# Supplementary material for: G-rich motifs within phosphorothioate-based antisense oligonucleotides (ASOs) drive activation of FXN expression through indirect effects
Source: Nucleic Acids Res. 2022 Dec 13;50(22):12657–73. doi: 10.1093/nar/gkac1108 (PMC9825156; doi:10.1093/nar/gkac1108)
Supplement: gkac1108_Supplemental_Files [file gkac1108_supplemental_files.zip]

Archive with 5 entries (5 files):
- FA paper supplementary information_as revised resubmitted.pdf
- Table S2_Oligonucleotide list.xlsx
- Table S3_list of sgRNAs, primers, and bDNA probes.xlsx
- Table S4_Differentially expressed gene (DEG) list.tsv
- Table S5_ASO pairing score matching results.xlsx
