# Supplementary material for: G-rich motifs within phosphorothioate-based antisense oligonucleotides (ASOs) drive activation of FXN expression through indirect effects
Source: Nucleic Acids Res. 2022 Dec 13;50(22):12657–73. doi: 10.1093/nar/gkac1108 (PMC9825156; doi:10.1093/nar/gkac1108)
Supplement: gkac1108_Supplemental_Files [file gkac1108_supplemental_files.zip › Table S2_Oligonucleotide list.xlsx]

## Sheet: Legend
Standard 2'-deoxyribonucleosides	Nomenclature
dA	(dA)
dC	(dC)
5-Me-dC	(d5C)
dG	(dG)
dT	(dT)
Standard ribonucleosides	Nomenclature
rA	(rA)
rC	(rC)
rG	(rG)
rU	(rU)
2'-modified nucleosides	Nomenclature
2-4'-LNA A	(lA)
2-4'-LNA C	(lC)
2-4'-LNA G	(lG)
2-4'-LNA T	(lT)
2'-MOE A	(eA)
2'-MOE C	(eC)
2'-MOE G	(eG)
2'-MOE U	(eU)
linkages	Nomenclature
Phosphorothioate bond	)#(
Phosphodiester bond	)(

## Sheet: Fig1
ASO ID	Watts lab ID	Oligonucleotide sequence	Note
ASO-NTC	NL-15	(eU)#(eC)#(eC)#(eC)#(eC)#(eA)#(eA)#(eC)#(eG)#(eA)#(eA)#(eA)#(eU)#(eC)#(eU)
S14	BNA-2_LNA (5910)	(lT)#(dT)#(dC)#(lT)#(dT)#(dC)#(lT)#(dT)#(dC)#(lT)#(dT)#(dC)#(lT)#(dT)#(dC)#(lT)
S15	FA3	(lC)#(eU))#(eU)#(lC)#(eU)#(eU)#(lC)#(eU)#(eU)#(lC)#(eU)#(eU)#(lC)#(eU)#(eU)#(lC)#(eU)#(eU)#(lC)
S16	FA5 (M-5)	(eC)#(eU)#(eU)#(eC)#(eU)#(eU)#(eC)#(eU)#(eU)#(eC)#(eU)#(eU)#(eC)#(eU)#(eU)#(eC)#(eU)#(eU)	Same as M-5 in DOI: 10.1089/nat.2017.0703
S17	FA6	(eC)#(eU)#(eU)#(eC)#(eU)#(eU)#(eC)#(eU)#(eU)#(eC)#(eU)#(eU)#(eC)#(eU)#(eU)#(eC)#(eU)#(eU)#(eC)
S18	FA27	(lC)#(lU)#(eU)#(eC)#(lU)#(eU)#(eC)#(lU)#(eU)#(eC)#(lU)#(eU)#(eC)#(lU)#(eU)#(eC)#(lU)#(lU)
S19	FA28	(lC)#(eU)#(eU)#(lC)#(eU)#(eU)#(lC)#(eU)#(eU)#(lC)#(eU)#(eU)#(lC)#(eU)#(eU)#(lC)#(eU)#(eU)
S20	FA29	(lC)#(eU)#(eU)#(lC)#(eU)#(eU)#(lC)#(eU)#(eU)#(lC)#(eU)#(eU)#(lC)#(eU)#(eU)#(lC)#(eU)#(eU)#(lC)
siNTC AS	siNTC AS	(rG)(rC)(rU)(rA)(rU)(rA)(rC)(rC)(rA)(rG)(rC)(rG)(rU)(rC)(rG)(rU)(rC)(rA)(rU)dTdT	used in DOI: 10.1038/ncomms10606, DOI: 10.1515/BC.2011.045, and DOI: 10.1016/j.bmc.2020.115472
siNTC SS	siNTC SS	(rA)(rU)(rG)(rA)(rC)(rG)(rA)(rC)(rG)(rC)(rU)(rG)(rG)(rU)(rA)(rU)(rA)(rG)(rC)dTdT	used in DOI: 10.1038/ncomms10606, DOI: 10.1515/BC.2011.045, and DOI: 10.1016/j.bmc.2020.115472
siGAA (9,10mm) AS	siGAA (9,10mm) AS	(rC)(rU)(rU)(rC)(rU)(rU)(rC)(rU)(rU) (rA)(rG) (rU)(rC)(rU)(rU)(rC)(rU)(rU)(rC)dTdT	used in DOI: 10.1038/ncomms10606
siGAA (9,10mm) SS	siGAA (9,10mm) SS	(rG)(rA)(rA)(rG)(rA)(rA)(rG)(rA) (rU)(rC) (rA)(rA)(rG)(rA)(rA)(rG)(rA)(rA)(rG)dTdT	used in DOI: 10.1038/ncomms10606
S1	FA17	(eG)#(eA)#(eG)#(eG)#(eU)#(eU)#(eA)#(eG)#(eG)#(eG)#(eG)#(eA)#(eA)#(eU)#(eC)#(eC)#(eC)#(eC)
S2	FA18	(eC)#(eC)#(eA)#(eC)#(eG)#(eU)#(eC)#(eU)#(eC)#(eA)#(eG)#(eA)#(eG)#(eA)#(eG)#(eG)#(eU)#(eU)
S3	FA19	(eG)#(eG)#(eG)#(eC)#(eG)#(eU)#(eC)#(eA)#(eC)#(eC)#(eU)#(eU)#(eU)#(eA)#(eU)#(eC)#(eU)#(eU)
S4	FA14	(eG)#(eG)#(eA)#(eA)#(eU)#(eC)#(eU)#(eU)#(eC)#(eC)#(eU)#(eC)#(eA)#(eU)#(eC)#(eC)#(eC)#(eC)
S5	FA11	(eU)#(eA)#(eC)#(eC)#(eA)#(eU)#(eG)#(eU)#(eC)#(eC)#(eU)#(eC)#(eC)#(eC)#(eC)#(eU)#(eU)#(eG)
S6	FA13	(eC)#(eU)#(eC)#(eU)#(eG)#(eA)#(eA)#(eG)#(eG)#(eG)#(eA)#(eU)#(eC)#(eC)#(eC)#(eC)#(eU)#(eU)
S7	FA10	(eC)#(eC)#(eU)#(eA)#(eA)#(eU)#(eA)#(eC)#(eA)#(eU)#(eG)#(eC)#(eG)#(eG)#(eC)#(eG)#(eU)#(eA)
S8	FA12	(eG)#(eU)#(eG)#(eG)#(eC)#(eC)#(eU)#(eG)#(eC)#(eC)#(eU)#(eC)#(eU)#(eU)#(eU)#(eC)#(eA)#(eU)
S9	FA15	(eC)#(eA)#(eA)#(eA)#(eU)#(eA)#(eU)#(eG)#(eG)#(eC)#(eU)#(eU)#(eG)#(eG)#(eA)#(eC)#(eG)#(eU)
S10	FA9	(eG)#(eU)#(eA)#(eC)#(eA)#(eA)#(eA)#(eC)#(eU)#(eC)#(eC)#(eG)#(eG)#(eA)#(eG)#(eA)#(eG)#(eC)
S11	FA7	(eC)#(eC)#(eA)#(eA)#(eA)#(eU)#(eA)#(eA)#(eC)#(eA)#(eC)#(eG)#(eU)#(eG)#(eU)#(eG)#(eG)#(eG)
S12	FA8	(eU)#(eU)#(eC)#(eA)#(eA)#(eA)#(eC)#(eA)#(eC)#(eA)#(eA)#(eU)#(eG)#(eU)#(eG)#(eG)#(eG)#(eC)
S13	FA16	(eG)#(eG)#(eC)#(eA)#(eA)#(eC)#(eC)#(eA)#(eA)#(eU)#(eC)#(eC)#(eC)#(eA)#(eA)#(eA)#(eG)#(eU)
S21	FA23	(eG)#(eG)#(eC)#(eG)#(eA)#(eU)#(eC)#(eU)#(eU)#(eG)#(eG)#(eC)#(eU)#(eU)#(eA)#(eA)#(eU)#(eG)
S22	FA22	(eU)#(eC)#(eC)#(eA)#(eG)#(eA)#(eG)#(eA)#(eU)#(eG)#(eC)#(eU)#(eG)#(eG)#(eG)#(eA)#(eA)#(eA)
S23	FA21	(eG)#(eG)#(eC)#(eC)#(eA)#(eC)#(eA)#(eC)#(eU)#(eU)#(eG)#(eC)#(eC)#(eU)#(eA)#(eU)#(eU)#(eU)
S24	FA25	(eU)#(eC)#(eU)#(eA)#(eA)#(eG)#(eG)#(eA)#(eC)#(eC)#(eA)#(eU)#(eC)#(eA)#(eU)#(eG)#(eG)#(eC)
S25	FA26	(eG)#(eU)#(eC)#(eU)#(eG)#(eC)#(eU)#(eU)#(eU)#(eC)#(eC)#(eU)#(eA)#(eG)#(eA)#(eG)#(eG)#(eA)
S26	FA20	(eG)#(eC)#(eU)#(eC)#(eA)#(eG)#(eA)#(eU)#(eA)#(eG)#(eU)#(eG)#(eC)#(eA)#(eC)#(eA)#(eG)#(eA)
S27	FA24	(eA)#(eC)#(eA)#(eA)#(eC)#(eU)#(eC)#(eU)#(eG)#(eC)#(eU)#(eG)#(eA)#(eC)#(eA)#(eA)#(eC)#(eC)
G7	FA33	(eC)#(eC)#(eU)#(eA)#(eA)#(dT)#(dA)#(dC)#(dA)#(dT)#(dG)#(dC)#(dG)#(dG)#(eC)#(eG)#(eU)#(eA)
G10	FA32	(eG)#(eU)#(eA)#(eC)#(eA)#(dA)#(dA)#(dC)#(dT)#(dC)#(dC)#(dG)#(dG)#(dA)#(eG)#(eA)#(eG)#(eC)
G11	FA30	(eC)#(eC)#(eA)#(eA)#(eA)#(dT)#(dA)#(dA)#(dC)#(dA)#(dC)#(dG)#(dT)#(dG)#(eU)#(eG)#(eG)#(eG)
G12	FA31	(eU)#(eU)#(eC)#(eA)#(eA)#(dA)#(dC)#(dA)#(dC)#(dA)#(dA)#(dT)#(dG)#(dT)#(eG)#(eG)#(eG)#(eC)
G13	FA34	(eG)#(eG)#(eC)#(eA)#(eA)#(dC)#(dC)#(dA)#(dA)#(dT)#(dC)#(dC)#(dC)#(dA)#(eA)#(eA)#(eG)#(eU)
G21	FA37	(eG)#(eG)#(eC)#(eG)#(eA)#(dT)#(dC)#(dT)#(dT)#(dG)#(dG)#(dC)#(dT)#(dT)#(eA)#(eA)#(eU)#(eG)
G22	FA36	(eU)#(eC)#(eC)#(eA)#(eG)#(dA)#(dG)#(dA)#(dT)#(dG)#(dC)#(dT)#(dG)#(dG)#(eG)#(eA)#(eA)#(eA)
G23	FA35	(eG)#(eG)#(eC)#(eC)#(eA)#(dC)#(dA)#(dC)#(dT)#(dT)#(dG)#(dC)#(dC)#(dT)#(eA)#(eU)#(eU)#(eU)
G28	FA50	(eC)#(eU)#(eG)#(eU)#(eG)#(dC)#(dT)#(dT)#(dT)#(dT)#(dA)#(dA)#(dA)#(dA)#(eG)#(eC)#(eC)#(eG)
G29	FA49	(eG)#(eC)#(eU)#(eU)#(eG)#(dT)#(dT)#(dA)#(dG)#(dG)#(dC)#(dC)#(dT)#(dA)#(eA)#(eA)#(eG)#(eC)
G30	FA48	(eG)#(eC)#(eA)#(eA)#(eU)#(dA)#(dC)#(dA)#(dT)#(dG)#(dG)#(dA)#(dT)#(dT)#(eG)#(eG)#(eG)#(eG)
G31	FA47	(eU)#(eG)#(eG)#(eG)#(eA)#(dT)#(dG)#(dC)#(dA)#(dT)#(dT)#(dT)#(dG)#(dA)#(eG)#(eG)#(eA)#(eA)
G32	FA46	(eU)#(eA)#(eA)#(eG)#(eG)#(dG)#(dA)#(dG)#(dG)#(dC)#(dT)#(dC)#(dC)#(dA)#(eU)#(eU)#(eC)#(eU)
G33	FA45	(eG)#(eG)#(eU)#(eC)#(eA)#(dA)#(dA)#(dT)#(dG)#(dC)#(dA)#(dG)#(dT)#(dT)#(eA)#(eC)#(eU)#(eC)
G34	FA44	(eG)#(eU)#(eU)#(eA)#(eC)#(dT)#(dG)#(dC)#(dT)#(dC)#(dT)#(dT)#(dG)#(dA)#(eG)#(eC)#(eC)#(eA)
G35	FA42	(eG)#(eC)#(eC)#(eA)#(eU)#(dG)#(dG)#(dA)#(dG)#(dA)#(dG)#(dA)#(dA)#(dG)#(eA)#(eG)#(eG)#(eC)
G36	FA41	(eC)#(eC)#(eA)#(eG)#(eC)#(dT)#(dG)#(dG)#(dG)#(dG)#(dA)#(dG)#(dA)#(dT)#(eG)#(eA)#(eA)#(eG)
G37	FA43	(eU)#(eG)#(eA)#(eC)#(eU)#(dG)#(dC)#(dT)#(dG)#(dT)#(dC)#(dT)#(dG)#(dA)#(eC)#(eA)#(eG)#(eA)
G38	FA40	(eC)#(eC)#(eC)#(eU)#(eG)#(dT)#(dG)#(dT)#(dC)#(dT)#(dC)#(dT)#(dC)#(dT)#(eA)#(eA)#(eG)#(eC)
G39	FA39	(eG)#(eC)#(eA)#(eU)#(eU)#(dA)#(dC)#(dA)#(dG)#(dT)#(dG)#(dA)#(dT)#(dT)#(eC)#(eU)#(eC)#(eC)
G40	FA38	(eC)#(eU)#(eU)#(eC)#(eU)#(dA)#(dC)#(dA)#(dT)#(dT)#(dC)#(dG)#(dA)#(dG)#(eU)#(eG)#(eC)#(eC)

## Sheet: Fig2
ASO ID	Watts lab ID	Oligonucleotide sequence		ASO ID	Watts lab ID	Oligonucleotide sequence
S10-16	FA9-16_SB	(eG)#(eC)#(eA)#(eA)#(eC)#(eA)#(eC)#(eA)#(eA)#(eA)#(eU)#(eA)#(eU)#(eG)#(eG)#(eC)#(eU)#(eU)		G10-16	FA9-16_Gapmer	(eG)#(eC)#(eA)#(eA)#(eC)#(dA)#(dC)#(dA)#(dA)#(dA)#(dT)#(dA)#(dT)#(eG)#(eG)#(eC)#(eU)#(eU)
S10-14	FA9-14_SB	(eG)#(eA)#(eG)#(eC)#(eA)#(eA)#(eC)#(eA)#(eC)#(eA)#(eA)#(eA)#(eU)#(eA)#(eU)#(eG)#(eG)#(eC)		G10-14	FA9-14_Gapmer	(eG)#(eA)#(eG)#(eC)#(eA)#(dA)#(dC)#(dA)#(dC)#(dA)#(dA)#(dA)#(dT)#(eA)#(eU)#(eG)#(eG)#(eC)
S10-12	FA9-12_SB	(eG)#(eA)#(eG)#(eA)#(eG)#(eC)#(eA)#(eA)#(eC)#(eA)#(eC)#(eA)#(eA)#(eA)#(eU)#(eA)#(eU)#(eG)		G10-12	FA9-12_Gapmer	(eG)#(eA)#(eG)#(eA)#(eG)#(dC)#(dA)#(dA)#(dC)#(dA)#(dC)#(dA)#(dA)#(eA)#(eU)#(eA)#(eU)#(eG)
S10-10	FA9-10_SB	(eC)#(eG)#(eG)#(eA)#(eG)#(eA)#(eG)#(eC)#(eA)#(eA)#(eC)#(eA)#(eC)#(eA)#(eA)#(eA)#(eU)#(eA)		G10-10	FA9-10_Gapmer	(eC)#(eG)#(eG)#(eA)#(eG)#(dA)#(dG)#(dC)#(dA)#(dA)#(dC)#(dA)#(dC)#(eA)#(eA)#(eA)#(eU)#(eA)
S10-8	FA9-8_SB	(eU)#(eC)#(eC)#(eG)#(eG)#(eA)#(eG)#(eA)#(eG)#(eC)#(eA)#(eA)#(eC)#(eA)#(eC)#(eA)#(eA)#(eA)		G10-8	FA9-8_Gapmer	(eU)#(eC)#(eC)#(eG)#(eG)#(dA)#(dG)#(dA)#(dG)#(dC)#(dA)#(dA)#(dC)#(eA)#(eC)#(eA)#(eA)#(eA)
S10-6	FA9-6_SB	(eA)#(eC)#(eU)#(eC)#(eC)#(eG)#(eG)#(eA)#(eG)#(eA)#(eG)#(eC)#(eA)#(eA)#(eC)#(eA)#(eC)#(eA)		G10-6	FA9-6_Gapmer	(eA)#(eC)#(eU)#(eC)#(eC)#(dG)#(dG)#(dA)#(dG)#(dA)#(dG)#(dC)#(dA)#(eA)#(eC)#(eA)#(eC)#(eA)
S10-4	FA9-4_SB	(eA)#(eA)#(eA)#(eC)#(eU)#(eC)#(eC)#(eG)#(eG)#(eA)#(eG)#(eA)#(eG)#(eC)#(eA)#(eA)#(eC)#(eA)		G10-4	FA9-4_Gapmer	(eA)#(eA)#(eA)#(eC)#(eU)#(dC)#(dC)#(dG)#(dG)#(dA)#(dG)#(dA)#(dG)#(eC)#(eA)#(eA)#(eC)#(eA)
S10-2	FA9-2_SB	(eA)#(eC)#(eA)#(eA)#(eA)#(eC)#(eU)#(eC)#(eC)#(eG)#(eG)#(eA)#(eG)#(eA)#(eG)#(eC)#(eA)#(eA)		G10-2	FA9-2_Gapmer	(eA)#(eC)#(eA)#(eA)#(eA)#(dC)#(dT)#(dC)#(dC)#(dG)#(dG)#(dA)#(dG)#(eA)#(eG)#(eC)#(eA)#(eA)
S10	FA9_SB	(eG)#(eU)#(eA)#(eC)#(eA)#(eA)#(eA)#(eC)#(eU)#(eC)#(eC)#(eG)#(eG)#(eA)#(eG)#(eA)#(eG)#(eC)		G10	FA9_Gapmer	(eG)#(eU)#(eA)#(eC)#(eA)#(dA)#(dA)#(dC)#(dT)#(dC)#(dC)#(dG)#(dG)#(eA)#(eG)#(eA)#(eG)#(eC)
S10+2	FA9+2_SB	(eA)#(eA)#(eG)#(eU)#(eA)#(eC)#(eA)#(eA)#(eA)#(eC)#(eU)#(eC)#(eC)#(eG)#(eG)#(eA)#(eG)#(eA)		G10+2	FA9+2_Gapmer	(eA)#(eA)#(eG)#(eU)#(eA)#(dC)#(dA)#(dA)#(dA)#(dC)#(dT)#(dC)#(dC)#(eG)#(eG)#(eA)#(eG)#(eA)
S10+4	FA9+4_SB	(eU)#(eA)#(eA)#(eA)#(eG)#(eU)#(eA)#(eC)#(eA)#(eA)#(eA)#(eC)#(eU)#(eC)#(eC)#(eG)#(eG)#(eA)		G10+4	FA9+4_Gapmer	(eU)#(eA)#(eA)#(eA)#(eG)#(dT)#(dA)#(dC)#(dA)#(dA)#(dA)#(dC)#(dT)#(eC)#(eC)#(eG)#(eG)#(eA)
S10+6	FA9+6_SB	(eC)#(eC)#(eU)#(eA)#(eA)#(eA)#(eG)#(eU)#(eA)#(eC)#(eA)#(eA)#(eA)#(eC)#(eU)#(eC)#(eC)#(eG)		G10+6	FA9+6_Gapmer	(eC)#(eC)#(eU)#(eA)#(eA)#(dA)#(dG)#(dT)#(dA)#(dC)#(dA)#(dA)#(dA)#(eC)#(eU)#(eC)#(eC)#(eG)
S10+8	FA9+8_SB	(eA)#(eG)#(eC)#(eC)#(eU)#(eA)#(eA)#(eA)#(eG)#(eU)#(eA)#(eC)#(eA)#(eA)#(eA)#(eC)#(eU)#(eC)		G10+8	FA9+8_Gapmer	(eA)#(eG)#(eC)#(eC)#(eU)#(dA)#(dA)#(dA)#(dG)#(dT)#(dA)#(dC)#(dA)#(eA)#(eA)#(eC)#(eU)#(eC)
S10+10	FA9+10_SB	(eC)#(eA)#(eA)#(eG)#(eC)#(eC)#(eU)#(eA)#(eA)#(eA)#(eG)#(eU)#(eA)#(eC)#(eA)#(eA)#(eA)#(eC)		G10+10	FA9+10_Gapmer	(eC)#(eA)#(eA)#(eG)#(eC)#(dC)#(dT)#(dA)#(dA)#(dA)#(dG)#(dT)#(dA)#(eC)#(eA)#(eA)#(eA)#(eC)
S10+12	FA9+12_SB	(eU)#(eU)#(eC)#(eA)#(eA)#(eG)#(eC)#(eC)#(eU)#(eA)#(eA)#(eA)#(eG)#(eU)#(eA)#(eC)#(eA)#(eA)		G10+12	FA9+12_Gapmer	(eU)#(eU)#(eC)#(eA)#(eA)#(dG)#(dC)#(dC)#(dT)#(dA)#(dA)#(dA)#(dG)#(eU)#(eA)#(eC)#(eA)#(eA)
S10+14	FA9+14_SB	(eA)#(eG)#(eU)#(eU)#(eC)#(eA)#(eA)#(eG)#(eC)#(eC)#(eU)#(eA)#(eA)#(eA)#(eG)#(eU)#(eA)#(eC)		G10+14	FA9+14_Gapmer	(eA)#(eG)#(eU)#(eU)#(eC)#(dA)#(dA)#(dG)#(dC)#(dC)#(dT)#(dA)#(dA)#(eA)#(eG)#(eU)#(eA)#(eC)
S10+16	FA9+16_SB	(eG)#(eA)#(eA)#(eG)#(eU)#(eU)#(eC)#(eA)#(eA)#(eG)#(eC)#(eC)#(eU)#(eA)#(eA)#(eA)#(eG)#(eU)		G10+16	FA9+16_Gapmer	(eG)#(eA)#(eA)#(eG)#(eU)#(dT)#(dC)#(dA)#(dA)#(dG)#(dC)#(dC)#(dT)#(eA)#(eA)#(eA)#(eG)#(eU)
S30-16	FA48-16_SB	(eG)#(eG)#(eG)#(eA)#(eG)#(eA)#(eU)#(eA)#(eC)#(eA)#(eG)#(eA)#(eG)#(eG)#(eA)#(eG)#(eG)#(eU)		G30-16	FA48-16_Gapmer	(eG)#(eG)#(eG)#(eA)#(eG)#(dA)#(dT)#(dA)#(dC)#(dA)#(dG)#(dA)#(dG)#(eG)#(eA)#(eG)#(eG)#(eU)
S30-14	FA48-14_SB	(eG)#(eG)#(eG)#(eG)#(eG)#(eA)#(eG)#(eA)#(eU)#(eA)#(eC)#(eA)#(eG)#(eA)#(eG)#(eG)#(eA)#(eG)		G30-14	FA48-14_Gapmer	(eG)#(eG)#(eG)#(eG)#(eG)#(dA)#(dG)#(dA)#(dT)#(dA)#(dC)#(dA)#(dG)#(eA)#(eG)#(eG)#(eA)#(eG)
S30-12	FA48-12_SB	(eU)#(eU)#(eG)#(eG)#(eG)#(eG)#(eG)#(eA)#(eG)#(eA)#(eU)#(eA)#(eC)#(eA)#(eG)#(eA)#(eG)#(eG)		G30-12	FA48-12_Gapmer	(eU)#(eU)#(eG)#(eG)#(eG)#(dG)#(dG)#(dA)#(dG)#(dA)#(dT)#(dA)#(dC)#(eA)#(eG)#(eA)#(eG)#(eG)
S30-10	FA48-10_SB	(eG)#(eA)#(eU)#(eU)#(eG)#(eG)#(eG)#(eG)#(eG)#(eA)#(eG)#(eA)#(eU)#(eA)#(eC)#(eA)#(eG)#(eA)		G30-10	FA48-10_Gapmer	(eG)#(eA)#(eU)#(eU)#(eG)#(dG)#(dG)#(dG)#(dG)#(dA)#(dG)#(dA)#(dT)#(eA)#(eC)#(eA)#(eG)#(eA)
S30-8	FA48-8_SB	(eU)#(eG)#(eG)#(eA)#(eU)#(eU)#(eG)#(eG)#(eG)#(eG)#(eG)#(eA)#(eG)#(eA)#(eU)#(eA)#(eC)#(eA)		G30-8	FA48-8_Gapmer	(eU)#(eG)#(eG)#(eA)#(eU)#(dT)#(dG)#(dG)#(dG)#(dG)#(dG)#(dA)#(dG)#(eA)#(eU)#(eA)#(eC)#(eA)
S30-6	FA48-6_SB	(eC)#(eA)#(eU)#(eG)#(eG)#(eA)#(eU)#(eU)#(eG)#(eG)#(eG)#(eG)#(eG)#(eA)#(eG)#(eA)#(eU)#(eA)		G30-6	FA48-6_Gapmer	(eC)#(eA)#(eU)#(eG)#(eG)#(dA)#(dT)#(dT)#(dG)#(dG)#(dG)#(dG)#(dG)#(eA)#(eG)#(eA)#(eU)#(eA)
S30-4	FA48-4_SB	(eU)#(eA)#(eC)#(eA)#(eU)#(eG)#(eG)#(eA)#(eU)#(eU)#(eG)#(eG)#(eG)#(eG)#(eG)#(eA)#(eG)#(eA)		G30-4	FA48-4_Gapmer	(eU)#(eA)#(eC)#(eA)#(eU)#(dG)#(dG)#(dA)#(dT)#(dT)#(dG)#(dG)#(dG)#(eG)#(eG)#(eA)#(eG)#(eA)
S30-2	FA48-2_SB	(eA)#(eA)#(eU)#(eA)#(eC)#(eA)#(eU)#(eG)#(eG)#(eA)#(eU)#(eU)#(eG)#(eG)#(eG)#(eG)#(eG)#(eA)		G30-2	FA48-2_Gapmer	(eA)#(eA)#(eU)#(eA)#(eC)#(dA)#(dT)#(dG)#(dG)#(dA)#(dT)#(dT)#(dG)#(eG)#(eG)#(eG)#(eG)#(eA)
S30	FA48_SB	(eG)#(eC)#(eA)#(eA)#(eU)#(eA)#(eC)#(eA)#(eU)#(eG)#(eG)#(eA)#(eU)#(eU)#(eG)#(eG)#(eG)#(eG)		G30	FA48_Gapmer	(eG)#(eC)#(eA)#(eA)#(eU)#(dA)#(dC)#(dA)#(dT)#(dG)#(dG)#(dA)#(dT)#(eU)#(eG)#(eG)#(eG)#(eG)
S30+2	FA48+2_SB	(eA)#(eA)#(eG)#(eC)#(eA)#(eA)#(eU)#(eA)#(eC)#(eA)#(eU)#(eG)#(eG)#(eA)#(eU)#(eU)#(eG)#(eG)		G30+2	FA48+2_Gapmer	(eA)#(eA)#(eG)#(eC)#(eA)#(dA)#(dT)#(dA)#(dC)#(dA)#(dT)#(dG)#(dG)#(eA)#(eU)#(eU)#(eG)#(eG)
S30+4	FA48+4_SB	(eA)#(eU)#(eA)#(eA)#(eG)#(eC)#(eA)#(eA)#(eU)#(eA)#(eC)#(eA)#(eU)#(eG)#(eG)#(eA)#(eU)#(eU)		G30+4	FA48+4_Gapmer	(eA)#(eU)#(eA)#(eA)#(eG)#(dC)#(dA)#(dA)#(dT)#(dA)#(dC)#(dA)#(dT)#(eG)#(eG)#(eA)#(eU)#(eU)
S30+6	FA48+6_SB	(eA)#(eU)#(eA)#(eU)#(eA)#(eA)#(eG)#(eC)#(eA)#(eA)#(eU)#(eA)#(eC)#(eA)#(eU)#(eG)#(eG)#(eA)		G30+6	FA48+6_Gapmer	(eA)#(eU)#(eA)#(eU)#(eA)#(dA)#(dG)#(dC)#(dA)#(dA)#(dT)#(dA)#(dC)#(eA)#(eU)#(eG)#(eG)#(eA)
S30+8	FA48+8_SB	(eG)#(eU)#(eA)#(eU)#(eA)#(eU)#(eA)#(eA)#(eG)#(eC)#(eA)#(eA)#(eU)#(eA)#(eC)#(eA)#(eU)#(eG)		G30+8	FA48+8_Gapmer	(eG)#(eU)#(eA)#(eU)#(eA)#(dT)#(dA)#(dA)#(dG)#(dC)#(dA)#(dA)#(dT)#(eA)#(eC)#(eA)#(eU)#(eG)
S30+10	FA48+10_SB	(eU)#(eU)#(eG)#(eU)#(eA)#(eU)#(eA)#(eU)#(eA)#(eA)#(eG)#(eC)#(eA)#(eA)#(eU)#(eA)#(eC)#(eA)		G30+10	FA48+10_Gapmer	(eU)#(eU)#(eG)#(eU)#(eA)#(dT)#(dA)#(dT)#(dA)#(dA)#(dG)#(dC)#(dA)#(eA)#(eU)#(eA)#(eC)#(eA)
S30+12	FA48+12_SB	(eC)#(eC)#(eU)#(eU)#(eG)#(eU)#(eA)#(eU)#(eA)#(eU)#(eA)#(eA)#(eG)#(eC)#(eA)#(eA)#(eU)#(eA)		G30+12	FA48+12_Gapmer	(eC)#(eC)#(eU)#(eU)#(eG)#(dT)#(dA)#(dT)#(dA)#(dT)#(dA)#(dA)#(dG)#(eC)#(eA)#(eA)#(eU)#(eA)
S30+14	FA48+14_SB	(eU)#(eA)#(eC)#(eC)#(eU)#(eU)#(eG)#(eU)#(eA)#(eU)#(eA)#(eU)#(eA)#(eA)#(eG)#(eC)#(eA)#(eA)		G30+14	FA48+14_Gapmer	(eU)#(eA)#(eC)#(eC)#(eU)#(dT)#(dG)#(dT)#(dA)#(dT)#(dA)#(dT)#(dA)#(eA)#(eG)#(eC)#(eA)#(eA)
S30+16	FA48+16_SB	(eA)#(eA)#(eU)#(eA)#(eC)#(eC)#(eU)#(eU)#(eG)#(eU)#(eA)#(eU)#(eA)#(eU)#(eA)#(eA)#(eG)#(eC)		G30+16	FA48+16_Gapmer	(eA)#(eA)#(eU)#(eA)#(eC)#(dC)#(dT)#(dT)#(dG)#(dT)#(dA)#(dT)#(dA)#(eU)#(eA)#(eA)#(eG)#(eC)
S10_L1	FA9_L7 (11602)	(eA)#(eA)#(eG)#(eU)#(eA)#(eC)#(eA)#(eA)#(eA)#(eC)#(eU)#(eC)#(eC)#(eG)#(eG)#(eA)#(eG)#(eA)#(eG)
S10_L2	FA9_L8 (11603)	(eA)#(eG)#(eU)#(eA)#(eC)#(eA)#(eA)#(eA)#(eC)#(eU)#(eC)#(eC)#(eG)#(eG)#(eA)#(eG)#(eA)#(eG)#(eC)
S10_L3	FA9_L9 (11604)	(eG)#(eU)#(eA)#(eC)#(eA)#(eA)#(eA)#(eC)#(eU)#(eC)#(eC)#(eG)#(eG)#(eA)#(eG)#(eA)#(eG)#(eC)#(eA)
S10_L4	FA9_L10 (11605)	(eU)#(eA)#(eC)#(eA)#(eA)#(eA)#(eC)#(eU)#(eC)#(eC)#(eG)#(eG)#(eA)#(eG)#(eA)#(eG)#(eC)#(eA)#(eA)
S10_L5	FA9_L4 (11599)	(eG)#(eU)#(eA)#(eC)#(eA)#(eA)#(eA)#(eC)#(eU)#(eC)#(eC)#(eG)#(eG)#(eA)#(eG)#(eA)#(eG)#(eC)#(eA)#(eA)
S10_L6	FA9_L5 (11600/2+FA9)	(eA)#(eA)#(eG)#(eU)#(eA)#(eC)#(eA)#(eA)#(eA)#(eC)#(eU)#(eC)#(eC)#(eG)#(eG)#(eA)#(eG)#(eA)#(eG)#(eC)
S10_L7	FA9_L6 (11601)	(eA)#(eG)#(eU)#(eA)#(eC)#(eA)#(eA)#(eA)#(eC)#(eU)#(eC)#(eC)#(eG)#(eG)#(eA)#(eG)#(eA)#(eG)#(eC)#(eA)
S10_L8	FA9_L2 (11597)	(eA)#(eG)#(eU)#(eA)#(eC)#(eA)#(eA)#(eA)#(eC)#(eU)#(eC)#(eC)#(eG)#(eG)#(eA)#(eG)#(eA)#(eG)#(eC)#(eA)#(eA)
S10_L9	FA9_L3 (11598)	(eA)#(eA)#(eG)#(eU)#(eA)#(eC)#(eA)#(eA)#(eA)#(eC)#(eU)#(eC)#(eC)#(eG)#(eG)#(eA)#(eG)#(eA)#(eG)#(eC)#(eA)
S10_L10	FA9_L1 (11596)	(eA)#(eA)#(eG)#(eU)#(eA)#(eC)#(eA)#(eA)#(eA)#(eC)#(eU)#(eC)#(eC)#(eG)#(eG)#(eA)#(eG)#(eA)#(eG)#(eC)#(eA)#(eA)
S30_L1	FA48_L16 (11621)	(eG)#(eC)#(eA)#(eA)#(eU)#(eA)#(eC)#(eA)#(eU)#(eG)#(eG)#(eA)#(eU)#(eU)#(eG)#(eG)#(eG)#(eG)#(eG)
S30_L2	FA48_L17 (11622)	(eC)#(eA)#(eA)#(eU)#(eA)#(eC)#(eA)#(eU)#(eG)#(eG)#(eA)#(eU)#(eU)#(eG)#(eG)#(eG)#(eG)#(eG)#(eA)
S30_L3	FA48_L18 (11623)	(eA)#(eA)#(eU)#(eA)#(eC)#(eA)#(eU)#(eG)#(eG)#(eA)#(eU)#(eU)#(eG)#(eG)#(eG)#(eG)#(eG)#(eA)#(eG)
S30_L4	FA48_L19 (11624)	(eA)#(eU)#(eA)#(eC)#(eA)#(eU)#(eG)#(eG)#(eA)#(eU)#(eU)#(eG)#(eG)#(eG)#(eG)#(eG)#(eA)#(eG)#(eA)
S30_L5	FA48_L20 (11625)	(eU)#(eA)#(eC)#(eA)#(eU)#(eG)#(eG)#(eA)#(eU)#(eU)#(eG)#(eG)#(eG)#(eG)#(eG)#(eA)#(eG)#(eA)#(eU)
S30_L6	FA48_L21 (11626)	(eA)#(eC)#(eA)#(eU)#(eG)#(eG)#(eA)#(eU)#(eU)#(eG)#(eG)#(eG)#(eG)#(eG)#(eA)#(eG)#(eA)#(eU)#(eA)
S30_L7	FA48_L11 (11616)	(eG)#(eC)#(eA)#(eA)#(eU)#(eA)#(eC)#(eA)#(eU)#(eG)#(eG)#(eA)#(eU)#(eU)#(eG)#(eG)#(eG)#(eG)#(eG)#(eA)
S30_L8	FA48_L12 (11617)	(eC)#(eA)#(eA)#(eU)#(eA)#(eC)#(eA)#(eU)#(eG)#(eG)#(eA)#(eU)#(eU)#(eG)#(eG)#(eG)#(eG)#(eG)#(eA)#(eG)
S30_L9	FA48_L13 (11618)	(eA)#(eA)#(eU)#(eA)#(eC)#(eA)#(eU)#(eG)#(eG)#(eA)#(eU)#(eU)#(eG)#(eG)#(eG)#(eG)#(eG)#(eA)#(eG)#(eA)
S30_L10	FA48_L14 (11619)	(eA)#(eU)#(eA)#(eC)#(eA)#(eU)#(eG)#(eG)#(eA)#(eU)#(eU)#(eG)#(eG)#(eG)#(eG)#(eG)#(eA)#(eG)#(eA)#(eU)
S30_L11	FA48_L15 (11620)	(eU)#(eA)#(eC)#(eA)#(eU)#(eG)#(eG)#(eA)#(eU)#(eU)#(eG)#(eG)#(eG)#(eG)#(eG)#(eA)#(eG)#(eA)#(eU)#(eA)
S30_L12	FA48_L7 (11612)	(eG)#(eC)#(eA)#(eA)#(eU)#(eA)#(eC)#(eA)#(eU)#(eG)#(eG)#(eA)#(eU)#(eU)#(eG)#(eG)#(eG)#(eG)#(eG)#(eA)#(eG)
S30_L13	FA48_L8 (11613)	(eC)#(eA)#(eA)#(eU)#(eA)#(eC)#(eA)#(eU)#(eG)#(eG)#(eA)#(eU)#(eU)#(eG)#(eG)#(eG)#(eG)#(eG)#(eA)#(eG)#(eA)
S30_L14	FA48_L9 (11614)	(eA)#(eA)#(eU)#(eA)#(eC)#(eA)#(eU)#(eG)#(eG)#(eA)#(eU)#(eU)#(eG)#(eG)#(eG)#(eG)#(eG)#(eA)#(eG)#(eA)#(eU)
S30_L15	FA48_L10 (11615)	(eA)#(eU)#(eA)#(eC)#(eA)#(eU)#(eG)#(eG)#(eA)#(eU)#(eU)#(eG)#(eG)#(eG)#(eG)#(eG)#(eA)#(eG)#(eA)#(eU)#(eA)
S30_L16	FA48_L4 (11609)	(eG)#(eC)#(eA)#(eA)#(eU)#(eA)#(eC)#(eA)#(eU)#(eG)#(eG)#(eA)#(eU)#(eU)#(eG)#(eG)#(eG)#(eG)#(eG)#(eA)#(eG)#(eA)
S30_L17	FA48_L5 (11610)	(eC)#(eA)#(eA)#(eU)#(eA)#(eC)#(eA)#(eU)#(eG)#(eG)#(eA)#(eU)#(eU)#(eG)#(eG)#(eG)#(eG)#(eG)#(eA)#(eG)#(eA)#(eU)
S30_L18	FA48_L6 (11611)	(eA)#(eA)#(eU)#(eA)#(eC)#(eA)#(eU)#(eG)#(eG)#(eA)#(eU)#(eU)#(eG)#(eG)#(eG)#(eG)#(eG)#(eA)#(eG)#(eA)#(eU)#(eA)
S30_L19	FA48_L2 (11607)	(eG)#(eC)#(eA)#(eA)#(eU)#(eA)#(eC)#(eA)#(eU)#(eG)#(eG)#(eA)#(eU)#(eU)#(eG)#(eG)#(eG)#(eG)#(eG)#(eA)#(eG)#(eA)#(eU)
S30_L20	FA48_L3 (11608)	(eC)#(eA)#(eA)#(eU)#(eA)#(eC)#(eA)#(eU)#(eG)#(eG)#(eA)#(eU)#(eU)#(eG)#(eG)#(eG)#(eG)#(eG)#(eA)#(eG)#(eA)#(eU)#(eA)
S30_L21	FA48_L1 (11606)	(eG)#(eC)#(eA)#(eA)#(eU)#(eA)#(eC)#(eA)#(eU)#(eG)#(eG)#(eA)#(eU)#(eU)#(eG)#(eG)#(eG)#(eG)#(eG)#(eA)#(eG)#(eA)#(eU)#(eA)

## Sheet: Fig4-5
ASO ID	Watts lab ID	Oligonucleotide sequence
ASO-NTC2	mNTC-1	(eC)#(eU)#(eA)#(eU)#(eA)#(eG)#(eG)#(eA)#(eC)#(eU)#(eA)#(eU)#(eC)#(eC)#(eA)#(eG)#(eG)#(eA)
Malat1_gap	Mg3	(lC)#(lT)#(lA)#(dG)#(dT)#(dT)#(d5C)#(dA)#(d5C)#(dT)#(dG)#(dA)#(dA)#(lT)#(lG)#(lC)
siNTC2_s	W-236	(mU)#(mU)#(mG)(fA)(mC)(fA)(mA)(fA)(mU)(fA)(mC)(mG)(mA)(fU)#(mU)#(mA)
siNTC2_as	W-235	V(mU)#(fA)#(mA)(fU)(fC)(fG)(mU)(fA)(mU)(fU)(mU)(fG)(mU)(fC)#(mA)#(fA)#(mU)#(mC)#(mA)#(fU)#(mU)
siH1	-	RNase H1 siRNA was purchased from Ambion (ID No: S48357, Cat. No: 4390826), ref: doi.org/10.1016/j.ymthe.2017.06.002 & doi.org/10.1016/j.bbrc.2015.06.171

## Sheet: Fig S5
ASO ID	Watts lab ID	Oligonucleotide sequence	Note
NTC1	-	CCTCTTACCTCAGTTACAATTTATA	All PMO
NTC2_Fluorofore	-	CCTCTTACCTCAGTTACAATTTATA	All PMO
PMO-S10_26mer	FA9_26mer	TAAAGTACAAACTCCGGAGAGCAACA	All PMO
PMO-S30_24mer	FA48_24mer_11606	GCAATACATGGATTGGGGGAGATA	All PMO
