# Supplementary material for: G-rich motifs within phosphorothioate-based antisense oligonucleotides (ASOs) drive activation of FXN expression through indirect effects
Source: Nucleic Acids Res. 2022 Dec 13;50(22):12657–73. doi: 10.1093/nar/gkac1108 (PMC9825156; doi:10.1093/nar/gkac1108)
Supplement: gkac1108_Supplemental_Files [file gkac1108_supplemental_files.zip › Table S3_list of sgRNAs, primers, and bDNA probes.xlsx]

## Sheet: qPCR
RT-qPCR primers				qPCR cycling condition
Primer ID	Primer sequence	Note		Step	Temperature	time
188	CCTGTACTTACTGGTGTGGAAAATAGC	Rnase H1 qPCR forward primer, ref: doi.org/10.1016/j.ymthe.2017.06.002		1. Initial Denaturation	95 °C	10min
189	CCGTGTGAAAGACGCATCTG	Rnase H1 qPCR reverse primer, ref: doi.org/10.1016/j.ymthe.2017.06.002		2. Denaturation	95 °C	15S
140	ctccaacaaccactactccaa	mouse Malat1 qPCR forward primer		3. Annealing & extention	60 °C	30S
141	gtactgttccaatctgctgcta	mouse Malat1 qPCR reverse primer		4. Go to step 2 for 39 times
142	CCAACCGCGAGAAGATGA	human ACTB qPCR forward primer
143	CCAGAGGCGTACAGGGATAG	human ACTB qPCR reverse primer
144	ATGCAGGTGATGGAAGAAGTGGTG	human GUSB qPCR forward primer
145	AGAGTTGCTCACAAAGGTCACAGG	human GUSB qPCR reverse primer
152	TTCCAGAACCATGGCCCAAT	human ATP5MG qPCR forward primer
153	CAGCTCAACCTTGGCGTAGT	human ATP5MG qPCR reverse primer
60	AAGCCATACACGTTTGAGGACTA	human FXN qPCR forward primer, ref: doi.org/10.1038/ncomms10606
61	TTGGCGTCTGCTTGTTGATCA	human FXN qPCR reverse primer, ref: doi.org/10.1038/ncomms10606
63	agttctgtggccatctgcttagtag	hHPRT1 qPCR forward primer, ref: doi.org/10.1038/ncomms10606
64	aaacaacaatccgcccaaagg	hHPRT1 qPCR reverse primer, ref: doi.org/10.1038/ncomms10606

## Sheet: bDNA probe
bDNA probes
Target	Cat No	Vendor
FXN	SA-6000968	Thermo Fisher
HPRT	SA-10030	Thermo Fisher
Ppib	SB-10002	Thermo Fisher

## Sheet: sgRNA & primer
sgRNA information					PCR primers
Name	Target	Guide Region Sequence	PAM		Primer ID	Primer sequence	Note
sgRNA1	upstream of S10	GTGGTAGAGGGTGTTTCACG	AGG		3	AGAGCTGCAGAATAGCTAGAGC	genotyping primer for identifying 293T clones with S10 binding site deletion
sgRNA2	downstream of S10	GTGGGCCAAATAACACGTGT	GGG		35	GCAACCAATCCCAAAGTTTCTTC	genotyping primer for identifying 293T clones with S10 binding site deletion
sgRNA3	upstream of S30	TTTGTTATTTGTCTTAGTCT	GGG		129	CCTTCAGAGTGGCTGGTACG	genotyping primer for identifying 293T clones with S10 binding site deletion
sgRNA4	downstream of S30	CACTGTAAATCACACTATCC	AGG		17	TCACCAAAGTGATATTAGGAGGTGGG	genotyping primer for identifying 293T clones with S30 binding site deletion
					18	GCTCATGGGATGCATTTGAGG	genotyping primer for identifying 293T clones with S30 binding site deletion
					196	TGGGAGGTGATGAGGTATGA	genotyping primer for identifying 293T clones with S30 binding site deletion
					197	AGCCATAGCAGAACAGATACAG	genotyping primer for identifying 293T clones with S30 binding site deletion
					365	GGAGCAGCATGTGGACTCTC	FXN-202 Forward primer_Exon 1
					366	GTCCAGCGTTTCCTCTGCTA	FXN-202 Reverse primer_Exon 3
					367	AGGGGACATTTTGTCCTGCG	FXN-204 Forward primer_Exon 1
					368	ATGGCTTGTCTGCAAGGTCT	FXN-204 Reverse primer_Exon 3
