# Supplementary material for: G-rich motifs within phosphorothioate-based antisense oligonucleotides (ASOs) drive activation of FXN expression through indirect effects
Source: Nucleic Acids Res. 2022 Dec 13;50(22):12657–73. doi: 10.1093/nar/gkac1108 (PMC9825156; doi:10.1093/nar/gkac1108)
Supplement: gkac1108_Supplemental_Files [file gkac1108_supplemental_files.zip › Table S4_Differentially expressed gene (DEG) list.tsv]

Gene baseMean log2FoldChange lfcSE stat pvalue padj FoldChange FoldChange_Direction Color_factor treatment
ENSG00000122642 5787.70119670807 -2.728463795046 0.172035515437798 -15.8598867687441 1.2011024038013e-56 1.34307270793062e-52 0.150886559394228 Down Significantly_Down siNTC
ENSG00000136928 513.374415201503 -2.48564445288907 0.170807695792954 -14.5522977834797 5.64737699301062e-48 3.15744847679224e-44 0.1785444937006 Down Significantly_Down siNTC
ENSG00000073111 394.136181290303 -2.57564266679252 0.20189227606941 -12.7575096825746 2.83107852138539e-37 1.05523733420438e-33 0.167746821253709 Down Significantly_Down siNTC
ENSG00000133026 1716.88573539693 -2.10013473951057 0.1780633195957 -11.7943142039529 4.17588515537013e-32 1.16736869518372e-28 0.233236463907921 Down Significantly_Down siNTC
ENSG00000182240 851.692131126099 -1.6817523710662 0.149856135164278 -11.2224459093557 3.16396523501199e-29 7.07589185158082e-26 0.311703795844714 Down Significantly_Down siNTC
ENSG00000171241 413.111283876348 -4.15516091532306 0.397286874690723 -10.4588426651591 1.33475996375601e-25 2.48754765245328e-22 0.0561270126612249 Down Significantly_Down siNTC
ENSG00000109685 1350.2143898421 -1.48678354658407 0.144696595101852 -10.2751799068771 9.11741701465805e-25 1.45644224368438e-21 0.356807155645307 Down Significantly_Down siNTC
ENSG00000119714 349.460960046032 -3.07348350432753 0.303969546308025 -10.1111560077569 4.92990959023515e-24 6.89078112975118e-21 0.118792568880361 Down Significantly_Down siNTC
ENSG00000143147 566.953746500934 -1.35097984811432 0.139188434857786 -9.70612141371273 2.83936579616916e-22 3.52775425919595e-19 0.392025702901965 Down Significantly_Down siNTC
ENSG00000100266 1013.66977365407 -1.30492680971444 0.139161368813691 -9.3770765611071 6.78272502476393e-21 7.58444312269102e-18 0.404741640960126 Down Significantly_Down siNTC
ENSG00000076382 495.357266592369 -2.94657309587655 0.317325781205238 -9.28564040616284 1.60737614643721e-20 1.63397091540554e-17 0.129715870276779 Down Significantly_Down siNTC
ENSG00000184216 3552.89732567264 -2.43019867424774 0.26448715759122 -9.18834281550922 3.98939719282596e-20 3.71745328418166e-17 0.185539893778691 Down Significantly_Down siNTC
ENSG00000138160 276.441682586974 -3.19909196355527 0.352567402091527 -9.07370319711174 1.15039181856144e-19 9.89513947319544e-17 0.108887332852025 Down Significantly_Down siNTC
ENSG00000260804 304.1133651215 -2.91054724579294 0.325039096938575 -8.95445278185404 3.41424856816491e-19 2.72700910637286e-16 0.132995815015025 Down Significantly_Down siNTC
ENSG00000117862 669.866717751381 -1.55143470098099 0.180974184472819 -8.57268513462487 1.01099642383716e-17 7.53664134089805e-15 0.341170615264177 Down Significantly_Down siNTC
ENSG00000156970 189.284999354012 -3.97243319550224 0.464385621247958 -8.55416923725371 1.1872062281466e-17 8.29708752695953e-15 0.0637057235096727 Down Significantly_Down siNTC
ENSG00000247315 325.13261234297 1.90699862886919 0.22540102451588 8.46047010196638 2.66301818885631e-17 1.75163937575242e-14 3.7502808215769 Up Significantly_Up siNTC
ENSG00000112118 852.172461524041 -1.93258178966643 0.229290313605996 -8.4285365538263 3.50014839335567e-17 2.17436996302795e-14 0.261959958066365 Down Significantly_Down siNTC
ENSG00000169239 346.376055382275 -1.5708800005982 0.186626816717395 -8.41722549968234 3.85505197712785e-17 2.26879953727598e-14 0.336603013866876 Down Significantly_Down siNTC
ENSG00000005059 253.805570915574 -3.4550761076317 0.415008885544617 -8.32530634397767 8.41109357432455e-17 4.70264241740485e-14 0.0911839610885629 Down Significantly_Down siNTC
ENSG00000011295 596.640402854844 -1.60435502614183 0.199897692036453 -8.02588068825356 1.00800154483628e-15 5.36736822588538e-13 0.328882688080464 Down Significantly_Down siNTC
ENSG00000137804 392.492373920144 -3.85563493272314 0.481796516428832 -8.00262102619969 1.21798360823489e-15 6.19067850331025e-13 0.0690777578942665 Down Significantly_Down siNTC
ENSG00000112941 517.366165911111 -1.51499479548071 0.189782379662068 -7.98280007964044 1.43050496366039e-15 6.95474195810889e-13 0.349897728651834 Down Significantly_Down siNTC
ENSG00000197712 2489.5235486592 -1.21666149494381 0.152563389563228 -7.97479328708531 1.52636070914119e-15 7.11156893734035e-13 0.430277261062317 Down Significantly_Down siNTC
ENSG00000169607 207.608780235525 -3.90471470380537 0.490807427096561 -7.95569603928825 1.78127228437333e-15 7.96727467354504e-13 0.0667672900796129 Down Significantly_Down siNTC
ENSG00000198826 363.736973969022 -2.40276891049264 0.302604792041824 -7.94028704661276 2.01713891512705e-15 8.40704384216579e-13 0.189101287297462 Down Significantly_Down siNTC
ENSG00000135476 171.009614657113 -2.40811801463598 0.303308479587366 -7.93950112410998 2.02996050562043e-15 8.40704384216579e-13 0.188401451540802 Down Significantly_Down siNTC
ENSG00000066279 400.146510084602 -3.52762747993058 0.444771747531901 -7.93132095171481 2.16827041310808e-15 8.6591427712052e-13 0.0867118226471759 Down Significantly_Down siNTC
ENSG00000117724 1247.61244205643 -3.62964662211078 0.458184705308019 -7.92179786898543 2.34100655502538e-15 9.02659837872199e-13 0.0807918388777144 Down Significantly_Down siNTC
ENSG00000160293 530.652682065766 -1.35631116561989 0.171734968641998 -7.89769943969466 2.84098201374935e-15 1.05892869592484e-12 0.390579689378139 Down Significantly_Down siNTC
ENSG00000025772 1062.78239845746 -1.14242213303487 0.145038890707147 -7.87666071813509 3.36246332049055e-15 1.21287305966856e-12 0.452998402261264 Down Significantly_Down siNTC
ENSG00000146918 349.913965378003 -2.65462150868051 0.343844012934354 -7.72042382249454 1.15943529326061e-14 4.05150170288755e-12 0.158810531325772 Down Significantly_Down siNTC
ENSG00000116991 381.212346289205 1.55051615139956 0.201643649121021 7.68938748211695 1.47841086080653e-14 5.00957280167838e-12 2.92921918793533 Up Significantly_Up siNTC
ENSG00000168610 2555.82248026759 1.42842488763165 0.186458442872962 7.66082171245453 1.84747180603391e-14 6.07600874560916e-12 2.69152698103569 Up Significantly_Up siNTC
ENSG00000118579 797.197218565233 1.30961627847259 0.171203031622756 7.64949233701835 2.01774299570669e-14 6.44640062228348e-12 2.47875602383288 Up Significantly_Up siNTC
ENSG00000187741 165.262821700963 -2.55570984096755 0.335416827596087 -7.61950394464158 2.54652429982678e-14 7.90978742240641e-12 0.170080560209157 Down Significantly_Down siNTC
ENSG00000071539 226.586714091631 -3.09295466084604 0.409548541499983 -7.5521076195706 4.2827035963194e-14 1.29430247605523e-11 0.117200070211499 Down Significantly_Down siNTC
ENSG00000108602 251.637787428357 2.92238382292626 0.388628452890699 7.51973717104077 5.48864669706519e-14 1.61510650964692e-11 7.58097718350744 Up Significantly_Up siNTC
ENSG00000198901 926.18447845213 -3.45033998130674 0.45937796509456 -7.5108956969595 5.87241681082841e-14 1.68372730201752e-11 0.0914837946518593 Down Significantly_Down siNTC
ENSG00000137812 163.834457919266 -3.48469933848381 0.466127787871549 -7.47584552810246 7.67090212861017e-14 2.14440069005297e-11 0.0893307485616683 Down Significantly_Down siNTC
ENSG00000104738 934.579387953746 -1.9106593192037 0.256165797105624 -7.45868238770334 8.73919856522729e-14 2.38345654527736e-11 0.265970967706758 Down Significantly_Down siNTC
ENSG00000173918 317.820177269873 2.13843216240979 0.289500865861868 7.38661750127587 1.50611055620951e-13 4.00984005703207e-11 4.40283311810044 Up Significantly_Up siNTC
ENSG00000115163 122.034086678169 -3.53805352044817 0.479408135782773 -7.38004480184984 1.58236276267585e-13 4.11487916563753e-11 0.0860874342070058 Down Significantly_Down siNTC
ENSG00000166073 3813.25520983505 -2.58277972504087 0.350389367556056 -7.37117037270737 1.69136522254858e-13 4.29837407239504e-11 0.166919021657926 Down Significantly_Down siNTC
ENSG00000110427 1310.97108356672 -1.53646136699006 0.209384520628843 -7.33798927626364 2.16826536876402e-13 5.38789852300427e-11 0.34472996982787 Down Significantly_Down siNTC
ENSG00000174371 72.5551730363578 -3.0263153033365 0.412667551601118 -7.33354316711995 2.24146238736322e-13 5.44870269902078e-11 0.122740621314899 Down Significantly_Down siNTC
ENSG00000130513 5275.98556256863 2.69847421827664 0.37045942593149 7.28412892043859 3.23755304806604e-13 7.70262089010094e-11 6.49115055504391 Up Significantly_Up siNTC
ENSG00000148248 3501.46727271963 -1.14110556532419 0.157997742627742 -7.2222903083669 5.11191946754836e-13 1.18682988843533e-10 0.453411986051753 Down Significantly_Down siNTC
ENSG00000094804 131.55576361789 -4.63550006942351 0.642040629336783 -7.21994817401495 5.20073909258907e-13 1.18682988843533e-10 0.0402323530979443 Down Significantly_Down siNTC
ENSG00000197415 382.352308519987 -1.75190018571574 0.242813301283106 -7.21500913029938 5.39303578882784e-13 1.20609852381346e-10 0.296910457851641 Down Significantly_Down siNTC
ENSG00000105327 271.142538601908 2.19587284937026 0.305839113442518 7.17983002453009 6.97981410626423e-13 1.53035845757346e-10 4.58166777295616 Up Significantly_Up siNTC
ENSG00000169679 199.792317537775 -3.58079293616896 0.499338980309288 -7.17106630439914 7.44158493287187e-13 1.60022697537256e-10 0.0835745251951834 Down Significantly_Down siNTC
ENSG00000176087 954.390818700373 -1.39045551067234 0.195816309037004 -7.10081564457219 1.24022727712438e-12 2.61664554958582e-10 0.381444347536243 Down Significantly_Down siNTC
ENSG00000121152 126.071439075043 -3.34522585481892 0.474257487930918 -7.05360682740806 1.74338547070246e-12 3.61009932099905e-10 0.0983980915819912 Down Significantly_Down siNTC
ENSG00000140525 379.237881997144 -2.49696844694185 0.354587511867356 -7.04189618464598 1.89641107840762e-12 3.85557612340982e-10 0.177148548921713 Down Significantly_Down siNTC
ENSG00000101447 138.2076502094 -3.85818295185298 0.549839464873121 -7.01692620907683 2.26802310285966e-12 4.52875613146013e-10 0.0689558637284645 Down Significantly_Down siNTC
ENSG00000093009 122.178850370768 -4.2486121006366 0.605755910014873 -7.01373611118756 2.32036861298699e-12 4.55199330358256e-10 0.0526066101517882 Down Significantly_Down siNTC
ENSG00000131470 222.930002554686 -2.38682347347797 0.342483352431768 -6.96916640336113 3.18824417096372e-12 6.14671488270972e-10 0.191202928676669 Down Significantly_Down siNTC
ENSG00000124762 28310.6575218242 2.34348288679415 0.338547118639067 6.92217643504031 4.44756814012707e-12 8.42927236320355e-10 5.07526406289541 Up Significantly_Up siNTC
ENSG00000086475 621.635148948295 -0.934167038256267 0.135007747507811 -6.91935874422482 4.53692615611161e-12 8.45531804627334e-10 0.523344543550926 Down Significantly_Down siNTC
ENSG00000168078 231.846357835347 -3.80588788103471 0.557242447806705 -6.82985995775197 8.49975656001959e-12 1.55810291564162e-09 0.0715012423244153 Down Significantly_Down siNTC
ENSG00000122035 77.3582235492263 2.58645615827105 0.379085075473883 6.82289102264919 8.92263438148776e-12 1.60924028473865e-09 6.00621516391721 Up Significantly_Up siNTC
ENSG00000110931 932.396708218622 -1.00575426881644 0.147926830621231 -6.79899829255239 1.05349066123689e-11 1.86986231332555e-09 0.498009694257593 Down Significantly_Down siNTC
ENSG00000170312 246.999059683774 -3.74944206739419 0.553722511854895 -6.77133760524576 1.27597131427621e-11 2.22936113066196e-09 0.0743541940819998 Down Significantly_Down siNTC
ENSG00000090889 224.658982638633 -3.46710811614835 0.513191718420076 -6.75597051102515 1.41882276570156e-11 2.44081171785767e-09 0.0904266535030887 Down Significantly_Down siNTC
ENSG00000276043 352.251248327854 -2.38950149079226 0.354011277512442 -6.74978918068022 1.48060130751569e-11 2.50849754858189e-09 0.190848335509834 Down Significantly_Down siNTC
ENSG00000161800 693.42821669804 -2.45728218930428 0.368284208756428 -6.6722442365957 2.51920848405641e-11 4.20444615951027e-09 0.182089269325636 Down Significantly_Down siNTC
ENSG00000055070 3610.4180070459 -0.808426613944914 0.121204086107226 -6.66996171424219 2.55870165567555e-11 4.20755910496529e-09 0.571004248929923 Down Significantly_Down siNTC
ENSG00000138092 330.290960547563 -1.43704234195335 0.216010925220272 -6.65263731678369 2.8788700713058e-11 4.66543842570165e-09 0.36932367638007 Down Significantly_Down siNTC
ENSG00000012048 254.870469210886 -2.38567506046529 0.361327769283516 -6.60252342408083 4.0421738111654e-11 6.45708393663593e-09 0.191355190480618 Down Significantly_Down siNTC
ENSG00000170961 1679.63743943627 -2.94195738448358 0.446602841179443 -6.58741305074124 4.4755591900252e-11 7.04869054406505e-09 0.130131543586642 Down Significantly_Down siNTC
ENSG00000151725 132.728983431665 -2.97954774393125 0.452607840145438 -6.58306701663371 4.60841289906353e-11 7.15712125518449e-09 0.126784673206616 Down Significantly_Down siNTC
ENSG00000158402 98.0767326987954 -3.89533881178779 0.591908213620768 -6.58098455495247 4.6734313629846e-11 7.15867253436902e-09 0.0672026152555879 Down Significantly_Down siNTC
ENSG00000166851 414.249956518306 -3.26610032693346 0.497903660734298 -6.55970338140652 5.39149138219672e-11 8.14698062644915e-09 0.103945533534757 Down Significantly_Down siNTC
ENSG00000160712 356.150613159563 1.90914565690592 0.291271302613834 6.55452713595014 5.58184648196595e-11 8.32216098151244e-09 3.75586616865465 Up Significantly_Up siNTC
ENSG00000092470 164.785878531405 -2.27185510591052 0.348930618559177 -6.51090785695905 7.46979565996786e-11 1.09904282986527e-08 0.207063460279299 Down Significantly_Down siNTC
ENSG00000123485 242.994648459883 -3.48131912291293 0.535050388662896 -6.50652573417025 7.69087328082470e-11 1.11687461072963e-08 0.0895402947207504 Down Significantly_Down siNTC
ENSG00000175198 190.248545760548 -1.36237557457738 0.20948436946993 -6.50347125193483 7.84874268432499e-11 1.12518770123233e-08 0.388941322601801 Down Significantly_Down siNTC
ENSG00000151849 202.274523090745 -1.79779505112323 0.277381465682278 -6.48130922050317 9.09300945612086e-11 1.28706369289042e-08 0.287613828780239 Down Significantly_Down siNTC
ENSG00000112742 121.520034731904 -3.62646130671427 0.56053192229253 -6.46967846520201 9.82116743092166e-11 1.37275367765708e-08 0.080970415630229 Down Significantly_Down siNTC
ENSG00000134690 218.448852239038 -3.19285252792658 0.495451491876012 -6.44432922350671 1.16112793402767e-10 1.60292994546882e-08 0.10935927373067 Down Significantly_Down siNTC
ENSG00000126787 274.196353121881 -3.70492464861239 0.575464995814222 -6.43814076540019 1.20945810484881e-10 1.63949103522206e-08 0.076684316165073 Down Significantly_Down siNTC
ENSG00000088325 997.971568603519 -2.97633289286654 0.462364165877616 -6.43720494043292 1.21693575320543e-10 1.63949103522206e-08 0.127067510744357 Down Significantly_Down siNTC
ENSG00000048991 558.292789355149 -1.20865132784986 0.188819656662513 -6.40108847359117 1.54273139755694e-10 2.04584401349858e-08 0.432672901527839 Down Significantly_Down siNTC
ENSG00000139112 2754.57439674695 1.62600582297075 0.254068788251929 6.39986451762991 1.5551488208494e-10 2.04584401349858e-08 3.08657280804307 Up Significantly_Up siNTC
ENSG00000143641 2818.41374992607 -1.40440857569521 0.219950568688883 -6.38511000024612 1.71274308160827e-10 2.2269643184353e-08 0.377772980452349 Down Significantly_Down siNTC
ENSG00000111247 112.72571469281 -3.85191756669085 0.606315630837102 -6.35299070448299 2.11168481983747e-10 2.71412179947387e-08 0.0692559788054216 Down Significantly_Down siNTC
ENSG00000100297 1797.75910256721 -2.73314803522608 0.432521226902378 -6.31910728358995 2.63078597961231e-10 3.34289191182101e-08 0.150397445146291 Down Significantly_Down siNTC
ENSG00000100591 2684.21508590526 -0.652654850287833 0.103369083065998 -6.31383031492241 2.72212403150857e-10 3.42008886745268e-08 0.636108667520499 Down Significantly_Down siNTC
ENSG00000148773 1214.28759904899 -3.88156608201532 0.615018669396056 -6.31129797381109 2.7670484340901e-10 3.43790395444394e-08 0.0678472390222331 Down Significantly_Down siNTC
ENSG00000142731 97.5683332513149 -3.52404240024272 0.558950595285764 -6.30474755723456 2.88663995817444e-10 3.54707780355017e-08 0.0869275684271108 Down Significantly_Down siNTC
ENSG00000138180 421.590223166655 -3.12012321025426 0.500981019351207 -6.22802679090509 4.72346309865753e-10 5.74106134447701e-08 0.11501363341769 Down Significantly_Down siNTC
ENSG00000146670 264.362785434457 -3.66012438979678 0.588406952713381 -6.22039622903582 4.9590095544502e-10 5.96254245568411e-08 0.0791029665367727 Down Significantly_Down siNTC
ENSG00000111716 5931.80338592211 -1.27028807372126 0.204489646461722 -6.21199212625681 5.23170493032876e-10 6.22350260967406e-08 0.414576982951443 Down Significantly_Down siNTC
ENSG00000113368 283.722669210262 -3.46459768031936 0.559092425542762 -6.19682457145785 5.76136534325794e-10 6.7814302387695e-08 0.0905841420432973 Down Significantly_Down siNTC
ENSG00000005302 398.137039550945 -1.04832534820377 0.169388256016413 -6.18889038034721 6.05891975295101e-10 7.0573792372394e-08 0.483529109835092 Down Significantly_Down siNTC
ENSG00000128805 1501.21610107991 -1.65869439203944 0.268142625550448 -6.18586615475416 6.17623959864656e-10 7.11986713320266e-08 0.316725648729888 Down Significantly_Down siNTC
ENSG00000148175 3876.68776229937 1.00672173768091 0.162846038741802 6.18204621653161 6.3275993431339e-10 7.21991998519625e-08 2.00934004850801 Up Significantly_Up siNTC
ENSG00000108179 1858.17551686523 0.722438010471355 0.116909995566684 6.17943749779108 6.43303958561517e-10 7.26608572185342e-08 1.64996796089993 Up Significantly_Up siNTC
ENSG00000127526 1579.17490783822 -1.20642321310005 0.195396968264999 -6.17421664119115 6.6492315933322e-10 7.43517076766407e-08 0.433341642786909 Down Significantly_Down siNTC
ENSG00000137752 268.071205819197 1.76266507789304 0.285824338366243 6.16695235950983 6.96187209604221e-10 7.70768849286574e-08 3.39324377277134 Up Significantly_Up siNTC
ENSG00000106462 191.908016402382 -1.7566276885601 0.285000720257443 -6.16359034802902 7.1113772736259e-10 7.79602163467498e-08 0.295939117593698 Down Significantly_Down siNTC
ENSG00000090905 1600.12102688472 1.31745767682674 0.213838541527687 6.16099262282034 7.22903595943836e-10 7.84806602897473e-08 2.49226534552542 Up Significantly_Up siNTC
ENSG00000081760 542.31390160165 -0.89980083672685 0.146396729384734 -6.14631788912544 7.93022748770708e-10 8.52651959303274e-08 0.535960715249299 Down Significantly_Down siNTC
ENSG00000005156 345.745412541682 -0.898042442756414 0.146462202958887 -6.13156448977146 8.70190468919343e-10 9.26711411757723e-08 0.536614356265473 Down Significantly_Down siNTC
ENSG00000080986 219.579011196412 -3.54250235732359 0.579108633833814 -6.1171637761149 9.52554569420442e-10 1.00485520709994e-07 0.0858223753856905 Down Significantly_Down siNTC
ENSG00000176619 1787.30827398436 -1.31661660997424 0.215678009017233 -6.10454731093629 1.03092451366591e-09 1.07736429082357e-07 0.401475370542543 Down Significantly_Down siNTC
ENSG00000187742 677.914557520031 1.05696477021289 0.173196065388903 6.10270659347556 1.0428717984356e-09 1.07975856019508e-07 2.08054972659021 Up Significantly_Up siNTC
ENSG00000133169 374.149894054987 -1.49411565056607 0.245711154398767 -6.08078072085102 1.19598761617599e-09 1.21816360912548e-07 0.354998380808351 Down Significantly_Down siNTC
ENSG00000136280 1325.25017717227 -2.13926416538337 0.351826683539032 -6.0804488842758 1.19846554680039e-09 1.21816360912548e-07 0.226995536495742 Down Significantly_Down siNTC
ENSG00000075218 318.579525305208 -3.64440971956283 0.59950661827955 -6.07901499072933 1.20923055457815e-09 1.21816360912548e-07 0.0799693116786288 Down Significantly_Down siNTC
ENSG00000137807 565.637928879352 -2.09861134296944 0.346416079936771 -6.05806561679379 1.37768200682459e-09 1.37546787502791e-07 0.233482877232897 Down Significantly_Down siNTC
ENSG00000167670 367.772570704092 -2.43931104444452 0.404833022936016 -6.02547447032269 1.68614233063236e-09 1.66853482664877e-07 0.184371677393792 Down Significantly_Down siNTC
ENSG00000130766 416.349118580954 1.69633296672215 0.282630782982581 6.00193987654449 1.94973903446949e-09 1.91245455117876e-07 3.24076175965415 Up Significantly_Up siNTC
ENSG00000112984 476.667778480835 -2.95413608096993 0.494973323803349 -5.96827331677291 2.39777473374802e-09 2.33147104980611e-07 0.129037644996387 Down Significantly_Down siNTC
ENSG00000213551 625.889413614395 -1.24992929299997 0.209647265006617 -5.96205866535165 2.49079683592042e-09 2.40104226028122e-07 0.420468814448883 Down Significantly_Down siNTC
ENSG00000144043 1950.60966796692 -0.848734863170661 0.142801657223916 -5.94345247576382 2.79080689339206e-09 2.66724809247094e-07 0.555271454584825 Down Significantly_Down siNTC
ENSG00000123975 416.235770240531 -2.26507163395683 0.382036711591522 -5.92893710272187 3.04901840248744e-09 2.88933252344192e-07 0.20803935366936 Down Significantly_Down siNTC
ENSG00000184047 842.241740858253 -2.04589819262596 0.345638106540307 -5.91919164557561 3.23527798184232e-09 3.04007381453452e-07 0.242171636149239 Down Significantly_Down siNTC
ENSG00000165480 213.010721313106 -3.50646045378165 0.593074386299538 -5.91234512024716 3.37270931186216e-09 3.14280296043689e-07 0.0879934255209825 Down Significantly_Down siNTC
ENSG00000154319 463.895245323508 1.83934931848476 0.311873383207539 5.89774382016033 3.68505508107501e-09 3.40547817492403e-07 3.57848595790785 Up Significantly_Up siNTC
ENSG00000139567 777.705279747636 -1.24796016830595 0.212450505557851 -5.87412190443637 4.25090486537244e-09 3.85779986973966e-07 0.421043101318055 Down Significantly_Down siNTC
ENSG00000221955 197.794063386876 1.45232075776033 0.247258911867058 5.87368417499627 4.26215018507492e-09 3.85779986973966e-07 2.73647894793588 Up Significantly_Up siNTC
ENSG00000167491 1449.69101474512 -1.94049830431265 0.330406199101829 -5.87306869419422 4.27801094480163e-09 3.85779986973966e-07 0.260526439297258 Down Significantly_Down siNTC
ENSG00000278259 295.524723709548 -0.988745521314351 0.168695485354869 -5.8611261542324 4.59738525973883e-09 4.11263695795196e-07 0.503915758663373 Down Significantly_Down siNTC
ENSG00000156239 214.884621271607 -1.24861865933667 0.213549653998254 -5.84697111870235 5.00604379518773e-09 4.44266521569755e-07 0.420850967960658 Down Significantly_Down siNTC
ENSG00000125952 923.307371047367 0.688314243672814 0.117797954123587 5.84317655424366 5.1214686766675e-09 4.49326919755366e-07 1.61139953427341 Up Significantly_Up siNTC
ENSG00000130816 1233.28864649829 -1.07264887878856 0.18359529172063 -5.84246398007184 5.14343102563824e-09 4.49326919755366e-07 0.475445249771213 Down Significantly_Down siNTC
ENSG00000128944 570.755245475554 -1.3630733261891 0.234277821079423 -5.81819192234591 5.94875769818183e-09 5.15651229310614e-07 0.388753258727737 Down Significantly_Down siNTC
ENSG00000184635 79.9210734051177 -1.70813357103288 0.296166812543215 -5.76747123138128 8.04698159756262e-09 6.92164217107271e-07 0.306055760803933 Down Significantly_Down siNTC
ENSG00000157456 367.43992162763 -3.28818465289072 0.572466804164097 -5.743887032353 9.25275293488692e-09 7.8980368944966e-07 0.102366484340718 Down Significantly_Down siNTC
ENSG00000144554 126.492624019895 -2.53593865706264 0.441835811951479 -5.73954982476867 9.49285521776635e-09 8.04159901856541e-07 0.172427446633075 Down Significantly_Down siNTC
ENSG00000028277 1071.00918770119 2.09593262982089 0.365592001039189 5.73298273447788 9.86796819585747e-09 8.29651280947957e-07 4.27502432744927 Up Significantly_Up siNTC
ENSG00000143228 207.341024750414 -4.19678073978023 0.732580243630471 -5.72876592874264 1.01163869086901e-08 8.44189838902784e-07 0.0545309560739951 Down Significantly_Down siNTC
ENSG00000111445 113.743597056482 -1.89078774138181 0.330787980272389 -5.71601102260376 1.09053667146407e-08 9.03287485948977e-07 0.269659779094645 Down Significantly_Down siNTC
ENSG00000174442 339.646527059328 -1.89484087513544 0.331804163044869 -5.71072061829198 1.12498796225309e-08 9.24971720140739e-07 0.268903255187966 Down Significantly_Down siNTC
ENSG00000122966 418.03736697091 -2.50770318272094 0.439333155456258 -5.70797617156082 1.1432742094778e-08 9.32402672947699e-07 0.175835322286111 Down Significantly_Down siNTC
ENSG00000109805 379.179164316864 -3.40568723901811 0.59676936292681 -5.70687345998323 1.15070263697713e-08 9.32402672947699e-07 0.0943595769707513 Down Significantly_Down siNTC
ENSG00000170779 254.572495649066 -1.23179296398608 0.216032133944126 -5.70189694235333 1.18481456269805e-08 9.5313643453882e-07 0.42578795279908 Down Significantly_Down siNTC
ENSG00000149218 1248.64916662364 -1.0346979423555 0.181617838411191 -5.69711627121612 1.21850831857664e-08 9.73240001308858e-07 0.488118067167537 Down Significantly_Down siNTC
ENSG00000072571 231.819159652507 -3.44875452143946 0.607975959812258 -5.67251791091284 1.40713803215253e-08 1.11593031741345e-06 0.091584386674786 Down Significantly_Down siNTC
ENSG00000105889 766.957117152579 -1.32622991685859 0.234146170928207 -5.66411106191115 1.47788666642166e-08 1.15930748531082e-06 0.398809058146837 Down Significantly_Down siNTC
ENSG00000143363 150.935811745582 0.979971938040825 0.173030828085487 5.66356844548339 1.48256993739445e-08 1.15930748531082e-06 1.97242704280128 Up Significantly_Up siNTC
ENSG00000165410 2775.70774214009 -2.11842061657865 0.374218081389281 -5.66092533186541 1.50558930983673e-08 1.16913192101349e-06 0.230298893303826 Down Significantly_Down siNTC
ENSG00000142197 380.772691575679 -1.2664567005585 0.224097291585032 -5.65136995454472 1.59174088776729e-08 1.22750666255268e-06 0.415679440580946 Down Significantly_Down siNTC
ENSG00000189337 405.16874592381 -0.942489663508421 0.167136088354099 -5.63905541160947 1.70985512015544e-08 1.30956164065604e-06 0.520334162832255 Down Significantly_Down siNTC
ENSG00000167720 244.307766365214 -1.68395451055088 0.298759220986495 -5.63649384608283 1.73547234652866e-08 1.32013957679479e-06 0.311228371996342 Down Significantly_Down siNTC
ENSG00000011426 719.065246980627 -3.7134461274545 0.658996244938628 -5.63500347077142 1.75054811537809e-08 1.32261006933498e-06 0.0762327046560293 Down Significantly_Down siNTC
ENSG00000135931 2913.23800724302 1.0885128294665 0.193719184528986 5.6190244250364 1.92038709714023e-08 1.44119251813571e-06 2.12654713021936 Up Significantly_Up siNTC
ENSG00000145604 429.277488420117 1.33488004891924 0.238022227709941 5.60821592908523 2.04422886092137e-08 1.52008011060362e-06 2.52254507507748 Up Significantly_Up siNTC
ENSG00000155660 3753.21063856405 -0.999743357866312 0.178286802673769 -5.60750062748982 2.05269269094211e-08 1.52008011060362e-06 0.50008895329744 Down Significantly_Down siNTC
ENSG00000108448 1031.90353582992 1.53275195428531 0.273867322483547 5.59669529166771 2.18476195216257e-08 1.60723737822907e-06 2.89337226514995 Up Significantly_Up siNTC
ENSG00000139719 669.856423951064 0.861791190121811 0.154358846697711 5.58303724443795 2.36354104291628e-08 1.72739319881633e-06 1.81729318615411 Up Significantly_Up siNTC
ENSG00000119599 351.656969041282 -0.860009573388042 0.154100868552862 -5.58082236306817 2.39384033149825e-08 1.73817679135152e-06 0.550948901957672 Down Significantly_Down siNTC
ENSG00000173376 388.51122307146 -1.99294964844124 0.358053933918104 -5.56605991346844 2.60563686509877e-08 1.87975686616352e-06 0.251224722957296 Down Significantly_Down siNTC
ENSG00000182158 1722.60898921552 -1.86285783642129 0.334893018448856 -5.5625460484354 2.65866844345922e-08 1.90571990607442e-06 0.274931127785213 Down Significantly_Down siNTC
ENSG00000111602 340.393713540069 -1.30068498492883 0.234108412099273 -5.5559087914247 2.76171061190018e-08 1.96697121415719e-06 0.405933417108119 Down Significantly_Down siNTC
ENSG00000101194 925.879299660223 -1.4392623972824 0.259536398358938 -5.54551271568432 2.93094033472543e-08 2.07009249327135e-06 0.3687557888916 Down Significantly_Down siNTC
ENSG00000274180 540.999343012324 2.02006673679562 0.36431974941961 5.54476319226105 2.94352268315278e-08 2.07009249327135e-06 4.05602554016053 Up Significantly_Up siNTC
ENSG00000166508 1144.85070875758 -2.13890900988375 0.387261933511343 -5.52315842275032 3.32959259109075e-08 2.32696902209855e-06 0.227051424008253 Down Significantly_Down siNTC
ENSG00000136830 12086.1062811539 -1.14990777963613 0.208416022122232 -5.5173674649722 3.44115417790476e-08 2.38999913151124e-06 0.450654037220632 Down Significantly_Down siNTC
ENSG00000119969 191.226004749115 -2.32469409324997 0.42152666635868 -5.51493957270041 3.48899815792241e-08 2.40827020999311e-06 0.199616918554346 Down Significantly_Down siNTC
ENSG00000255737 386.342312935288 -2.37476653705942 0.431919638928642 -5.49816753632673 3.83758243106195e-08 2.63262863460949e-06 0.192807551575341 Down Significantly_Down siNTC
ENSG00000278730 600.756139824468 0.930225627999779 0.169463377444198 5.48924282065658 4.03660384145575e-08 2.75227464360721e-06 1.90557399200321 Up Significantly_Up siNTC
ENSG00000159388 852.44377628266 2.75411162283341 0.502245924560807 5.48359177875213 4.16775894968343e-08 2.82447761062789e-06 6.74637083561908 Up Significantly_Up siNTC
ENSG00000075975 627.155015507927 -1.18753456459331 0.216823210440119 -5.47697159442842 4.32666639694523e-08 2.91450503919528e-06 0.439052520993175 Down Significantly_Down siNTC
ENSG00000004487 1112.89765953661 -1.01795603639628 0.186104308379734 -5.46981445652086 4.50506952591232e-08 3.01650822986536e-06 0.493815478654934 Down Significantly_Down siNTC
ENSG00000173540 553.139420107556 -1.21683798650498 0.222922223047079 -5.45857640334045 4.7996732123109e-08 3.19463963452741e-06 0.430224626473222 Down Significantly_Down siNTC
ENSG00000010704 432.028330037304 -1.48929267802144 0.272989008388891 -5.4555041860874 4.88340811210368e-08 3.21998343094278e-06 0.356187136898296 Down Significantly_Down siNTC
ENSG00000166557 3307.92650403461 -1.25221217074728 0.229550135871121 -5.45507048381937 4.89534236505342e-08 3.21998343094278e-06 0.419804003223188 Down Significantly_Down siNTC
ENSG00000134057 819.506660966586 -2.89033723209472 0.530215495567324 -5.45125002241229 5.00169918824103e-08 3.27070177326966e-06 0.134871999349209 Down Significantly_Down siNTC
ENSG00000075651 180.500548685708 2.39843672900281 0.440254702950882 5.44783897350075 5.0985484269178e-08 3.31464933196481e-06 5.27231558746147 Up Significantly_Up siNTC
ENSG00000145386 436.862911081745 -2.13704142276872 0.393064327668951 -5.43687450713817 5.42232996177077e-08 3.50476841806479e-06 0.227345535294332 Down Significantly_Down siNTC
ENSG00000164109 199.421846625318 -2.8101437976583 0.517654762416409 -5.42860609364544 5.67958801593558e-08 3.64995133299952e-06 0.142581252282472 Down Significantly_Down siNTC
ENSG00000119777 1897.20153002888 -1.33734423746624 0.246614747328505 -5.42280724065872 5.86702504692095e-08 3.74886137569543e-06 0.395748493217671 Down Significantly_Down siNTC
ENSG00000141574 507.881524024008 2.07003845327647 0.381883911344811 5.42059613348671 5.94006188584446e-08 3.77396431860868e-06 4.19897865165466 Up Significantly_Up siNTC
ENSG00000177084 398.386806169329 -1.166672878851 0.216251367054357 -5.394984987807 6.85292818988992e-08 4.32934706324006e-06 0.445447440988044 Down Significantly_Down siNTC
ENSG00000095383 1091.97024589454 0.785844457610814 0.145735212048667 5.39227580324504 6.95708746826089e-08 4.37045798146591e-06 1.72410119816703 Up Significantly_Up siNTC
ENSG00000185989 815.74780275802 -1.03529589209371 0.192049123227913 -5.39078687105006 7.01498334217167e-08 4.38220914704825e-06 0.487915800170506 Down Significantly_Down siNTC
ENSG00000111863 63.2018878415592 -2.43843254840282 0.452673224463358 -5.38673907937358 7.17474719399917e-08 4.45711239573881e-06 0.184483980484955 Down Significantly_Down siNTC
ENSG00000240747 55.7289212641852 -1.92276966093163 0.357347782509587 -5.38066767178006 7.42100816366497e-08 4.58462504343103e-06 0.26374768556458 Down Significantly_Down siNTC
ENSG00000152229 280.218800085362 1.20011709213405 0.223250896923166 5.37564286940843 7.63099142829516e-08 4.68844759072508e-06 2.29758317906258 Up Significantly_Up siNTC
ENSG00000142945 320.294261115196 -2.90235882580991 0.541630539376848 -5.35855830645944 8.38886643582175e-08 5.12591827788846e-06 0.133752816286049 Down Significantly_Down siNTC
ENSG00000117650 78.6337662321552 -3.21171745949638 0.601780078336931 -5.33702855098199 9.44821669526514e-08 5.74184560252472e-06 0.107938581676269 Down Significantly_Down siNTC
ENSG00000124226 1448.6774899261 0.477325243729259 0.0894840823009757 5.33419164007065 9.59711250677111e-08 5.80080605679538e-06 1.39216020752297 Up Significantly_Up siNTC
ENSG00000167996 215349.567771449 1.09564839745836 0.205595049583143 5.32915748545432 9.86694116039288e-08 5.93183527180178e-06 2.13709108354432 Up Significantly_Up siNTC
ENSG00000100292 15617.5017997394 2.45033035236804 0.460317793338148 5.32312760408121 1.01998141440173e-07 6.09916159135834e-06 5.46541236923996 Up Significantly_Up siNTC
ENSG00000037474 1269.38743736968 -1.01438355351629 0.190929680506279 -5.31286466738169 1.07915182519264e-07 6.38683075681237e-06 0.495039807662762 Down Significantly_Down siNTC
ENSG00000064995 488.343316629036 0.802548870216966 0.151059384882843 5.3128037747499 1.07951262121046e-07 6.38683075681237e-06 1.74417992235327 Up Significantly_Up siNTC
ENSG00000119280 2580.34445732091 1.22839559785027 0.231408044142883 5.30835305401828 1.10620214838244e-07 6.51029074905916e-06 2.34306275982116 Up Significantly_Up siNTC
ENSG00000156026 564.515428347145 -1.58298296934365 0.299020903781746 -5.29388731464427 1.19743235317551e-07 7.01030815351235e-06 0.333791016120696 Down Significantly_Down siNTC
ENSG00000127586 120.204340184271 -3.33383075266356 0.629918565762926 -5.29247895499919 1.20669359676605e-07 7.02773322866561e-06 0.0991783646590952 Down Significantly_Down siNTC
ENSG00000178999 230.7882032626 -4.16153801145865 0.786701668851173 -5.28985532411006 1.22413150352054e-07 7.09235154008636e-06 0.0558794638427885 Down Significantly_Down siNTC
ENSG00000221869 701.372865690722 2.15601242923209 0.408269835733585 5.28085163420935 1.28584786407887e-07 7.41152103924221e-06 4.45681299983583 Up Significantly_Up siNTC
ENSG00000121211 72.3067447816435 -2.70313598071182 0.512113905991678 -5.2783881653777 1.30325166109126e-07 7.45946775371132e-06 0.153558898233833 Down Significantly_Down siNTC
ENSG00000227232 108.402978146952 1.76831809445718 0.335048936251413 5.27779050499737 1.30750820937884e-07 7.45946775371132e-06 3.40656584921667 Up Significantly_Up siNTC
ENSG00000090339 1017.37896215201 2.35587066042893 0.446698086518723 5.27396631310662 1.33506423785585e-07 7.57801436939296e-06 5.11903070674513 Up Significantly_Up siNTC
ENSG00000184371 3761.67212210356 1.05882583977342 0.201324490480612 5.25929973668747 1.4460501649472e-07 8.16653179012101e-06 2.08323535743466 Up Significantly_Up siNTC
ENSG00000168496 717.114226322653 -1.90129171808563 0.362360254125532 -5.24696540649561 1.54624918602923e-07 8.66430428406844e-06 0.267703569707679 Down Significantly_Down siNTC
ENSG00000123739 422.622995940324 -0.963496905173272 0.183643690994833 -5.2465559799731 1.54968776320308e-07 8.66430428406844e-06 0.51281241507756 Down Significantly_Down siNTC
ENSG00000159267 519.223072405874 -1.2465319768803 0.237716613439849 -5.24377307434475 1.57325677917311e-07 8.75231706702174e-06 0.421460117992242 Down Significantly_Down siNTC
ENSG00000005194 634.999753092834 0.677675437698173 0.129306742354279 5.24083605664935 1.59850687409079e-07 8.82517079092856e-06 1.59956036397818 Up Significantly_Up siNTC
ENSG00000138028 53.4059031903772 -1.83719282524098 0.350616906622743 -5.23988658429915 1.60675316108861e-07 8.82517079092856e-06 0.279865813842313 Down Significantly_Down siNTC
ENSG00000153044 115.143821061548 -2.73643802867093 0.522269769164388 -5.23951067098738 1.61002936983494e-07 8.82517079092856e-06 0.150054862110734 Down Significantly_Down siNTC
ENSG00000166592 246.342190571336 2.40750475144749 0.461145762637717 5.220702316935 1.78245859777112e-07 9.72265953184228e-06 5.30555895673597 Up Significantly_Up siNTC
ENSG00000160714 2440.94235762207 0.557431951477869 0.106835488193649 5.21766653480792 1.81191291317366e-07 9.83534475490673e-06 1.47164729985664 Up Significantly_Up siNTC
ENSG00000119953 459.547436192553 -1.15123559098612 0.220710395438024 -5.21604607114843 1.82782731765798e-07 9.87379954881717e-06 0.450239460164283 Down Significantly_Down siNTC
ENSG00000100441 1018.37960821044 1.10399349330067 0.211769730345453 5.21317891607909 1.8563169947276e-07 9.9656175525968e-06 2.14948865127974 Up Significantly_Up siNTC
ENSG00000164687 133.613285706 -2.4041458111703 0.461222814924238 -5.21254745727445 1.86264896127055e-07 9.9656175525968e-06 0.188920896103815 Down Significantly_Down siNTC
ENSG00000100479 57.7829507009118 -2.84947371984694 0.547410939190387 -5.20536495682983 1.9361570654822e-07 1.03095753839152e-05 0.138746788163933 Down Significantly_Down siNTC
ENSG00000154928 240.535607262551 -1.83994957349223 0.353546822528127 -5.204259962896 1.94771195982338e-07 1.0321950300827e-05 0.279331547820695 Down Significantly_Down siNTC
ENSG00000099875 1291.72214271594 1.60818809056178 0.309270258464905 5.19994421236683 1.99348350910285e-07 1.05146851881076e-05 3.04868710565266 Up Significantly_Up siNTC
ENSG00000087586 446.940811688249 -2.40521453611749 0.466664380063382 -5.15405640299955 2.5491121528781e-07 1.33822404194756e-05 0.188780998409789 Down Significantly_Down siNTC
ENSG00000163507 282.627839418187 -2.7273075265955 0.530141930564106 -5.14448559783502 2.68254830428152e-07 1.40169416534934e-05 0.151007538045878 Down Significantly_Down siNTC
ENSG00000101412 251.35186011982 -2.86989265244069 0.559022857462093 -5.13376620317406 2.84000856742578e-07 1.47706864190489e-05 0.136796891015207 Down Significantly_Down siNTC
ENSG00000135679 4345.93793501827 1.40064123124351 0.272926498304953 5.13193566745032 2.86777525863195e-07 1.48460476583437e-05 2.64018903935898 Up Significantly_Up siNTC
ENSG00000241878 704.761186757501 0.672477693996042 0.131143908355722 5.12778445013225 2.93171825373073e-07 1.51057029796501e-05 1.59380783450461 Up Significantly_Up siNTC
ENSG00000100350 674.854448337399 -1.84873088804346 0.360591737420224 -5.12693635541904 2.94495014269694e-07 1.51057029796501e-05 0.27763649227657 Down Significantly_Down siNTC
ENSG00000153879 476.399069650352 1.17784986278725 0.229979091760352 5.12155193661961 3.03031249386868e-07 1.54725818750866e-05 2.26239347251888 Up Significantly_Up siNTC
ENSG00000147536 220.87487511699 -2.54849241664454 0.49884203690428 -5.10881647517119 3.24183046594359e-07 1.64773401228097e-05 0.170933560464266 Down Significantly_Down siNTC
ENSG00000123374 336.872610649606 -1.03479676234154 0.202822685714288 -5.10197741784781 3.36122865804553e-07 1.70069044589435e-05 0.488084633789549 Down Significantly_Down siNTC
ENSG00000162073 187.85300399387 -2.34239361442097 0.460548493951918 -5.08609548219588 3.65510091031879e-07 1.84105127834166e-05 0.197182904924033 Down Significantly_Down siNTC
ENSG00000131778 900.742494384268 -0.535261703615114 0.105450352024656 -5.07595938124476 3.85545656375791e-07 1.93326077560273e-05 0.69003349387403 Down Significantly_Down siNTC
ENSG00000233117 220.170714476378 -1.73596353250604 0.342467575620239 -5.0689865437978 3.99939499616453e-07 1.99006774111129e-05 0.300208445246521 Down Significantly_Down siNTC
ENSG00000076604 823.844384778214 0.830795294342548 0.163905316754047 5.06875134251577 4.0043394898054e-07 1.99006774111129e-05 1.7786655922648 Up Significantly_Up siNTC
ENSG00000142687 911.504187480087 1.04683248457033 0.207121715003795 5.05418992185899 4.32221343835839e-07 2.13853941007626e-05 2.06598887358911 Up Significantly_Up siNTC
ENSG00000171848 745.808330796744 -2.94476839501779 0.584127540464834 -5.04131065738557 4.62354180896822e-07 2.27146039989478e-05 0.129878236415467 Down Significantly_Down siNTC
ENSG00000167196 1115.71735442874 0.955519176670348 0.189550202158417 5.04098210284033 4.63148784811313e-07 2.27146039989478e-05 1.9392773880101 Up Significantly_Up siNTC
ENSG00000124356 450.314040201539 0.686992513239269 0.136339112112432 5.03885130682632 4.68334144711125e-07 2.28291679624502e-05 1.60992392063776 Up Significantly_Up siNTC
ENSG00000136240 6155.59219513462 -0.627316313581464 0.124508341910902 -5.03834766372818 4.6956793340758e-07 2.28291679624502e-05 0.647379544691923 Down Significantly_Down siNTC
ENSG00000184661 165.791529476321 -2.38957442955625 0.47485755488273 -5.03219208578533 4.8490304312752e-07 2.34726659231685e-05 0.19083868697745 Down Significantly_Down siNTC
ENSG00000189058 113.81441619813 2.70499341050169 0.538880181837569 5.0196565056034 5.17639571958095e-07 2.49493348863596e-05 6.52054887659704 Up Significantly_Up siNTC
ENSG00000215717 814.925828411072 -1.23258265318088 0.245865850123028 -5.01323242965265 5.35231778749116e-07 2.56865311157623e-05 0.42555495266472 Down Significantly_Down siNTC
ENSG00000105486 377.099851111928 -1.6601709665736 0.331441414478706 -5.00894243763934 5.47299375811387e-07 2.61534257278758e-05 0.316401651093624 Down Significantly_Down siNTC
ENSG00000154736 1620.40193063456 2.02823090257872 0.404991497488554 5.00808267619506 5.49749210656554e-07 2.61587049938791e-05 4.07904352851216 Up Significantly_Up siNTC
ENSG00000099984 71.1454419821886 -1.64610857475525 0.329138910943378 -5.00125788846167 5.69574627531165e-07 2.69872181570063e-05 0.319500794813917 Down Significantly_Down siNTC
ENSG00000143862 653.053791434551 -0.845991948358502 0.169227097801886 -4.99915178684268 5.75830609348451e-07 2.71685142351662e-05 0.556328165136001 Down Significantly_Down siNTC
ENSG00000156802 344.401995272007 -1.98288072084062 0.396797436574147 -4.99721151920822 5.81652580954204e-07 2.73278956312181e-05 0.252984215624374 Down Significantly_Down siNTC
ENSG00000181982 457.179394251808 -0.969920795915688 0.194182836512576 -4.99488427162238 5.88710594196814e-07 2.75437734908317e-05 0.510534090450586 Down Significantly_Down siNTC
ENSG00000111206 911.620586554383 -2.68233118084808 0.53725591676499 -4.99265079666195 5.95561807348887e-07 2.77482172073969e-05 0.155789382624916 Down Significantly_Down siNTC
ENSG00000179562 581.406125610006 0.673881327189684 0.135246205545434 4.98262649567129 6.27269578078622e-07 2.91042673115152e-05 1.5953592436004 Up Significantly_Up siNTC
ENSG00000158234 203.757654167892 -1.76944383750907 0.355729971617364 -4.97412076206034 6.55444418196046e-07 3.02858656374718e-05 0.293321791788226 Down Significantly_Down siNTC
ENSG00000030110 795.926428043203 0.87483365175398 0.176135583800335 4.96681949710787 6.80598817877379e-07 3.13187488950817e-05 1.83379663046632 Up Significantly_Up siNTC
ENSG00000007944 147.554471540852 1.505842381328 0.303302327617399 4.96482303039739 6.87637434837207e-07 3.15129581817608e-05 2.83990443223424 Up Significantly_Up siNTC
ENSG00000169174 180.652365104361 -1.77342374033725 0.357857395519807 -4.9556716237798 7.20808646906486e-07 3.2898295060034e-05 0.292513732248876 Down Significantly_Down siNTC
ENSG00000150867 1823.3450578393 0.847337230163863 0.171170337628827 4.95025739799186 7.41153930465648e-07 3.36893628067759e-05 1.79917713304844 Up Significantly_Up siNTC
ENSG00000168961 139.035365245331 1.75383277297619 0.354487410445462 4.94751779977816 7.51658323887619e-07 3.40285156992362e-05 3.37253349806998 Up Significantly_Up siNTC
ENSG00000091651 265.209132671185 -1.69769292493743 0.343271975633367 -4.94562051505963 7.59016950246248e-07 3.42230949098933e-05 0.308278690951997 Down Significantly_Down siNTC
ENSG00000166224 403.029578157427 1.04608425798666 0.212347556342576 4.92628347603415 8.3808386405762e-07 3.76363605136237e-05 2.06491766521517 Up Significantly_Up siNTC
ENSG00000085998 1578.42777237582 -0.867768457059344 0.176491290500356 -4.91677778885976 8.79803212670926e-07 3.92956268257807e-05 0.547993825524017 Down Significantly_Down siNTC
ENSG00000070610 540.296436229787 0.760105543208317 0.154610025869011 4.91627589437373 8.82060662964671e-07 3.92956268257807e-05 1.69361451991204 Up Significantly_Up siNTC
ENSG00000188997 294.446204603146 0.725281083727144 0.147659560217463 4.9118464301194 9.02227070295161e-07 4.00345361112718e-05 1.65322270626855 Up Significantly_Up siNTC
ENSG00000126903 848.797206175651 -1.08830957465421 0.223588747332974 -4.86746129953253 1.13040958891797e-06 4.99614230169199e-05 0.470312122977373 Down Significantly_Down siNTC
ENSG00000095739 329.020702373031 1.36169770720828 0.280514519110383 4.85428601530763 1.20821252539429e-06 5.31898915707047e-05 2.56987414406319 Up Significantly_Up siNTC
ENSG00000149636 290.917409169698 -1.63896480452295 0.338247259355855 -4.84546366360552 1.26316329742472e-06 5.53909489874635e-05 0.321086785271259 Down Significantly_Down siNTC
ENSG00000167325 1448.57568043148 -0.904683949885292 0.186896415266559 -4.84056341366953 1.29471532382258e-06 5.65527607460315e-05 0.534149706981103 Down Significantly_Down siNTC
ENSG00000112406 565.080891274508 1.05021049994615 0.217040216835686 4.83878294657821 1.30636617992544e-06 5.68396366689739e-05 2.07083197544175 Up Significantly_Up siNTC
ENSG00000189227 176.206136894175 -1.85306604151192 0.383215407269892 -4.83557290849435 1.32762701118467e-06 5.75407955002596e-05 0.276803474740167 Down Significantly_Down siNTC
ENSG00000064687 146.191231825161 1.95355702302894 0.404603184594438 4.8283283409821 1.37683945598786e-06 5.94433158179779e-05 3.8732832894925 Up Significantly_Up siNTC
ENSG00000078399 675.950405759037 1.13122462988055 0.234885949975667 4.81605915550817 1.46421132616666e-06 6.29723501892138e-05 2.19044597091016 Up Significantly_Up siNTC
ENSG00000103966 812.769920636463 -0.705804264786782 0.146803298991477 -4.80782291430494 1.52582831578288e-06 6.53709280731194e-05 0.613100605773357 Down Significantly_Down siNTC
ENSG00000144810 13127.8224214032 1.50200068367575 0.312617236748512 4.80459970569073 1.55061415575001e-06 6.59735856981789e-05 2.83235221864626 Up Significantly_Up siNTC
ENSG00000110108 1685.88020096067 -0.855659294238094 0.178129955743339 -4.80356765748589 1.55863188744986e-06 6.59735856981789e-05 0.552612731592984 Down Significantly_Down siNTC
ENSG00000060138 3679.64103737282 1.28078025225352 0.266649351578739 4.80323782777066 1.56120264746073e-06 6.59735856981789e-05 2.42970346919001 Up Significantly_Up siNTC
ENSG00000113070 200.569635253121 -1.38755535698471 0.28889683253605 -4.80294416800698 1.56349492130365e-06 6.59735856981789e-05 0.38221191091778 Down Significantly_Down siNTC
ENSG00000149503 239.794598554784 -1.17477505876589 0.244866712732009 -4.79761028217669 1.60569806180394e-06 6.7499683184555e-05 0.442952818211177 Down Significantly_Down siNTC
ENSG00000031691 117.747731793146 -1.95454032001591 0.407896676152202 -4.79175348633289 1.65329964956348e-06 6.92404370090593e-05 0.2580029881606 Down Significantly_Down siNTC
ENSG00000129195 172.048582106428 -4.00491752296854 0.835965844353136 -4.79076693147375 1.66145029041152e-06 6.9322153535006e-05 0.0622873272118403 Down Significantly_Down siNTC
ENSG00000146072 401.226771841839 1.12184081670722 0.234617867077812 4.78156600211167 1.73934875573663e-06 7.23025940024051e-05 2.17624474879651 Up Significantly_Up siNTC
ENSG00000137124 1107.18557370288 -1.04048874627004 0.21790731002617 -4.77491437136771 1.79783735552112e-06 7.44571011460634e-05 0.486162746944778 Down Significantly_Down siNTC
ENSG00000111665 269.497256056469 -3.31947856388004 0.695403613665501 -4.7734560169783 1.8109111221091e-06 7.47218013558079e-05 0.100169932773515 Down Significantly_Down siNTC
ENSG00000109667 66.2639469262369 2.74397654906771 0.575719450126088 4.76616961345801 1.87761214279432e-06 7.718918742914e-05 6.69914300496389 Up Significantly_Up siNTC
ENSG00000131469 9956.46919642902 -2.02060858852086 0.425444912765645 -4.74940122185431 2.04019817646386e-06 8.35659194476881e-05 0.246454189607316 Down Significantly_Down siNTC
ENSG00000119408 2032.26894426745 -0.914916451652807 0.192992546861758 -4.74068282185097 2.12999155046159e-06 8.69254215958447e-05 0.530374584477124 Down Significantly_Down siNTC
ENSG00000115107 1634.59801137497 -0.853481289324305 0.180216120417446 -4.73587649843605 2.18110385251514e-06 8.86876482866337e-05 0.553447628911653 Down Significantly_Down siNTC
ENSG00000131747 1836.2662262387 -3.32461474103985 0.702490085143912 -4.73261446865655 2.21646233014222e-06 8.97988470132258e-05 0.0998139491689539 Down Significantly_Down siNTC
ENSG00000113719 5803.49671249754 -0.680293140322731 0.143799159019596 -4.73085618136354 2.23574877622901e-06 9.0253223161707e-05 0.624038463574297 Down Significantly_Down siNTC
ENSG00000119929 318.711764394748 0.964723285397775 0.20412442336785 4.72615314463993 2.2881310960845e-06 9.20355464619311e-05 1.95168914397018 Up Significantly_Up siNTC
ENSG00000152127 1304.36051414433 -0.933325827072989 0.198134664302239 -4.7105630423623 2.47033368974446e-06 9.90081409273209e-05 0.523649785923315 Down Significantly_Down siNTC
ENSG00000166451 287.153543204741 -1.29271378420719 0.274471347401486 -4.70983145033444 2.4792173029668e-06 9.90093138634814e-05 0.408182494233522 Down Significantly_Down siNTC
ENSG00000130558 126.060701150985 -1.0186063176088 0.216960773430539 -4.69488701345782 2.667541249697e-06 0.000106151054285096 0.493592946131203 Down Significantly_Down siNTC
ENSG00000101290 888.214300479391 0.686445168848906 0.146337737078155 4.69082809776056 2.72101513909474e-06 0.000107895004558005 1.60931324709486 Up Significantly_Up siNTC
ENSG00000160685 752.15438781718 1.12642117514214 0.24035435586243 4.68650202364906 2.77914072833318e-06 0.000109810429767567 2.18316500633704 Up Significantly_Up siNTC
ENSG00000177595 629.122872370765 1.37461314479499 0.293699797939484 4.68033398197375 2.86407958706318e-06 0.000112768091346973 2.59298371372609 Up Significantly_Up siNTC
ENSG00000128422 125.611825700688 2.52341339216659 0.539937784765371 4.67352621610494 2.96071893026793e-06 0.000116164066941249 5.74940791479575 Up Significantly_Up siNTC
ENSG00000160563 506.231464888641 -1.38213527717689 0.295867715057341 -4.67146365364342 2.99061023309987e-06 0.000116926586106723 0.383650548555002 Down Significantly_Down siNTC
ENSG00000253293 644.953582224333 1.10371926874739 0.236305000488446 4.67074021483244 3.00116295376026e-06 0.000116930328045112 2.14908011965524 Up Significantly_Up siNTC
ENSG00000105011 181.78990949049 -3.47098609039699 0.745687841570485 -4.65474411261257 3.24383311559214e-06 0.000125946326036637 0.0901839124240238 Down Significantly_Down siNTC
ENSG00000211448 111.370298493385 3.49367162739592 0.752191749549121 4.64465560741673 3.4064421777679e-06 0.000131802202186161 11.2641896751476 Up Significantly_Up siNTC
ENSG00000197467 1796.24903500867 -1.02863070607824 0.221770359104908 -4.63826956059375 3.51338369099657e-06 0.000135471229078357 0.490175164220972 Down Significantly_Down siNTC
ENSG00000130958 433.165895931573 1.07051034302581 0.230895212451583 4.63634707562541 3.54620331889466e-06 0.00013626682306488 2.10017615811645 Up Significantly_Up siNTC
ENSG00000138778 617.150884523736 -3.17946718096124 0.687343417948284 -4.62573307307129 3.73275778124376e-06 0.000142944169554342 0.110378632268328 Down Significantly_Down siNTC
ENSG00000013563 873.48156504282 -0.767889010322886 0.166257299218594 -4.61867848167838 3.86191713934186e-06 0.000147385520314405 0.587276164305574 Down Significantly_Down siNTC
ENSG00000163918 266.550374223935 -2.1379659668041 0.463734683005314 -4.61032147293499 4.02046774095485e-06 0.0001526411158138 0.22719988869742 Down Significantly_Down siNTC
ENSG00000249992 1218.16560664713 -2.16834434318934 0.470357955255151 -4.60998760404317 4.02692981265167e-06 0.0001526411158138 0.222465828718218 Down Significantly_Down siNTC
ENSG00000070423 469.707937985948 -1.78994937246579 0.388546834511086 -4.60677893494643 4.08954362804636e-06 0.000154490800164913 0.289182193875992 Down Significantly_Down siNTC
ENSG00000112079 2171.387424894 0.534589216496379 0.11607882574871 4.60539821150213 4.11677316865493e-06 0.000154995816740402 1.44852965101873 Up Significantly_Up siNTC
ENSG00000120647 162.699794630893 -0.959588857108227 0.20884025424862 -4.59484624054258 4.33068483450416e-06 0.000162502408790018 0.514203431447526 Down Significantly_Down siNTC
ENSG00000100422 1574.71271509645 -0.735733401128295 0.160204930229016 -4.59245168095981 4.38068958166901e-06 0.000163828999672986 0.600512673581895 Down Significantly_Down siNTC
ENSG00000185760 423.626488715472 -1.965064585241 0.429226303034371 -4.57815509289431 4.69094847062138e-06 0.000174847285994961 0.256127739411132 Down Significantly_Down siNTC
ENSG00000107819 1750.01207149048 0.8379890309719 0.183396438487693 4.56927646949988 4.89410832468877e-06 0.000181279767138712 1.78755673359832 Up Significantly_Up siNTC
ENSG00000151466 191.545771337831 -1.19524967672107 0.261588522895159 -4.56919769832605 4.89594792308094e-06 0.000181279767138712 0.436710863050327 Down Significantly_Down siNTC
ENSG00000150593 1239.55607054764 1.10111302855936 0.241190148437452 4.56533169241327 4.98705177488867e-06 0.000183797400669357 2.14520129376431 Up Significantly_Up siNTC
ENSG00000173193 624.073489939253 0.847555216531922 0.185698633472373 4.56414353021083 5.01537588495527e-06 0.000183797400669357 1.79944900320039 Up Significantly_Up siNTC
ENSG00000080823 825.319597822658 -1.35982828841684 0.297967129916558 -4.56368556087928 5.02633430736328e-06 0.000183797400669357 0.389628661219238 Down Significantly_Down siNTC
ENSG00000139364 137.156719505258 -2.34213972852963 0.513248838028421 -4.56336099566569 5.03411447698336e-06 0.000183797400669357 0.197217608282242 Down Significantly_Down siNTC
ENSG00000164649 539.791785038567 -0.832632553936151 0.182480376900584 -4.56286077483154 5.04612788459066e-06 0.000183797400669357 0.561503704564828 Down Significantly_Down siNTC
ENSG00000106070 746.353398758491 0.835383158770148 0.18321051808772 4.5596899538823 5.12291996815643e-06 0.000185988607415341 1.78433086818157 Up Significantly_Up siNTC
ENSG00000196781 310.075832971354 -1.03088025209775 0.226293396117983 -4.55550303182635 5.22603617998508e-06 0.000189118241309363 0.489411446092377 Down Significantly_Down siNTC
ENSG00000179750 99.1202687376445 -3.20667791502939 0.704433107027538 -4.55213970359862 5.31030525988782e-06 0.000191547849729244 0.108316286209747 Down Significantly_Down siNTC
ENSG00000239521 218.842878663771 -0.842106492594649 0.185477339119747 -4.54021227925301 5.61976191307484e-06 0.000202058449234736 0.557828483509947 Down Significantly_Down siNTC
ENSG00000139990 1289.82343147355 0.703693206654352 0.155373142700844 4.52905305525837 5.92486216416704e-06 0.00021234554076832 1.62866874811086 Up Significantly_Up siNTC
ENSG00000103429 937.307310653242 -0.68283954868075 0.150831376616539 -4.52717175960505 5.97783513563323e-06 0.000213559592609108 0.622937984839655 Down Significantly_Down siNTC
ENSG00000148019 380.275195185888 -1.37367441530907 0.304238634977319 -4.51512154401916 6.32804614323153e-06 0.000225350993546544 0.385907124728987 Down Significantly_Down siNTC
ENSG00000138463 435.155574869377 1.02026347772731 0.226067518599711 4.5130918587816 6.38893338154485e-06 0.000226109689105729 2.02828934989597 Up Significantly_Up siNTC
ENSG00000050628 239.977424137906 -1.53409768195426 0.339923808763652 -4.51306334655985 6.38979268086303e-06 0.000226109689105729 0.345295232004847 Down Significantly_Down siNTC
ENSG00000259330 607.150145799349 1.06048984043196 0.235099820242237 4.51080668347289 6.45815568033518e-06 0.0002275370836787 2.08563954182986 Up Significantly_Up siNTC
ENSG00000089685 770.979209496681 -3.74506863708696 0.830320191713911 -4.51039090035442 6.47082745571691e-06 0.0002275370836787 0.0745799356696434 Down Significantly_Down siNTC
ENSG00000059804 2100.1791818978 1.07535087884426 0.239219509519748 4.49524740270185 6.94891050628198e-06 0.000243089795011262 2.10723451153362 Up Significantly_Up siNTC
ENSG00000137193 262.038711276687 1.18053933433584 0.262641140874413 4.49487589950858 6.96105325129183e-06 0.000243089795011262 2.26661495919749 Up Significantly_Up siNTC
ENSG00000139734 382.709175056798 -1.79083431991193 0.398463651362007 -4.49434801340247 6.97834235365901e-06 0.000243089795011262 0.289004864249864 Down Significantly_Down siNTC
ENSG00000166821 141.637448308429 0.759709871539171 0.169162670455665 4.49100188293774 7.08889243612468e-06 0.000246173898201075 1.69315009508148 Up Significantly_Up siNTC
ENSG00000139625 738.162276397419 1.02197206797957 0.227629554950011 4.48962819526665 7.13475985291664e-06 0.000246999642957628 2.03069288511085 Up Significantly_Up siNTC
ENSG00000175197 1004.54272977311 0.927956507634709 0.206791868561594 4.48739360057726 7.20997991761556e-06 0.000248833319255485 1.90257919548532 Up Significantly_Up siNTC
ENSG00000109084 436.961411418231 -1.07480226153399 0.239606886847179 -4.48569018894475 7.26782830133006e-06 0.000250058018662993 0.474736124232572 Down Significantly_Down siNTC
ENSG00000183513 310.106439629298 0.910949611321969 0.203232689411349 4.48229865953394 7.38433005633373e-06 0.000253287051196085 1.88028273166867 Up Significantly_Up siNTC
ENSG00000189091 2584.50519208306 0.379989795080741 0.0848839092710126 4.47658217374898 7.58474825656991e-06 0.000259365917446375 1.30133265041854 Up Significantly_Up siNTC
ENSG00000197302 276.187251296058 0.742472965911026 0.165933338327469 4.47452557391304 7.65811607323424e-06 0.000261076383935687 1.67304119137069 Up Significantly_Up siNTC
ENSG00000154930 158.41424165164 1.69650328824725 0.379244563908649 4.47337536169906 7.69944448991683e-06 0.000261687502389818 3.24114437971822 Up Significantly_Up siNTC
ENSG00000073584 2119.80162988571 -0.553737474308134 0.123848321052696 -4.47109391230686 7.78205136754005e-06 0.000263693631490403 0.681252972925362 Down Significantly_Down siNTC
ENSG00000072042 1932.47505471474 -0.898202889581445 0.201093912101737 -4.46658419538343 7.94783912841434e-06 0.000268497695268668 0.536554680949594 Down Significantly_Down siNTC
ENSG00000101255 740.97918295203 1.56725239010761 0.350997987785377 4.46513212225572 8.00193558038217e-06 0.000269510974879016 2.96339797788448 Up Significantly_Up siNTC
ENSG00000163683 909.783114719886 -0.540572479926476 0.121105484589655 -4.46364986489351 8.05751948294582e-06 0.000270568116691592 0.687498046878577 Down Significantly_Down siNTC
ENSG00000166598 24322.2744800789 -0.871230213429544 0.195460210327814 -4.45732771886599 8.29876840087186e-06 0.000277834815145357 0.546680486998182 Down Significantly_Down siNTC
ENSG00000122952 341.557122107142 -1.8915803595961 0.425210846576272 -4.44857033828464 8.64437415474034e-06 0.000288541468054646 0.269511668410454 Down Significantly_Down siNTC
ENSG00000125459 647.320372866445 -0.968976162713564 0.218109882124014 -4.44260550359942 8.88760291011771e-06 0.000294952968178982 0.510868482238552 Down Significantly_Down siNTC
ENSG00000149380 182.720585207005 -1.60241958116853 0.36069680521187 -4.44256660445684 8.88921036275414e-06 0.000294952968178982 0.329324196153312 Down Significantly_Down siNTC
ENSG00000173926 102.672233178368 -2.19508892336444 0.494689265608111 -4.43730858130924 9.10906640439771e-06 0.000301353788562057 0.21837976329538 Down Significantly_Down siNTC
ENSG00000196419 7776.49804711431 -0.673489056364114 0.151836270938137 -4.43562695660851 9.18047074669306e-06 0.000302820129467616 0.62698852462088 Down Significantly_Down siNTC
ENSG00000135919 84572.1232050439 1.17807297388009 0.2657680290967 4.43271140582318 9.30553859816907e-06 0.000306042742955078 2.26274337606637 Up Significantly_Up siNTC
ENSG00000171552 3419.25073279323 0.672674051030231 0.151775856905712 4.43202275213059 9.33531641917329e-06 0.000306121724924328 1.59402477340634 Up Significantly_Up siNTC
ENSG00000136811 716.611306546102 -0.742840581981499 0.167687553382311 -4.42990888111949 9.42729120842491e-06 0.000308233831264934 0.597561629430046 Down Significantly_Down siNTC
ENSG00000002919 445.033073264614 0.589688149219175 0.133227624453913 4.42617026038143 9.59208246788299e-06 0.000312707481503987 1.50492141071126 Up Significantly_Up siNTC
ENSG00000081913 373.936488508196 -0.788561051324464 0.178243675593572 -4.42406188437523 9.6862254304998e-06 0.000314858641755374 0.57892122197856 Down Significantly_Down siNTC
ENSG00000124164 1010.29376645946 0.712670245711608 0.161539762891366 4.41173264684605 1.02546688832555e-05 0.000332370166529167 1.63883458690037 Up Significantly_Up siNTC
ENSG00000065357 907.90676035562 0.883659847471163 0.20052540349258 4.4067226998691 1.04946402198254e-05 0.000339164933347076 1.84504991596237 Up Significantly_Up siNTC
ENSG00000151090 266.756528766722 1.90736176933583 0.433115012532505 4.40382280490147 1.06359827394199e-05 0.000342742244934274 3.75122492279196 Up Significantly_Up siNTC
ENSG00000012232 1416.0803361195 -0.902596984474456 0.205564344060307 -4.39082462768767 1.12921590272135e-05 0.000362841730581325 0.534922953305304 Down Significantly_Down siNTC
ENSG00000134247 667.579191522026 0.852411501985813 0.194585504377412 4.38065263244122 1.18324374110068e-05 0.000379112650801944 1.80551637152304 Up Significantly_Up siNTC
ENSG00000205978 880.213529740218 1.88030171958383 0.429612160002712 4.37674231467741 1.20466253054412e-05 0.000384872469044125 3.6815204607475 Up Significantly_Up siNTC
ENSG00000160201 1166.85881024127 -1.25427673726314 0.28679054967002 -4.37349396173029 1.22273628415597e-05 0.000389533821351341 0.419203673004332 Down Significantly_Down siNTC
ENSG00000123219 67.2101827444332 -2.01818721163965 0.462750042761651 -4.36129016778753 1.29297758203654e-05 0.00041074077620263 0.24686817837922 Down Significantly_Down siNTC
ENSG00000102287 282.42952875595 1.82960521435275 0.420183055782839 4.35430508006571 1.33489695876222e-05 0.000422856028126887 3.55439794991801 Up Significantly_Up siNTC
ENSG00000163535 290.574183410356 -2.43006981483002 0.558399631186503 -4.35184709858517 1.34995396461168e-05 0.000426417661929033 0.185556466671624 Down Significantly_Down siNTC
ENSG00000203814 228.399586196595 -0.948490842301357 0.218304772798414 -4.34480121594597 1.39401840381617e-05 0.000439096163140069 0.518174224194699 Down Significantly_Down siNTC
ENSG00000131828 1375.67832833207 -0.757004852616721 0.174360749154872 -4.34160128518564 1.41448046207068e-05 0.00044428990244029 0.59172352056496 Down Significantly_Down siNTC
ENSG00000175183 1786.91576399662 1.65267618262216 0.38103183594116 4.33737033689061 1.44197548519712e-05 0.00045165741948107 3.14416337213165 Up Significantly_Up siNTC
ENSG00000068489 333.950774957265 -2.72956471707064 0.630668856314468 -4.32804742099015 1.50437083836846e-05 0.000469185573852331 0.150771461631454 Down Significantly_Down siNTC
ENSG00000149090 2590.68621080413 1.25585654747623 0.290186209263428 4.32776095964013 1.50632821510452e-05 0.000469185573852331 2.38808890579776 Up Significantly_Up siNTC
ENSG00000133466 246.430312754042 1.55563768490513 0.359542965645801 4.32670872064187 1.51353897631199e-05 0.000470122023142241 2.93963632660252 Up Significantly_Up siNTC
ENSG00000175063 345.032052943891 -3.64400575498134 0.843366173166949 -4.32078718701466 1.55473563917215e-05 0.000481580440920304 0.0799917067737878 Down Significantly_Down siNTC
ENSG00000120802 533.541006427668 -1.37708670285615 0.318982916964759 -4.3171174054073 1.58080085510398e-05 0.000488151009152609 0.384995449027761 Down Significantly_Down siNTC
ENSG00000117155 527.891905090693 -1.4684805413424 0.340195662959709 -4.31657631542564 1.58467909428007e-05 0.000488151009152609 0.361362688780329 Down Significantly_Down siNTC
ENSG00000147573 296.006484155279 -0.854665181659855 0.19817664536374 -4.31264329906873 1.61314261304824e-05 0.000495553865360038 0.552993649644107 Down Significantly_Down siNTC
ENSG00000165304 406.80231447928 -1.75397580915201 0.406865588951319 -4.31094655528086 1.62557194887405e-05 0.000498003987186565 0.296483596194063 Down Significantly_Down siNTC
ENSG00000141569 432.107732129788 -0.839673511023363 0.195236820432375 -4.30079484578681 1.70186564384707e-05 0.000519952503538196 0.558770007126997 Down Significantly_Down siNTC
ENSG00000063587 365.17858988772 -1.1567933450528 0.269133567521163 -4.29821280083108 1.72180816333145e-05 0.000524611958647747 0.44850832059062 Down Significantly_Down siNTC
ENSG00000124467 92.4111176311132 -1.40495131483215 0.327460441754996 -4.29044591555069 1.78314710172884e-05 0.000541824752487281 0.377630889702719 Down Significantly_Down siNTC
ENSG00000125347 399.18487760776 1.09213925444813 0.254685790628559 4.28818290864502 1.80140728989786e-05 0.000545889873052516 2.13189924128081 Up Significantly_Up siNTC
ENSG00000053254 864.420442408107 1.00786324315903 0.235191126489151 4.28529451006102 1.82497265366014e-05 0.000551536330087234 2.01093053039081 Up Significantly_Up siNTC
ENSG00000104880 730.602803245365 -0.95186988737388 0.222298263522668 -4.28194927072302 1.85263223510551e-05 0.000558102170318093 0.516961989375933 Down Significantly_Down siNTC
ENSG00000168542 34941.2153570729 1.90234674600715 0.444321590860733 4.2814636631138 1.85668044498597e-05 0.000558102170318093 3.73820774291289 Up Significantly_Up siNTC
ENSG00000176974 162.013252367212 -1.33624747680101 0.312380139304322 -4.27763262983642 1.88891416415311e-05 0.000566269120202682 0.396049462163232 Down Significantly_Down siNTC
ENSG00000135454 270.323774704748 -1.266958883133 0.296767160221398 -4.26920176136675 1.96173759531566e-05 0.000586528069273256 0.415534773385909 Down Significantly_Down siNTC
ENSG00000100526 231.222165822676 -3.07704863233425 0.721514555839554 -4.26470763123247 2.0016413145437e-05 0.00059686275144607 0.11849937603499 Down Significantly_Down siNTC
ENSG00000168209 630.563393856956 1.82719894715754 0.428962644339038 4.25957591242696 2.04815131528293e-05 0.000608226770825427 3.54847452030528 Up Significantly_Up siNTC
ENSG00000059145 331.098209613338 -1.14356740926388 0.268486824467458 -4.2593055042166 2.05063041138603e-05 0.000608226770825427 0.452638934449298 Down Significantly_Down siNTC
ENSG00000128271 107.282877468113 -3.39472085738585 0.799182847618951 -4.24773988518389 2.15937898327277e-05 0.000638787719337465 0.0950795669501031 Down Significantly_Down siNTC
ENSG00000161999 922.454709555386 -1.33752835360984 0.315685919053989 -4.23689582867046 2.2663121614077e-05 0.000668651783347252 0.395697991181464 Down Significantly_Down siNTC
ENSG00000101084 1869.21913672775 0.662493622414196 0.156552350961805 4.23177051219007 2.3185891464964e-05 0.000682275364108493 1.58281607497661 Up Significantly_Up siNTC
ENSG00000117399 565.063173599618 -3.62824506838485 0.857855727490268 -4.22943503448953 2.34278919149692e-05 0.00068758710601886 0.0808703649139956 Down Significantly_Down siNTC
ENSG00000158406 197.318444372674 1.46025824511313 0.345834405331217 4.22242039138526 2.41692776776197e-05 0.000707489170133884 2.75157612947786 Up Significantly_Up siNTC
ENSG00000109670 619.137865782779 0.940046856518975 0.222955728135931 4.2162938103382 2.48350149889068e-05 0.000722325303545397 1.91859055051279 Up Significantly_Up siNTC
ENSG00000196182 720.044191603509 0.659254916139611 0.156366301499975 4.21609330025446 2.48570952588067e-05 0.000722325303545397 1.57926679635396 Up Significantly_Up siNTC
ENSG00000116117 732.860242557864 1.39889505144091 0.331808030300174 4.21597708221643 2.48699017943997e-05 0.000722325303545397 2.63699539431048 Up Significantly_Up siNTC
ENSG00000114423 567.442870578102 1.38987892858047 0.330298496898601 4.20794808826256 2.57700046088264e-05 0.000746528993616314 2.62056687969561 Up Significantly_Up siNTC
ENSG00000214274 110.817631031394 -1.14757347784697 0.272999869414348 -4.20356786363596 2.62740329394599e-05 0.000759163401367029 0.451383792297167 Down Significantly_Down siNTC
ENSG00000100307 329.395683983085 0.874459269149226 0.20808275874551 4.20245903322874 2.64031042191942e-05 0.000760926575719147 1.83332081786018 Up Significantly_Up siNTC
ENSG00000285188 204.616922134571 4.57772120972736 1.09218851479974 4.19132882986481 2.77325375459123e-05 0.000796395589764322 23.8798390824776 Up Significantly_Up siNTC
ENSG00000166803 175.825160338929 -2.83875800111849 0.677350847390412 -4.19097135857318 2.77762725816567e-05 0.000796395589764322 0.139781176416618 Down Significantly_Down siNTC
ENSG00000181852 945.037908303741 0.600278855111818 0.14325265902208 4.19035052619368 2.7852384567258e-05 0.000796535458391507 1.51600956409567 Up Significantly_Up siNTC
ENSG00000181026 1041.21302237935 0.881856859446627 0.210903951697933 4.18131975407302 2.89821951878371e-05 0.000826731904567332 1.84274553077577 Up Significantly_Up siNTC
ENSG00000141934 177.859257430451 -1.13636820710205 0.271814886121906 -4.18066951120699 2.90652044414385e-05 0.000826990117211616 0.454903296024205 Down Significantly_Down siNTC
ENSG00000154978 3466.89699977072 -0.310780061969605 0.074425353666039 -4.17572838637939 2.97034069996366e-05 0.000843003799669888 0.80620572772516 Down Significantly_Down siNTC
ENSG00000187607 328.271886640567 0.800642758198174 0.191852658423317 4.17321690915318 3.00328764700054e-05 0.000850196518196457 1.74187700529421 Up Significantly_Up siNTC
ENSG00000180573 913.420062788653 1.58693167936274 0.380401172508289 4.17173182958093 3.02293284228399e-05 0.000853596844505546 3.0040975876956 Up Significantly_Up siNTC
ENSG00000198805 712.886579251882 -0.814754089062728 0.195448286846063 -4.16864277610392 3.06418792343166e-05 0.000863066734504103 0.568505381507886 Down Significantly_Down siNTC
ENSG00000227036 125.689195587016 1.11841774701517 0.268836525129496 4.16021500975896 3.17948133067137e-05 0.000893290458280585 2.17108731315716 Up Significantly_Up siNTC
ENSG00000163923 162.412495144264 -2.68660896576097 0.647527527577916 -4.14902664572463 3.33891948909963e-05 0.00093573427887499 0.155328130319271 Down Significantly_Down siNTC
ENSG00000167074 369.043915090982 0.57699668582145 0.139268826182684 4.14304264376136 3.42728185892387e-05 0.000958096643662167 1.49174059984086 Up Significantly_Up siNTC
ENSG00000160957 198.500006649698 -2.56545857557735 0.619730440595131 -4.139636215245 3.47857003154257e-05 0.000970009229244615 0.168935147805076 Down Significantly_Down siNTC
ENSG00000136108 545.447061456796 -1.76940137652642 0.428085326526239 -4.13329134844328 3.57604941797768e-05 0.00099326475278645 0.2933304248773 Down Significantly_Down siNTC
ENSG00000163827 419.619380149078 -1.37598102080981 0.332921064754683 -4.13305484837289 3.57973256459434e-05 0.00099326475278645 0.385290622787402 Down Significantly_Down siNTC
ENSG00000113657 1895.67542435963 -1.1084808664942 0.268364352218686 -4.13050711590382 3.61963890236121e-05 0.00100092564284997 0.463782128667313 Down Significantly_Down siNTC
ENSG00000122390 808.561182792209 0.890903173199442 0.215707149059002 4.13015135143136 3.62524490568985e-05 0.00100092564284997 1.8543366344762 Up Significantly_Up siNTC
ENSG00000106538 95.9370966316631 2.34190968228651 0.567361865188606 4.12771782169039 3.66381319559799e-05 0.00100908273776297 5.06973269535196 Up Significantly_Up siNTC
ENSG00000136026 11560.7728958601 -1.07241990414917 0.260349267128935 -4.11915852875463 3.80258478701968e-05 0.00104472980561312 0.475520715161426 Down Significantly_Down siNTC
ENSG00000214717 846.80443092833 0.719010655106194 0.17471566357504 4.11531880080906 3.8664463918106e-05 0.00105967165571633 1.64605284752935 Up Significantly_Up siNTC
ENSG00000243646 1024.94602214735 1.10547654437528 0.26888709041561 4.11130390330968 3.93430942679403e-05 0.00107443850671321 2.15169940297135 Up Significantly_Up siNTC
ENSG00000131153 158.037742059771 -3.27375777860346 0.796341570325169 -4.11099696486608 3.93954380032567e-05 0.00107443850671321 0.103395279156665 Down Significantly_Down siNTC
ENSG00000101773 441.980900772083 -1.02360410527154 0.24913450445338 -4.10864046117339 3.97995115830337e-05 0.00108281785528341 0.491885998562038 Down Significantly_Down siNTC
ENSG00000111666 934.427799155923 -1.12082669844275 0.273118780293286 -4.10380676582973 4.06406949923654e-05 0.00110302002768114 0.459830256171611 Down Significantly_Down siNTC
ENSG00000167992 224.017632071699 1.93836484490062 0.472556128803021 4.10187219412534 4.09820632181611e-05 0.00110959184238614 3.83271000903051 Up Significantly_Up siNTC
ENSG00000069849 4325.5865809511 -0.69170080747302 0.168666138915773 -4.10100576155618 4.11358316625668e-05 0.00111106490253822 0.619123528702433 Down Significantly_Down siNTC
ENSG00000196139 841.858656376525 1.69743061543585 0.414545474324094 4.09467892081917 4.22753838383435e-05 0.00113909239055508 3.24322837348599 Up Significantly_Up siNTC
ENSG00000221963 639.27086355343 1.3695004524231 0.335229111542604 4.08526707636204 4.40261462490727e-05 0.00118341434460849 2.583810836037 Up Significantly_Up siNTC
ENSG00000229320 106.091072125499 -1.00606941666686 0.246422819234034 -4.08269583066237 4.45162718847577e-05 0.00119371930986897 0.497900918986717 Down Significantly_Down siNTC
ENSG00000163840 575.659369955069 0.782115268356651 0.191939028582084 4.07481101751108 4.6051729115026e-05 0.00123193883962732 1.71965036351272 Up Significantly_Up siNTC
ENSG00000087842 262.210024819653 0.788589260675372 0.193555603781617 4.07422593439925 4.61676453307689e-05 0.00123209214818295 1.72738451357074 Up Significantly_Up siNTC
ENSG00000143819 2217.68352426156 1.00503229999106 0.246861559609581 4.0712385580831 4.67638276604514e-05 0.00124503124023611 2.00698843027298 Up Significantly_Up siNTC
ENSG00000196460 494.547378078298 -1.19715680300181 0.294475093174606 -4.06539239056109 4.79517157252953e-05 0.00127362490555879 0.436133947975233 Down Significantly_Down siNTC
ENSG00000100749 186.535702518057 -1.3072659005266 0.321879071618122 -4.0613572480958 4.87882469736215e-05 0.00129085611584413 0.404085951184621 Down Significantly_Down siNTC
ENSG00000139182 227.533295489239 1.01383411970128 0.249642056893523 4.06115112300046 4.88313483278544e-05 0.00129085611584413 2.01927040722142 Up Significantly_Up siNTC
ENSG00000151640 201.182093452686 1.32287850735698 0.326045850478134 4.05733888475203 4.9635035464831e-05 0.00130890374650971 2.50164748191017 Up Significantly_Up siNTC
ENSG00000164611 768.947790308811 -3.02957144319227 0.746787190781628 -4.05680691981521 4.97481749478292e-05 0.00130890374650971 0.122463910060659 Down Significantly_Down siNTC
ENSG00000156381 477.105448560558 -0.964420425977943 0.238203324506871 -4.04872781676951 5.14967917258968e-05 0.00135173034056098 0.512484250516629 Down Significantly_Down siNTC
ENSG00000131669 663.256793990149 1.3210258890018 0.326683204608579 4.0437520826472 5.26025417288865e-05 0.00137752136208995 2.49843708507966 Up Significantly_Up siNTC
ENSG00000133106 101.10405331307 2.00193414795662 0.495614855179888 4.03929407489209 5.36123133629316e-05 0.00140068431781379 4.00536619309919 Up Significantly_Up siNTC
ENSG00000013619 366.017264597416 -0.802558119734945 0.198799998830912 -4.03701269846362 5.41361396389791e-05 0.00141107299170878 0.573331670619186 Down Significantly_Down siNTC
ENSG00000124702 1033.91528379157 0.763799882703593 0.189364597868213 4.03348826180886 5.49549270722719e-05 0.00142908370819103 1.69795695169312 Up Significantly_Up siNTC
ENSG00000127564 211.538810436346 -3.52748955992297 0.874746973788744 -4.03258275320982 5.51671789175799e-05 0.0014312746975786 0.0867201125952009 Down Significantly_Down siNTC
ENSG00000143891 410.926275239082 -1.77174406217541 0.439461243808805 -4.03162756019103 5.53919184151832e-05 0.00143377877712634 0.29285449383988 Down Significantly_Down siNTC
ENSG00000170017 3317.36790948058 -1.07169647950789 0.265899513030605 -4.0304567213876 5.56685786388457e-05 0.00143761211625767 0.47575921994306 Down Significantly_Down siNTC
ENSG00000051180 152.024897110382 -1.98709681784562 0.493131520685035 -4.02954736108784 5.58843561013264e-05 0.0014398591472927 0.252245979913464 Down Significantly_Down siNTC
ENSG00000131238 1856.48207169459 0.701213838521229 0.174061419070999 4.02854258148502 5.61236963974948e-05 0.00144270154739491 1.62587217543296 Up Significantly_Up siNTC
ENSG00000064601 10109.4509162184 0.856546069877303 0.212671155608741 4.02756108333337 5.63584282678906e-05 0.00144476874178665 1.81069815763305 Up Significantly_Up siNTC
ENSG00000107262 1088.04228554202 0.651605856064287 0.161806137782802 4.02707749528613 5.64744232749799e-05 0.00144476874178665 1.57091580088844 Up Significantly_Up siNTC
ENSG00000134222 209.949638789325 -2.44081927341712 0.606216679019284 -4.02631494297681 5.6657791113669e-05 0.00144476874178665 0.184179031411615 Down Significantly_Down siNTC
ENSG00000133639 1029.91290954737 0.634427891790777 0.157580614918221 4.02605290073288 5.67209334326901e-05 0.00144476874178665 1.55232204656242 Up Significantly_Up siNTC
ENSG00000076248 470.140818323842 -0.808245888969495 0.200958913367666 -4.0219459561406 5.77193030105982e-05 0.00146685737787388 0.571075782545655 Down Significantly_Down siNTC
ENSG00000011243 1109.13879693655 0.71296059349688 0.177480339347186 4.01712435371329 5.89126399143367e-05 0.00149378943202293 1.6391644416957 Up Significantly_Up siNTC
ENSG00000205363 457.596186758628 0.949106691272147 0.236664387262692 4.01034858792954 6.0629170227532e-05 0.00153206349558952 1.93067682333329 Up Significantly_Up siNTC
ENSG00000168077 1934.19239861527 -1.23224194753156 0.307318131930754 -4.00966236450122 6.08056304591805e-05 0.00153206349558952 0.42565546323275 Down Significantly_Down siNTC
ENSG00000130396 470.696976771123 -0.949161443765603 0.236724852053638 -4.00955554742743 6.08331418388255e-05 0.00153206349558952 0.517933419564886 Down Significantly_Down siNTC
ENSG00000049769 177.255111190796 -1.1702178622901 0.292014960900006 -4.00739009632734 6.13934145601325e-05 0.00154269923957618 0.444354233302794 Down Significantly_Down siNTC
ENSG00000135451 148.344229547903 -3.47312948466956 0.866917922570965 -4.00629562989021 6.16784438836105e-05 0.00154638645629267 0.0900500267756376 Down Significantly_Down siNTC
ENSG00000105963 69.1572675680292 1.73377240356137 0.433157205015871 4.00264011191466 6.26395491223248e-05 0.00156696966059471 3.32596365530187 Up Significantly_Up siNTC
ENSG00000124222 1451.02801674584 0.823893988251605 0.205985541467479 3.99976611165051 6.34051156201009e-05 0.00158258036353564 1.77017744865286 Up Significantly_Up siNTC
ENSG00000198331 185.618513602741 -1.29228521558768 0.323644977694967 -3.99290983840217 6.52673902867116e-05 0.00162543420531405 0.408303767398502 Down Significantly_Down siNTC
ENSG00000018610 447.952683629916 0.542917273635478 0.136066726430058 3.99008110123495 6.60507065466096e-05 0.00164128666800931 1.45691556971112 Up Significantly_Up siNTC
ENSG00000090530 115.552108826059 1.2087313290165 0.303213522763989 3.98640310629332 6.70825041632429e-05 0.00166322962650417 2.31134293501919 Up Significantly_Up siNTC
ENSG00000161011 32567.6499611246 1.11319341403924 0.279682167797633 3.98020875912512 6.88547751129172e-05 0.00170339401617841 2.1632395209276 Up Significantly_Up siNTC
ENSG00000143622 871.762433050036 1.10197979799582 0.276922035120928 3.97938646346652 6.90933468008124e-05 0.00170461767197658 2.14649051535083 Up Significantly_Up siNTC
ENSG00000171208 229.204958225378 -1.57565081092103 0.395992815648858 -3.97898837719878 6.92091238666937e-05 0.00170461767197658 0.335491748624409 Down Significantly_Down siNTC
ENSG00000124216 273.624656482812 1.1268488967925 0.283314043626377 3.97738453896955 6.96774367827175e-05 0.00170983403262805 2.18381235407757 Up Significantly_Up siNTC
ENSG00000168994 2085.97045119724 0.852968192353631 0.214484649920253 3.97682627950658 6.98411480387861e-05 0.00170983403262805 1.8062131975952 Up Significantly_Up siNTC
ENSG00000148154 1140.93862417082 1.36329900426121 0.342822101611912 3.97669519512052 6.98796416482757e-05 0.00170983403262805 2.57272811970272 Up Significantly_Up siNTC
ENSG00000013810 704.242142239957 -2.8386624255402 0.714098612892256 -3.9751686591898 7.03293972686129e-05 0.00171455514685016 0.139790436938714 Down Significantly_Down siNTC
ENSG00000073792 1440.23242522778 0.588489236850297 0.148047606420686 3.97500000897056 7.03792534791829e-05 0.00171455514685016 1.50367130631929 Up Significantly_Up siNTC
ENSG00000188312 185.841171688255 -1.14243487523126 0.28749986048301 -3.97368845088107 7.07681176271296e-05 0.00172028063327514 0.452994401298518 Down Significantly_Down siNTC
ENSG00000120217 87.0367989357148 -1.98563773441079 0.500130268032925 -3.97024107783069 7.17999453367495e-05 0.00173863160911156 0.252501220347176 Down Significantly_Down siNTC
ENSG00000120833 725.417316509584 1.33536579460034 0.336353327218809 3.9701280960769 7.18340013780664e-05 0.00173863160911156 2.52339454197223 Up Significantly_Up siNTC
ENSG00000138623 2981.87948552211 -1.25583995842029 0.316550675354647 -3.96726355744877 7.27025801372581e-05 0.00175585367407088 0.41874969407364 Down Significantly_Down siNTC
ENSG00000160271 663.038090100885 0.84553747488743 0.213213067625357 3.96569255489139 7.3183144237388e-05 0.0017636506872036 1.79693406743689 Up Significantly_Up siNTC
ENSG00000116774 3545.60563733212 -0.685430046848265 0.173305202337933 -3.95504599747515 7.65199282377576e-05 0.00184009857538625 0.62182044320089 Down Significantly_Down siNTC
ENSG00000189134 177.303510046345 -1.38047163530187 0.349440760766406 -3.95051691243509 7.79825868566222e-05 0.00187124739534496 0.384093209854875 Down Significantly_Down siNTC
ENSG00000092853 340.066512816193 -3.57611706034218 0.905504133130544 -3.94931058788068 7.8376601845879e-05 0.00187667486475507 0.083845835524163 Down Significantly_Down siNTC
ENSG00000058056 449.132833622422 -0.968429350239164 0.24542903725779 -3.94586297147049 7.95130793316176e-05 0.00189658493560751 0.51106214908936 Down Significantly_Down siNTC
ENSG00000152518 2455.50251336757 0.679878972976633 0.172306225613883 3.9457597690066 7.95473381148204e-05 0.00189658493560751 1.60200535804947 Up Significantly_Up siNTC
ENSG00000229619 258.280293683287 -0.924589799007609 0.234518814284825 -3.94249732938138 8.06375484462012e-05 0.00191773353971734 0.526830290162056 Down Significantly_Down siNTC
ENSG00000120889 2803.96436792315 1.44558595675804 0.366706216429021 3.94208195005562 8.07773651589044e-05 0.00191773353971734 2.72373426468891 Up Significantly_Up siNTC
ENSG00000146063 683.355203578602 0.681535574264923 0.172936604686439 3.94095614112843 8.11574656253738e-05 0.00191958971951392 1.60384594690151 Up Significantly_Up siNTC
ENSG00000124766 665.339173269083 1.92375131210622 0.488158452809582 3.94083376214038 8.11988854704062e-05 0.00191958971951392 3.79408319032657 Up Significantly_Up siNTC
ENSG00000184319 655.139725335198 0.482279699569696 0.122475433074631 3.93776684403161 8.22434492487469e-05 0.0019369973041838 1.39694933693001 Up Significantly_Up siNTC
ENSG00000070950 278.82683210999 -0.928940909704806 0.235912196064748 -3.93765530227123 8.22816776504475e-05 0.0019369973041838 0.525243784642355 Down Significantly_Down siNTC
ENSG00000028839 210.451791084627 -1.44877547005415 0.36865477071441 -3.92989752240719 8.49820724517883e-05 0.0019963645675544 0.366332227343232 Down Significantly_Down siNTC
ENSG00000198689 343.891560254782 -1.77502856526736 0.451951492492259 -3.92747583480491 8.58420427714425e-05 0.00201233904039889 0.292188526769336 Down Significantly_Down siNTC
ENSG00000171345 3003.15776751768 -2.87401336270409 0.733217624984618 -3.91972760169859 8.86491080226865e-05 0.00207379566089891 0.136406721183223 Down Significantly_Down siNTC
ENSG00000242125 854.114995094661 -0.954217079712611 0.24364936172124 -3.91635370177712 8.98983273033145e-05 0.00209862859270493 0.516121602014993 Down Significantly_Down siNTC
ENSG00000197622 1608.69256046068 0.625812158675513 0.160208142282654 3.90624440030893 9.37417012584285e-05 0.00218379104889947 1.54307925046119 Up Significantly_Up siNTC
ENSG00000231290 327.978730108678 -0.743682037345295 0.190458222601959 -3.90469903155363 9.43427214436478e-05 0.00219322310017229 0.597213201788284 Down Significantly_Down siNTC
ENSG00000143418 4012.8469823533 0.475438520721042 0.121952639457359 3.8985504769438 9.67702301303396e-05 0.00224498903177896 1.39034076276714 Up Significantly_Up siNTC
ENSG00000136867 419.309905720911 1.11897350147772 0.287204743274037 3.89608294320559 9.77609216470214e-05 0.00226327665808901 2.17192381973676 Up Significantly_Up siNTC
ENSG00000163814 421.759224056929 -1.2854652929799 0.330125959211578 -3.89386310622135 9.86603401492875e-05 0.00227938000733333 0.410238474383129 Down Significantly_Down siNTC
ENSG00000106004 62.2900018109932 1.31278499227591 0.337328095709067 3.89171554037448 9.9537906533453e-05 0.00229491313578778 2.48420630975056 Up Significantly_Up siNTC
ENSG00000138347 511.918962904479 -1.10323856430183 0.283589135300351 -3.8902709130002 0.000100132369074897 0.00229972622435148 0.46547043327939 Down Significantly_Down siNTC
ENSG00000142627 936.63796631309 0.919416085318178 0.236341061943762 3.89020882683922 0.000100157992421675 0.00229972622435148 1.89134963590485 Up Significantly_Up siNTC
ENSG00000165355 586.901091257947 -1.12365888244048 0.289157441445971 -3.88597601646173 0.000101919569173813 0.00233302862089632 0.458928439513802 Down Significantly_Down siNTC
ENSG00000134684 3168.73003977404 0.699835681131226 0.180104353443693 3.88572329180271 0.000102025665857476 0.00233302862089632 1.62431977676579 Up Significantly_Up siNTC
ENSG00000138613 779.586668861027 0.731989777955753 0.188542470015215 3.88236018068865 0.000103447498926035 0.00236071414896106 1.66092827983017 Up Significantly_Up siNTC
ENSG00000162804 659.047372999784 1.18631347431759 0.306271851927277 3.87340027120506 0.000107327337250874 0.00244426534651582 2.27570487592113 Up Significantly_Up siNTC
ENSG00000182481 2277.02975793188 -0.852383968811487 0.220295716856731 -3.86927163620632 0.0001091609710322 0.00247707314738054 0.553868743865614 Down Significantly_Down siNTC
ENSG00000183010 915.076886826914 -1.78714845793223 0.46189572626442 -3.86915997769841 0.00010921096956346 0.00247707314738054 0.289744170840463 Down Significantly_Down siNTC
ENSG00000172348 730.130664059434 1.72439002816207 0.446015315548319 3.8662125896779 0.000110538592059757 0.00250211039759554 3.30440387441132 Up Significantly_Up siNTC
ENSG00000108100 1081.35296969619 -0.449919724415946 0.116397756801836 -3.86536421987857 0.00011092354495397 0.00250575167611169 0.732083582016022 Down Significantly_Down siNTC
ENSG00000131351 120.330050520642 -1.75093841008721 0.453132713201294 -3.86407416431528 0.000111511339952159 0.00251395121642145 0.297108459813437 Down Significantly_Down siNTC
ENSG00000108846 821.512758851323 1.31420268362885 0.34016507115824 3.86342630404137 0.000111807635159757 0.0025147812114992 2.48664866150982 Up Significantly_Up siNTC
ENSG00000197594 1426.32744431794 -1.77635959661342 0.459838085113903 -3.86301103392384 0.00011199794699755 0.0025147812114992 0.291919077768013 Down Significantly_Down siNTC
ENSG00000102580 1902.33764396405 -0.903959371889313 0.234054088354365 -3.86218150789441 0.000112379021095189 0.00251828098975231 0.534418045279316 Down Significantly_Down siNTC
ENSG00000070756 18809.3668118838 0.722831944118446 0.187207573876095 3.86112553649596 0.000112865891018304 0.00252413278673334 1.65041855276141 Up Significantly_Up siNTC
ENSG00000156804 3372.66667623968 1.37790968111329 0.35730996308338 3.85634273733293 0.000115096085001123 0.0025688711027596 2.59891541658503 Up Significantly_Up siNTC
ENSG00000117643 385.2975810496 1.43777571235206 0.372969222016676 3.85494466427522 0.000115755808668795 0.0025784491086344 2.70902876483333 Up Significantly_Up siNTC
ENSG00000121671 333.02845216509 0.745840165002138 0.193783732076273 3.84882754094434 0.000118684524863709 0.00263843013325248 1.67695057061436 Up Significantly_Up siNTC
ENSG00000059573 1377.24277790401 -0.958987124850782 0.249627820080987 -3.84166766564582 0.000122201218962448 0.0027112183143613 0.514417944784115 Down Significantly_Down siNTC
ENSG00000204954 134.195251118971 0.745624878440151 0.194145637470412 3.8405440789458 0.00012276192610796 0.00271826506483012 1.67670034587729 Up Significantly_Up siNTC
ENSG00000146410 72.2763626762926 -1.86767319373024 0.486473455152917 -3.83920884880175 0.00012343140408301 0.00272768766888581 0.274015005788688 Down Significantly_Down siNTC
ENSG00000139645 2240.65437363825 1.26427446902295 0.329373549621876 3.83842136223248 0.000123827858031685 0.00273105149607554 2.40206379796576 Up Significantly_Up siNTC
ENSG00000171421 766.680557475479 -1.1428689714552 0.297872064179708 -3.83677796238623 0.000124659084546691 0.00274397221141948 0.452858119151402 Down Significantly_Down siNTC
ENSG00000197965 3748.53915211249 0.723498939356198 0.188780005825056 3.83249770649267 0.000126848782302084 0.00278668582259706 1.65118176036391 Up Significantly_Up siNTC
ENSG00000188242 89.1834551821948 -1.12113469282941 0.292630177201968 -3.83123402907152 0.000127502155291491 0.00279554725582246 0.459732099584581 Down Significantly_Down siNTC
ENSG00000196562 827.236050637132 2.06417396438422 0.539097105560694 3.82894647938677 0.000128692987582755 0.00281613500420815 4.18194464152499 Up Significantly_Up siNTC
ENSG00000108587 835.839569186359 0.550940722157736 0.144008600470531 3.825748742489 0.000130375214083723 0.00284737430446132 1.46504067738885 Up Significantly_Up siNTC
ENSG00000137764 289.633469549897 0.631340572264168 0.165062831475768 3.82485000783991 0.000130851726871172 0.00285221054556227 1.54900368074325 Up Significantly_Up siNTC
ENSG00000178031 1822.28266512651 -1.14032828776526 0.298251743221207 -3.82337509732339 0.000131637288846634 0.00286375129160129 0.45365633562454 Down Significantly_Down siNTC
ENSG00000136824 687.960668608006 -1.8008545644152 0.47115196257202 -3.82223721320044 0.000132246379428149 0.00286733987907263 0.28700453443481 Down Significantly_Down siNTC
ENSG00000136231 361.108534442976 1.50968732914752 0.394988020625283 3.82210915348171 0.000132315093686413 0.00286733987907263 2.84748319805256 Up Significantly_Up siNTC
ENSG00000179304 241.873213195975 2.40190914280858 0.628532880628852 3.82145344632639 0.000132667460352214 0.0028694149741943 5.2850207752528 Up Significantly_Up siNTC
ENSG00000159217 377.645193715071 1.31947148722322 0.346229375485674 3.81097497972936 0.000138419778147695 0.00298805011437746 2.49574664562345 Up Significantly_Up siNTC
ENSG00000183048 135.263597407291 -2.05034834167519 0.53896168034 -3.80425625135676 0.000142230885851359 0.00306440417262023 0.241425782443092 Down Significantly_Down siNTC
ENSG00000106829 655.212537751782 0.53703250342239 0.141412005218446 3.7976443555327 0.000146077707419258 0.00314123254685027 1.45098489765594 Up Significantly_Up siNTC
ENSG00000121579 2248.37494721116 -1.54204295745101 0.406378290926533 -3.79459974088474 0.000147881825986803 0.00317392433432713 0.343398833217818 Down Significantly_Down siNTC
ENSG00000079974 476.461331526639 0.498626621845342 0.1319312016078 3.77944425404114 0.00015717877640704 0.00336699823330177 1.41286793784034 Up Significantly_Up siNTC
ENSG00000166347 922.639921718587 1.00754034419371 0.267126030869523 3.77177896483567 0.000162087810043443 0.00346551795775483 2.0104805013067 Up Significantly_Up siNTC
ENSG00000158270 1544.85057483357 1.61376814074404 0.427965601600333 3.77078936884069 0.000162731984191841 0.00347265085349841 3.06050163897535 Up Significantly_Up siNTC
ENSG00000261487 148.360407977905 1.29626280045876 0.343812042566958 3.77026584287347 0.000163073745135049 0.00347331546304784 2.45591869575519 Up Significantly_Up siNTC
ENSG00000197646 353.407063414759 -1.09896226689958 0.29163652653757 -3.76826003226317 0.000164389410959112 0.00349468135616881 0.46685218262642 Down Significantly_Down siNTC
ENSG00000214013 524.413883597974 -0.761901332460829 0.202318477328847 -3.76585145617936 0.000165982457682648 0.00351571608265333 0.589718626272702 Down Significantly_Down siNTC
ENSG00000136485 1664.52081962794 0.909913663253062 0.241624730205715 3.76581346817595 0.000166007699127255 0.00351571608265333 1.87893305205723 Up Significantly_Up siNTC
ENSG00000123416 29663.9399910782 -1.05271234724376 0.279608198683571 -3.76495522019759 0.000166578932467364 0.00352114484470711 0.482061010359407 Down Significantly_Down siNTC
ENSG00000113140 70616.6056426843 1.13355145912813 0.301530541494046 3.75932551811012 0.000170372048082806 0.00358934380087581 2.19398164959509 Up Significantly_Up siNTC
ENSG00000115541 2589.98065758379 -0.782177463203853 0.208069358484048 -3.75921504686055 0.00017044728655563 0.00358934380087581 0.581488488569061 Down Significantly_Down siNTC
ENSG00000113300 332.635632515239 -0.960100647094496 0.255450093786512 -3.7584666063849 0.000170957849397488 0.00359332833075698 0.514021052298092 Down Significantly_Down siNTC
ENSG00000100324 378.619473485723 -1.07581353588955 0.28658725959336 -3.75387774535417 0.000174119810927761 0.00365292256246572 0.474403468867492 Down Significantly_Down siNTC
ENSG00000127993 169.937914655867 0.854417853036445 0.227723901924003 3.75199022069095 0.000175436309212292 0.00367364945620197 1.80802904373249 Up Significantly_Up siNTC
ENSG00000182841 174.054563455109 -0.895173439726476 0.238627698557238 -3.751339199677 0.000175892546038126 0.00367631859775388 0.537682551545993 Down Significantly_Down siNTC
ENSG00000112679 258.732767798572 0.618215277291478 0.164884117688271 3.74939251857037 0.00017726344935318 0.00369805949751354 1.53497512613211 Up Significantly_Up siNTC
ENSG00000104889 117.689039081208 -2.56608328256871 0.686202691935624 -3.7395412648854 0.000184356383875879 0.00383886980353832 0.168862012375082 Down Significantly_Down siNTC
ENSG00000165609 1286.03938432784 0.540727181669814 0.144636711783557 3.73851959853036 0.000185107064625451 0.00384733679673195 1.45470556806297 Up Significantly_Up siNTC
ENSG00000163584 1976.53484423706 -2.21362483898978 0.593085763705197 -3.73238572640921 0.000189674752560214 0.00393475574231495 0.215591941881555 Down Significantly_Down siNTC
ENSG00000158850 489.241340716366 0.583385699633938 0.156322704660862 3.73193197302707 0.000190016821753718 0.00393475574231495 1.49836146274518 Up Significantly_Up siNTC
ENSG00000115073 963.588130589698 -1.06626994794331 0.286022453129614 -3.72792393141288 0.000193063628431767 0.00399045747342702 0.477552103310898 Down Significantly_Down siNTC
ENSG00000173950 550.150238404193 -1.03573584031724 0.278108454707638 -3.72421558131362 0.000195923453489761 0.00402628716797894 0.4877670334825 Down Significantly_Down siNTC
ENSG00000044574 18572.7173338193 -0.738037196858023 0.198182822541814 -3.72402202871194 0.000196073806033544 0.00402628716797894 0.599554498444238 Down Significantly_Down siNTC
ENSG00000105655 266.706369547931 1.59184659852846 0.427480499450735 3.72378763609991 0.000196256028428958 0.00402628716797894 3.01434928692676 Up Significantly_Up siNTC
ENSG00000284491 293.576007955974 -2.81744579679503 0.756646152286564 -3.72359760012099 0.000196403883716067 0.00402628716797894 0.141861420419976 Down Significantly_Down siNTC
ENSG00000182985 361.087775981143 1.76206004342976 0.473254124346608 3.72328512902561 0.000196647225786583 0.00402628716797894 3.39182101957041 Up Significantly_Up siNTC
ENSG00000187720 394.015531402299 -1.02634434538295 0.275717586631152 -3.72244787836464 0.00019730064591275 0.00402628716797894 0.490952602081665 Down Significantly_Down siNTC
ENSG00000236360 16.0912234570303 4.12042318668405 1.10691870646367 3.72242619320057 0.000197317596856775 0.00402628716797894 17.392858910954 Up Significantly_Up siNTC
ENSG00000221926 1113.89839890071 0.815578222066587 0.219256276763977 3.71974857050287 0.000199421199585951 0.00406179936934445 1.76000340754192 Up Significantly_Up siNTC
ENSG00000148297 322.744166609359 -0.715866561122149 0.192632912230057 -3.71622145372129 0.000202224353159634 0.00411140494005641 0.608839319969759 Down Significantly_Down siNTC
ENSG00000151748 895.753783320688 0.705932879721375 0.18998457220514 3.7157379229674 0.000202611508670317 0.00411180016325133 1.63119909462769 Up Significantly_Up siNTC
ENSG00000152784 231.437204879501 -1.55240691299969 0.417999525212888 -3.71389635480816 0.00020409240867833 0.00413435020623384 0.340940782605436 Down Significantly_Down siNTC
ENSG00000157184 407.657748314613 0.876766379834751 0.23619686924394 3.71201524660872 0.000205615598181096 0.00415767381349189 1.83625494996056 Up Significantly_Up siNTC
ENSG00000134910 5775.30831957401 -0.474494730009495 0.127950991722254 -3.70840994370323 0.000208564809781135 0.00420969621475207 0.71971881044862 Down Significantly_Down siNTC
ENSG00000213347 160.704366243945 -2.29259661157317 0.618907115331762 -3.70426604377336 0.000212003668794129 0.00427139644046118 0.20410782364851 Down Significantly_Down siNTC
ENSG00000115944 1997.27218562212 0.700547809947925 0.189227901755976 3.70213802217886 0.000213790254543647 0.00429964501134364 1.62512175529923 Up Significantly_Up siNTC
ENSG00000108528 698.541638269675 -1.50670883324788 0.40717108477025 -3.70043180767135 0.000215232913104637 0.00432088767385288 0.351913110266064 Down Significantly_Down siNTC
ENSG00000166801 774.550495674696 -1.05653046324561 0.286005081779445 -3.69409682049064 0.00022066971607212 0.00442209456114417 0.480786914718895 Down Significantly_Down siNTC
ENSG00000086544 551.176669728646 0.707908066393752 0.191689619321513 3.69299114317927 0.000221631744859837 0.00443342785513899 1.63343389074639 Up Significantly_Up siNTC
ENSG00000159147 296.245662102876 -0.914714572608234 0.248116929477755 -3.68662700499138 0.000227246053971678 0.00453761674198448 0.530448805988292 Down Significantly_Down siNTC
ENSG00000171223 1478.59303538479 1.25788104455972 0.34192078679561 3.6788668403236 0.000234272538781501 0.00466958204751292 2.39144240232047 Up Significantly_Up siNTC
ENSG00000164619 1136.09148415156 -1.87103386457134 0.508859570284021 -3.67691593876681 0.000236070790596001 0.00469705263424285 0.273377447270898 Down Significantly_Down siNTC
ENSG00000130024 440.52467429788 0.770274734898318 0.209535690169419 3.67610278838662 0.000236824132953768 0.00470367221081533 1.70559455191627 Up Significantly_Up siNTC
ENSG00000131876 726.307993202714 -1.14610854134999 0.312151939673321 -3.67163677582601 0.000241002041151909 0.00477816458184511 0.451842367677128 Down Significantly_Down siNTC
ENSG00000104611 2421.07763638803 1.25396731292756 0.341650231288977 3.67032478859036 0.000242242470826073 0.00479425718367637 2.38496370804062 Up Significantly_Up siNTC
ENSG00000058804 362.151786581729 -1.07651506408759 0.293427598950737 -3.66875872595857 0.000243730959716021 0.004815193624637 0.474172840426627 Down Significantly_Down siNTC
ENSG00000161513 567.851461600862 1.2706184758134 0.346533394513017 3.66665520822027 0.000245743786472553 0.00484639686126295 2.4126497240254 Up Significantly_Up siNTC
ENSG00000169021 1675.17838226833 -0.793052513985207 0.216534113830246 -3.66248301460216 0.000249782319443262 0.00491368845104499 0.577121701191877 Down Significantly_Down siNTC
ENSG00000182541 725.7172072732 0.870967417456666 0.237824704631583 3.66222432108511 0.000250034763785065 0.00491368845104499 1.82888887399618 Up Significantly_Up siNTC
ENSG00000186866 1154.20567992232 -0.796590767910099 0.217938497827247 -3.65511727322968 0.000257064442056572 0.00504297296680102 0.575708026732139 Down Significantly_Down siNTC
ENSG00000161267 95.749767673773 -0.998226153184019 0.273485719800465 -3.650011978367 0.000262228080034696 0.00513526163038173 0.500615146554825 Down Significantly_Down siNTC
ENSG00000184640 6374.55705044298 -0.66409650293457 0.182119192686251 -3.6464937777242 0.000265842912180182 0.00519695007692096 0.63108380098361 Down Significantly_Down siNTC
ENSG00000167220 536.562094996128 1.04966404145318 0.287967526469824 3.64507781249137 0.000267310909879787 0.00521652808774132 2.07004774218423 Up Significantly_Up siNTC
ENSG00000171658 183.205822955007 1.75506127643301 0.481728330388594 3.6432594176416 0.000269207271914036 0.00523923156339205 3.37540654709837 Up Significantly_Up siNTC
ENSG00000062822 211.286660104483 -1.36559382243508 0.374847564867085 -3.64306440918003 0.000269411388745343 0.00523923156339205 0.388074670624851 Down Significantly_Down siNTC
ENSG00000125868 12273.5490550746 0.617492373169446 0.169698185716966 3.63876826708885 0.000273945163596869 0.00531815072802117 1.53420617507018 Up Significantly_Up siNTC
ENSG00000184557 859.45679301566 0.905358371817026 0.249071597993206 3.63493220066674 0.000278053750226022 0.0053796582105696 1.87300970096521 Up Significantly_Up siNTC
ENSG00000104419 2671.27773850722 0.687545922013436 0.189150645165826 3.63491185245852 0.000278075697165912 0.0053796582105696 1.61054159582251 Up Significantly_Up siNTC
ENSG00000042088 309.363413350981 -0.66665083183387 0.183443702588295 -3.63408949136861 0.000278964029820652 0.00538752293860887 0.629967439350025 Down Significantly_Down siNTC
ENSG00000101057 241.804115520638 -2.96965609931561 0.817300819561098 -3.63349213440206 0.00027961097472836 0.00539070675760779 0.127656942155915 Down Significantly_Down siNTC
ENSG00000138073 1104.98651221468 -0.902911156694095 0.248597528339496 -3.63201984639621 0.000281211488431801 0.00541040350665321 0.534806477106693 Down Significantly_Down siNTC
ENSG00000138135 454.8561367133 2.71486171189168 0.747553242883456 3.63166334670683 0.00028160032560116 0.00541040350665321 6.56530352963618 Up Significantly_Up siNTC
ENSG00000133678 254.86713745994 0.718093229425019 0.197951194406051 3.62762766640356 0.000286037349348147 0.00548622579830357 1.64500643712428 Up Significantly_Up siNTC
ENSG00000145287 100.325352454822 2.47941683061188 0.683598453796033 3.62700766340772 0.000286724787393775 0.00548999413122806 5.57671997562142 Up Significantly_Up siNTC
ENSG00000164850 243.182441679616 -1.32245055873378 0.364685386395873 -3.62627790436943 0.000287535902236288 0.00549593688555124 0.399855168489703 Down Significantly_Down siNTC
ENSG00000076003 628.600020170597 -1.03139298611533 0.284455900486649 -3.62584493536894 0.000288018155511807 0.00549593688555124 0.489237540101511 Down Significantly_Down siNTC
ENSG00000226742 590.633070306395 0.958450223260659 0.264605514064301 3.62218537527434 0.000292124654022214 0.00555613082540852 1.9432213194584 Up Significantly_Up siNTC
ENSG00000169895 2199.43283471621 -0.564482830649581 0.155841994317381 -3.62214840179715 0.000292166421511376 0.00555613082540852 0.676197772715212 Down Significantly_Down siNTC
ENSG00000077782 4216.43574369343 -0.587905169575542 0.162335158579223 -3.62155170032763 0.000292841265912332 0.00555950939801646 0.665308250773364 Down Significantly_Down siNTC
ENSG00000138182 556.40038740326 -2.63791097358675 0.728718564937029 -3.61993106874491 0.00029468150794759 0.00558496376588127 0.160660705994074 Down Significantly_Down siNTC
ENSG00000134668 1876.7818635951 -1.11050450229765 0.307396996987696 -3.61260686727562 0.000303134110861766 0.00573544099434224 0.463132047966313 Down Significantly_Down siNTC
ENSG00000173391 66.7120091180214 1.95901327039175 0.542786253495604 3.60917996315397 0.000307166469416838 0.00580191800847818 3.8879597145154 Up Significantly_Up siNTC
ENSG00000188352 869.355306255239 -0.748957797468743 0.207547788420726 -3.60860408664297 0.000307848999439875 0.00580500423564365 0.595033254148025 Down Significantly_Down siNTC
ENSG00000182667 403.440673538957 -1.45609429520516 0.403639284481894 -3.60741471701442 0.00030926314026464 0.00582185258323099 0.364478521443388 Down Significantly_Down siNTC
ENSG00000124155 2276.19624306998 0.549343454482476 0.152336934493163 3.60610810707321 0.000310823687873096 0.00584139576100329 1.46341956749485 Up Significantly_Up siNTC
ENSG00000172890 1178.95252089494 0.559609689547862 0.155293857347719 3.6035532834685 0.000313896361896 0.00588924348778703 1.47387041862796 Up Significantly_Up siNTC
ENSG00000132613 3820.81264026411 1.0932126777511 0.303450135507409 3.60261060988852 0.000315037275565506 0.00590074843446145 2.13348605056046 Up Significantly_Up siNTC
ENSG00000014138 203.562764705541 -2.24196327569803 0.622817492323165 -3.59971147781239 0.000318570458316744 0.00595694793461176 0.211398452996733 Down Significantly_Down siNTC
ENSG00000177697 11219.9199557135 -1.16789591665038 0.32460338484723 -3.59791663047518 0.000320776399375393 0.00598818313491759 0.445069975077105 Down Significantly_Down siNTC
ENSG00000143401 645.326916090688 -0.882065618478507 0.24520095599242 -3.5973172082811 0.00032151629308277 0.00599199198208589 0.542590006615487 Down Significantly_Down siNTC
ENSG00000164823 367.268196387978 -1.69500407994573 0.471492757996614 -3.59497373225382 0.00032442430844961 0.00603612748266812 0.308853785841101 Down Significantly_Down siNTC
ENSG00000011007 1712.44636965543 0.594556428766773 0.165424831568526 3.59411838675794 0.000325491823750981 0.00604592952356058 1.51000824682205 Up Significantly_Up siNTC
ENSG00000133997 422.619526121005 0.812825990377859 0.226739695823895 3.58484202523218 0.00033728229701601 0.00625454501697019 1.75664904674033 Up Significantly_Up siNTC
ENSG00000131943 538.742817509825 0.514930802978722 0.143687525953209 3.58368480188327 0.00033878087395353 0.00627193333203374 1.42892560150969 Up Significantly_Up siNTC
ENSG00000135124 660.002679727276 -0.864212269853191 0.24126809575799 -3.58195834860843 0.000341028173626926 0.00630310254131617 0.549346275189558 Down Significantly_Down siNTC
ENSG00000115425 110.776995220719 -1.02695976236536 0.286861720052618 -3.57998188875458 0.000343618022819336 0.00634048965538913 0.490743218860165 Down Significantly_Down siNTC
ENSG00000248323 221.361922769059 1.93601768003176 0.541011563831041 3.57851441533398 0.000345552812212252 0.00636568623749159 3.82647952506699 Up Significantly_Up siNTC
ENSG00000173406 139.43072304312 1.94754697581864 0.544436342202893 3.57718033285305 0.000347320571244022 0.00638772800600437 3.85718134524753 Up Significantly_Up siNTC
ENSG00000151445 354.041619735767 -0.734941276266912 0.205841433289522 -3.57042440154988 0.00035640330720687 0.00654400949291825 0.600842481072208 Down Significantly_Down siNTC
ENSG00000198900 1615.4179112504 -0.872759632224643 0.244541210796932 -3.56896749378324 0.000358390884799466 0.00656971618660267 0.546101251357354 Down Significantly_Down siNTC
ENSG00000163155 154.911633606896 1.13365075350754 0.318053501712044 3.5643397963086 0.000364773160406645 0.00667576674249936 2.19413265693702 Up Significantly_Up siNTC
ENSG00000224287 124.75719475394 -0.763521051246333 0.214334095970273 -3.56229394016821 0.000367628437137779 0.00671702807855334 0.58905691862164 Down Significantly_Down siNTC
ENSG00000117448 1170.70598082346 -0.584237314706873 0.164053300915011 -3.5612652195858 0.000369072042099674 0.00673240387399438 0.667001857997475 Down Significantly_Down siNTC
ENSG00000142327 823.420814571274 -1.70012457318434 0.477685638477917 -3.55908663823675 0.000372146762038772 0.00677743500507743 0.307759527907198 Down Significantly_Down siNTC
ENSG00000109814 1112.85354298153 -0.594403575192471 0.16708446563535 -3.557503523336 0.000374396081177874 0.00680454313245347 0.66231820769309 Down Significantly_Down siNTC
ENSG00000148411 1000.39379613655 -0.799903749461546 0.224869970523791 -3.5571835029743 0.000374852313503071 0.00680454313245347 0.574387496935502 Down Significantly_Down siNTC
ENSG00000111540 2550.9505917556 0.373433993635755 0.10510250689269 3.55304554264373 0.000380798532694172 0.00689306582278374 1.29543263418898 Up Significantly_Up siNTC
ENSG00000075426 2142.592397305 0.695770970385337 0.195836989764485 3.552806705322 0.000381144417085698 0.00689306582278374 1.61974978957849 Up Significantly_Up siNTC
ENSG00000165501 283.570535560401 -1.46634466799881 0.412763292626789 -3.5525074399594 0.000381578227893323 0.00689306582278374 0.361898073271228 Down Significantly_Down siNTC
ENSG00000112592 201.16877063316 0.604721344826697 0.170442950605504 3.54793989823813 0.000388256806000363 0.00700239936241301 1.52068500601263 Up Significantly_Up siNTC
ENSG00000042286 802.372459608343 0.71378411300988 0.20122050996663 3.5472731538562 0.000389240795126269 0.007008841499359 1.64010037701697 Up Significantly_Up siNTC
ENSG00000103160 392.4417801198 -0.974824726967008 0.275226820203066 -3.54189583067438 0.000397262323291164 0.00714178022353987 0.508801656614246 Down Significantly_Down siNTC
ENSG00000165060 111.872429118505 -0.94680792682613 0.267697871052296 -3.53685265820125 0.000404925498867376 0.00725778027641523 0.518779031320755 Down Significantly_Down siNTC
ENSG00000115738 2106.63283057828 1.28406739448261 0.363059541284522 3.53679561743375 0.000405012957653649 0.00725778027641523 2.43524579546084 Up Significantly_Up siNTC
ENSG00000169122 174.936289977289 0.934415271226017 0.26426452570534 3.53590883502809 0.000406374904427642 0.00727053469009583 1.91111589699662 Up Significantly_Up siNTC
ENSG00000196363 715.35587703932 -0.729802687834575 0.20663342107601 -3.53187148542693 0.000412629836812132 0.00737064989653876 0.60298637646476 Down Significantly_Down siNTC
ENSG00000100162 120.735011987501 -3.00658671071208 0.851811003959786 -3.52964060893256 0.000416124516513809 0.00742121904889539 0.124430605795838 Down Significantly_Down siNTC
ENSG00000110917 4245.39583484838 -0.666717749204412 0.189083234127584 -3.52605429180752 0.000421800489778486 0.00751046668264814 0.629938219878327 Down Significantly_Down siNTC
ENSG00000150540 121.279676137205 1.80024253199909 0.51100769533988 3.52292646160977 0.00042680976837108 0.00758757842595455 3.48278769670663 Up Significantly_Up siNTC
ENSG00000133424 392.203591210005 -0.737098158716 0.209718183895491 -3.5147079047915 0.000440237920375299 0.00781387369148666 0.599944870486515 Down Significantly_Down siNTC
ENSG00000242498 480.608296488022 -0.589723823532203 0.167846694905848 -3.51346699953194 0.000442299351588086 0.00783802115603482 0.664470095008895 Down Significantly_Down siNTC
ENSG00000168256 863.777679017797 0.807177132570291 0.229905142673386 3.51091377593499 0.000446569220222239 0.00790116617171689 1.74978435329454 Up Significantly_Up siNTC
ENSG00000141385 1087.80854159134 -0.42842377703848 0.122171208191398 -3.50674912183317 0.000453616602616326 0.00801317669898224 0.743073189940694 Down Significantly_Down siNTC
ENSG00000235173 395.686578302683 -1.36450995953669 0.389159553002952 -3.50629953449026 0.000454383564983929 0.00801406470607301 0.38836633155513 Down Significantly_Down siNTC
ENSG00000120437 1860.28976212448 -0.757160252945189 0.216006013569544 -3.50527395248381 0.000456137662236126 0.00803055452787968 0.591659786321338 Down Significantly_Down siNTC
ENSG00000166086 1335.38866013029 -0.656884587230285 0.187439683782488 -3.50451181934642 0.000457445261863636 0.00803055452787968 0.634246436102682 Down Significantly_Down siNTC
ENSG00000150636 87.7440955368815 1.79525593926131 0.512272266852936 3.50449566651379 0.000457473013258751 0.00803055452787968 3.47077042108435 Up Significantly_Up siNTC
ENSG00000151474 973.32559921428 -0.782896470336135 0.223652105919242 -3.50051016563568 0.000464368527155763 0.00813006176048695 0.581198759838033 Down Significantly_Down siNTC
ENSG00000001460 312.784055092316 -0.770797500424524 0.220237961921892 -3.49983941777434 0.000465538511506002 0.00813006176048695 0.586093401311811 Down Significantly_Down siNTC
ENSG00000079102 505.049431960372 1.07330605039124 0.306681186941713 3.49974532541257 0.000465702856440837 0.00813006176048695 2.10424990235663 Up Significantly_Up siNTC
ENSG00000143786 974.516501452332 -1.24647663715287 0.356182307192902 -3.4995467545158 0.000466049864824909 0.00813006176048695 0.421476284912295 Down Significantly_Down siNTC
ENSG00000166272 1198.86930658597 0.503948735932797 0.144078689779755 3.49773263973426 0.000469231270793635 0.00817281007790409 1.41808964503389 Up Significantly_Up siNTC
ENSG00000113810 1658.06389782855 -1.70958928682362 0.488855527702937 -3.49712581722609 0.000470299967159046 0.00817868465438951 0.30574709854948 Down Significantly_Down siNTC
ENSG00000221829 211.778388476634 -1.49516075104064 0.42779220797461 -3.49506307774868 0.000473949731735249 0.00822719694522883 0.354741310105833 Down Significantly_Down siNTC
ENSG00000141391 148.179353313988 -0.687052697686252 0.19659740762348 -3.49471900973427 0.000474561082961241 0.00822719694522883 0.621121452617628 Down Significantly_Down siNTC
ENSG00000118960 904.58708408831 -0.867304366836287 0.248409172977993 -3.49143454099871 0.000480434174698215 0.00831612220042637 0.548170134084633 Down Significantly_Down siNTC
ENSG00000175224 1705.31692600482 0.447055448247941 0.128109916962409 3.48962405759048 0.000483700488087933 0.00835972002751047 1.36325500134126 Up Significantly_Up siNTC
ENSG00000164032 2492.60887253409 -1.17455337741444 0.337032042112068 -3.48499024025698 0.000492154992307568 0.00849271161108522 0.443020886597871 Down Significantly_Down siNTC
ENSG00000163931 14471.6886624692 0.747034299968087 0.214634190266402 3.4805000034751 0.000500478817600382 0.008623041815728 1.67833917612875 Up Significantly_Up siNTC
ENSG00000165804 587.449543745025 1.29429775332682 0.372007700268864 3.47922301713482 0.000502869907999848 0.00863934916600792 2.45257584735013 Up Significantly_Up siNTC
ENSG00000077152 117.760755402726 -2.57351287501369 0.739691739951957 -3.47916941073431 0.000502970515745945 0.00863934916600792 0.16799464191502 Down Significantly_Down siNTC
ENSG00000103742 341.408735943879 1.47559751430521 0.424219742618181 3.47838010838011 0.000504454041440803 0.00865126878862064 2.78098799008302 Up Significantly_Up siNTC
ENSG00000158859 196.205200215235 -1.06893349959659 0.307343395871904 -3.47797777324654 0.000505211815325459 0.00865126878862064 0.476671244092352 Down Significantly_Down siNTC
ENSG00000182934 2693.20802819461 -0.686645224599797 0.197488921476964 -3.47687971286982 0.000507285349498816 0.00866752378819852 0.621296906204707 Down Significantly_Down siNTC
ENSG00000029153 423.746950409622 -1.05813102238944 0.304378970875494 -3.47636047045532 0.000508268626895275 0.00866752378819852 0.480253814401358 Down Significantly_Down siNTC
ENSG00000245060 204.938156874732 0.861747558378643 0.247896054029356 3.47624556491164 0.000508486460835112 0.00866752378819852 1.817238226188 Up Significantly_Up siNTC
ENSG00000149269 816.273223467728 -0.464511771259074 0.133698296967002 -3.47432825844985 0.000512134089882345 0.00870376088530393 0.724716290193884 Down Significantly_Down siNTC
ENSG00000197614 1825.55351889767 -0.905864486463229 0.260732204462095 -3.47430992781301 0.00051216908089161 0.00870376088530393 0.533712798749581 Down Significantly_Down siNTC
ENSG00000117139 1133.46845830362 0.908085320349624 0.261498314460846 3.47262399079666 0.000515396879566627 0.00874532307634905 1.87655336825991 Up Significantly_Up siNTC
ENSG00000173207 507.781753420354 -1.87211363546304 0.53943475270195 -3.47050987368888 0.000519471244068999 0.00880110219875689 0.273172917162287 Down Significantly_Down siNTC
ENSG00000213949 1102.37204937617 1.29881718017568 0.374662144071014 3.46663574297355 0.000527015552792497 0.00891541287643829 2.46027090164611 Up Significantly_Up siNTC
ENSG00000165819 544.020688216593 -0.763616757394271 0.220630599467829 -3.46106459954399 0.000538043684781183 0.00907791331150781 0.589017842796826 Down Significantly_Down siNTC
ENSG00000168806 695.785631903581 2.71454754450096 0.784332822242596 3.46096385044734 0.000538245083663895 0.00907791331150781 6.56387399695167 Up Significantly_Up siNTC
ENSG00000197461 139.362945997705 1.14360556601131 0.330723214973596 3.45789322984966 0.000544417096493438 0.00916818068221328 2.20932485582209 Up Significantly_Up siNTC
ENSG00000013297 3793.95918995738 -1.30501351888174 0.377679645084228 -3.45534512083833 0.000549588842479599 0.00924135704752914 0.40471731582207 Down Significantly_Down siNTC
ENSG00000114383 465.159431448334 0.77952296484217 0.225882496658004 3.45101092991017 0.000558490951304671 0.00937694567190516 1.71656318783922 Up Significantly_Up siNTC
ENSG00000179046 62.6965306529333 1.73605604464017 0.503757453329812 3.44621411190033 0.00056849973416393 0.0095306807007812 3.33123249001119 Up Significantly_Up siNTC
ENSG00000170464 336.68527930545 0.400703089683543 0.116290047359643 3.44572127006118 0.000569537479489199 0.00953378457432369 1.32015112259005 Up Significantly_Up siNTC
ENSG00000164692 204131.104995503 1.07524401672622 0.312390821621266 3.4419833820528 0.00057746572350129 0.00965205040387357 2.10707843197618 Up Significantly_Up siNTC
ENSG00000147421 151.07560417746 0.899487259080008 0.261554252238302 3.43900835632558 0.000583849211757997 0.00971811369573482 1.86540289187641 Up Significantly_Up siNTC
ENSG00000148926 9952.80002262951 0.824764980827158 0.239827086479102 3.43899845899611 0.00058387055759383 0.00971811369573482 1.77124647355488 Up Significantly_Up siNTC
ENSG00000179029 110.960859353858 -1.24148775922843 0.361010246109109 -3.43892665820132 0.000584025434048811 0.00971811369573482 0.422936284048323 Down Significantly_Down siNTC
ENSG00000172061 9925.63296269087 -1.22526786069008 0.356339033627858 -3.43848903729612 0.000584970222653747 0.00971937151517711 0.427718092384018 Down Significantly_Down siNTC
ENSG00000102683 48.6389462356917 -2.01533580561455 0.586749983884537 -3.4347436914649 0.000593114521743634 0.00984006911296337 0.247356582012992 Down Significantly_Down siNTC
ENSG00000166250 6368.17842691331 -0.957181406404692 0.278832661332971 -3.43281666440669 0.000597345870815504 0.00989558744808735 0.515062208126896 Down Significantly_Down siNTC
ENSG00000145050 2072.50801408451 -1.48798487573984 0.433963215658685 -3.4288271955984 0.000606195358800229 0.0100273321037044 0.356510166738127 Down Significantly_Down siNTC
ENSG00000113761 232.383988382879 0.572038304349404 0.166919604916177 3.4270288660021 0.000610224198080953 0.0100790649674169 1.48662245455351 Up Significantly_Up siNTC
ENSG00000139644 13144.287293369 0.427841866281609 0.124948497395912 3.42414574963594 0.000616735342424737 0.0101715849542676 1.34521975098296 Up Significantly_Up siNTC
ENSG00000116663 149.704410349984 -0.96589707315158 0.282120417927602 -3.42370495636884 0.000617736495395054 0.0101730920346208 0.511959973904593 Down Significantly_Down siNTC
ENSG00000105136 246.522388927118 0.645372001805724 0.188564948268989 3.42254489888067 0.000620378510583443 0.0102015772137413 1.56414255155315 Up Significantly_Up siNTC
ENSG00000175899 426.993626542604 1.69624244048036 0.49661431506706 3.41561326167432 0.00063638558032363 0.010449432539176 3.24055841468505 Up Significantly_Up siNTC
ENSG00000129007 60.8231743191179 -1.81379308465327 0.531135341644453 -3.41493578461107 0.000637970501245113 0.0104600969866904 0.284442099522045 Down Significantly_Down siNTC
ENSG00000143995 317.714645022937 -0.863685368985713 0.252979512729592 -3.41405262294461 0.000640042123361529 0.0104786984237608 0.549546943996066 Down Significantly_Down siNTC
ENSG00000130733 934.823166893661 -1.15498184599548 0.338458710797115 -3.41247487256375 0.000643758615864693 0.0105241357347938 0.449071837255646 Down Significantly_Down siNTC
ENSG00000105926 160.833743272533 -0.746198381697472 0.218928803124159 -3.4084066191797 0.000653434455125787 0.0106597693090963 0.596172452217513 Down Significantly_Down siNTC
ENSG00000169136 959.114166051729 -0.979598766267882 0.287425225600607 -3.40818647431136 0.000653961880346994 0.0106597693090963 0.507120757682291 Down Significantly_Down siNTC
ENSG00000135622 221.668550859523 -0.713241232863923 0.20983825656537 -3.39900475984812 0.00067631539337411 0.0110080913081649 0.609948257234236 Down Significantly_Down siNTC
ENSG00000155463 701.313686851541 0.82722440860411 0.243523973562974 3.39689105964015 0.000681560947871919 0.0110773466847439 1.77426857310829 Up Significantly_Up siNTC
ENSG00000105063 1888.87767660504 -0.671822657662251 0.197959787474393 -3.39373297089013 0.000689468857518064 0.0111896092376879 0.627713152124835 Down Significantly_Down siNTC
ENSG00000186469 699.793596415149 -0.734491500377665 0.216621584542089 -3.39066627146269 0.000697229466334535 0.0112991592645692 0.601029829460998 Down Significantly_Down siNTC
ENSG00000139998 217.979877919274 0.700752227266857 0.206736756798437 3.38958701935173 0.00069997988573978 0.0113273156039685 1.62535203720842 Up Significantly_Up siNTC
ENSG00000075131 141.166968778092 -0.744793111868348 0.219769405535199 -3.38897541290869 0.00070154300638786 0.0113362050540882 0.596753442166082 Down Significantly_Down siNTC
ENSG00000172667 2890.0731144894 1.04014565474958 0.307068878501716 3.38733661263483 0.000705747395260601 0.0113876874080866 2.05643526090396 Up Significantly_Up siNTC
ENSG00000091140 1422.50423949104 -1.21220499767556 0.358283247987094 -3.38337057198729 0.000716019475811616 0.0115367864243883 0.431608446148788 Down Significantly_Down siNTC
ENSG00000188735 349.244472089471 -1.0219743366709 0.302480002326719 -3.37865091513399 0.000728424392240239 0.0117197720201876 0.49244198115642 Down Significantly_Down siNTC
ENSG00000163812 845.163022575651 0.424126428963949 0.125561671683165 3.37783356400483 0.000730592852599316 0.0117318298378426 1.34175980334772 Up Significantly_Up siNTC
ENSG00000175215 2898.03755050221 0.641680048471151 0.189985785664461 3.37751609272727 0.000731436730398853 0.0117318298378426 1.56014492317755 Up Significantly_Up siNTC
ENSG00000160360 879.112509001854 -1.01160702433512 0.299541607835217 -3.37718366288406 0.000732321340262399 0.0117318298378426 0.495993450613565 Down Significantly_Down siNTC
ENSG00000176971 144.767471864853 1.4122934882715 0.418251643451868 3.37665974630897 0.000733717521930549 0.0117373810160621 2.66159947778462 Up Significantly_Up siNTC
ENSG00000143028 230.195371192508 1.5398723526023 0.456313560696061 3.37459257238242 0.000739250477948878 0.0118089983491776 2.90768775560031 Up Significantly_Up siNTC
ENSG00000101150 4370.64933458948 -0.327754621245598 0.0971882610643812 -3.37236840803727 0.000745246894365475 0.0118878042407914 0.796775603217944 Down Significantly_Down siNTC
ENSG00000090581 1054.45663521659 0.739942115844027 0.219583174894229 3.36975779770216 0.00075234279815512 0.0119807668661502 1.67010882900601 Up Significantly_Up siNTC
ENSG00000164051 390.249926234291 1.05334587895329 0.312617719019792 3.36943754261928 0.000753217591388263 0.0119807668661502 2.07533736529403 Up Significantly_Up siNTC
ENSG00000157617 608.745363566398 -0.596098897643574 0.177139218822003 -3.36514353855518 0.000765038486323329 0.0121491430200254 0.661540369395339 Down Significantly_Down siNTC
ENSG00000135778 611.040995923155 -0.654023041090029 0.194371719503269 -3.36480555279046 0.000765976196487024 0.0121491430200254 0.635505694995112 Down Significantly_Down siNTC
ENSG00000247556 1058.2118593301 1.14813197715654 0.34153238437555 3.36170749738933 0.000774621320360698 0.0122688606292823 2.21626742970127 Up Significantly_Up siNTC
ENSG00000090061 1211.20021120352 0.622529934071865 0.185215142603635 3.36111791574243 0.000776276772747441 0.012277690060625 1.5395726356832 Up Significantly_Up siNTC
ENSG00000276141 134.003189595174 0.820637514337955 0.244293976832318 3.35922123410041 0.000781624659791035 0.0123448120703155 1.76618628245918 Up Significantly_Up siNTC
ENSG00000149292 103.185853309216 0.776834895088346 0.231365461353493 3.35760960406037 0.000786195669343956 0.0123994922067759 1.71336781707016 Up Significantly_Up siNTC
ENSG00000144681 232.094552572119 1.17001354163405 0.348520345142171 3.35708821003482 0.000787679784833476 0.0124054019070534 2.25013808985194 Up Significantly_Up siNTC
ENSG00000158435 577.886006532428 0.41208291841261 0.122777683089448 3.35633405064658 0.00078983105366078 0.0124217874008929 1.33060551498779 Up Significantly_Up siNTC
ENSG00000055163 445.694960949489 1.75731942892382 0.523661222603516 3.35583265109235 0.000791264331938696 0.0124268507861496 3.38069397849686 Up Significantly_Up siNTC
ENSG00000108106 1335.38270531371 -1.70683862119556 0.509101609996767 -3.35264824875803 0.00080042361933825 0.0125377871399215 0.306330596974665 Down Significantly_Down siNTC
ENSG00000178726 292.668860378074 -1.52946985080839 0.456204444238782 -3.35259743766952 0.000800570561429436 0.0125377871399215 0.34640463744531 Down Significantly_Down siNTC
ENSG00000106948 287.258334420884 0.910907297081887 0.271743384312152 3.3520863788004 0.000802049900495766 0.0125433873948862 1.88022758379202 Up Significantly_Up siNTC
ENSG00000163430 21042.7288655344 -1.2629005302674 0.376974024163966 -3.35009960717636 0.000807825052094384 0.0126160610789377 0.416705333240428 Down Significantly_Down siNTC
ENSG00000102900 850.830934162698 -0.517274470497783 0.154531195103194 -3.34737895576587 0.000815796060656853 0.0127187641130215 0.698690548485307 Down Significantly_Down siNTC
ENSG00000168758 321.514887136619 0.733441061243566 0.219128626588428 3.34708008105728 0.000816676143189895 0.0127187641130215 1.66259993614456 Up Significantly_Up siNTC
ENSG00000102755 249.42477341443 0.939913392398945 0.280908717904539 3.34597444824889 0.000819939511636048 0.0127518270085039 1.91841306937616 Up Significantly_Up siNTC
ENSG00000183763 70.1996547703944 -2.08954261386533 0.624600643365232 -3.34540579818693 0.000821622637712268 0.0127602560206925 0.234955164721251 Down Significantly_Down siNTC
ENSG00000074181 1025.48186710429 -1.15838758657334 0.346370314318754 -3.34436162305557 0.000824721602437533 0.0127906199146415 0.448012972896142 Down Significantly_Down siNTC
ENSG00000115053 12322.9988073508 -0.36847150842526 0.110214444920988 -3.34322337411775 0.000828112115992999 0.0128254150706838 0.774602730252804 Down Significantly_Down siNTC
ENSG00000159228 2222.32996949482 -0.775397778399742 0.232158783642123 -3.33994590355466 0.000837947106457742 0.0129597849853534 0.584227519458242 Down Significantly_Down siNTC
ENSG00000285839 428.900923524301 -1.20291893704057 0.360208068059341 -3.33951136497699 0.000839259168239411 0.0129599009143738 0.434395499947981 Down Significantly_Down siNTC
ENSG00000175600 362.80852679067 0.986103392566691 0.29531337816883 3.33917616154503 0.000840272595503576 0.0129599009143738 1.98082769730419 Up Significantly_Up siNTC
ENSG00000197647 105.008545809251 0.847169976211956 0.253845481559439 3.33734510855805 0.000845828518213846 0.013013334070487 1.79896856364549 Up Significantly_Up siNTC
ENSG00000161202 1727.19487453357 0.687274426428996 0.205939264079612 3.33726756527259 0.000846064556362371 0.013013334070487 1.6102385423155 Up Significantly_Up siNTC
ENSG00000142856 140.867759546204 -1.84407725376637 0.552877382740986 -3.33541814393642 0.000851712244867682 0.0130822064864154 0.278533497329617 Down Significantly_Down siNTC
ENSG00000228716 1118.56091240325 -1.62622969316613 0.487717428346497 -3.33436862955568 0.000854932739637715 0.0131120006149368 0.323933663394837 Down Significantly_Down siNTC
ENSG00000115486 834.828335482283 -0.316016247788574 0.0947852760630852 -3.33402254985518 0.000855997178403134 0.0131120006149368 0.803284950023554 Down Significantly_Down siNTC
ENSG00000154767 1474.09191435534 0.693888442811659 0.208211590177779 3.33261199445809 0.000860348354917546 0.0131606228518304 1.61763760716863 Up Significantly_Up siNTC
ENSG00000068745 940.131580930526 0.41364374164625 0.124194597219874 3.3306097922596 0.000866559825737927 0.0132268974383526 1.33204584977444 Up Significantly_Up siNTC
ENSG00000214078 2091.74125438191 -1.08308149381962 0.325205416463364 -3.33045342724676 0.000867046666277272 0.0132268974383526 0.47201954575423 Down Significantly_Down siNTC
ENSG00000164050 472.381407391063 1.18165177904059 0.355200475619445 3.32671789636508 0.000878752864665309 0.0133872132597922 2.26836339260189 Up Significantly_Up siNTC
ENSG00000138363 2239.105829953 -0.388577185139159 0.116843739822995 -3.32561406993485 0.000882239918059733 0.0134220500186992 0.763882589485628 Down Significantly_Down siNTC
ENSG00000175567 116.820348485664 -2.70219654878944 0.812981034470068 -3.32381252971151 0.000887958655201189 0.0134906979381246 0.153658922913315 Down Significantly_Down siNTC
ENSG00000150347 2268.66564625468 1.06627443952701 0.321258745982155 3.31905186352885 0.000903236520893687 0.0137041937267751 2.09401886495807 Up Significantly_Up siNTC
ENSG00000069998 415.496358759086 -0.83385615485107 0.251429477240646 -3.31646139506934 0.000911651816290347 0.0138131309075321 0.56102767522319 Down Significantly_Down siNTC
ENSG00000180801 700.694485840366 -0.996651797850339 0.300718445278517 -3.3142356696054 0.000918940193796574 0.0139047215792061 0.501161746006805 Down Significantly_Down siNTC
ENSG00000147912 372.940500315671 1.15582353838434 0.348801362686334 3.31370132697486 0.000920697975161457 0.0139124929165614 2.22811475562931 Up Significantly_Up siNTC
ENSG00000084676 612.396169810318 0.787916257742705 0.237807616250984 3.31325072831617 0.000922182692025535 0.0139161226210925 1.72657889374312 Up Significantly_Up siNTC
ENSG00000140265 325.958303841562 0.72015014023219 0.21748759385884 3.31122399882544 0.000928888210646292 0.0139815002845323 1.6473534645014 Up Significantly_Up siNTC
ENSG00000164283 63.0270833715781 -2.0622777238746 0.622821549225109 -3.31118556581802 0.000929015803202246 0.0139815002845323 0.239437707517222 Down Significantly_Down siNTC
ENSG00000114904 199.754373563338 -1.39306809930691 0.420976248448483 -3.30913704618989 0.000935840167074146 0.0140652751992246 0.380754211820504 Down Significantly_Down siNTC
ENSG00000076662 212.839094797286 -1.37629100882643 0.416035426875586 -3.30811012697245 0.00093927865773475 0.0140980053030738 0.38520784531737 Down Significantly_Down siNTC
ENSG00000128298 181.659257455976 -1.44373101657472 0.436637823211306 -3.30647264123071 0.000944785761585965 0.014161654672995 0.367615367793235 Down Significantly_Down siNTC
ENSG00000136003 2639.42283398216 0.754287750464493 0.2282855445342 3.30414153906924 0.000952677211467212 0.014260825406461 1.68679862471052 Up Significantly_Up siNTC
ENSG00000163166 1369.45291327697 0.304657202817259 0.0922176674271097 3.30367500412072 0.000954263880288713 0.0142654795580059 1.2351251255345 Up Significantly_Up siNTC
ENSG00000131043 781.461165477806 0.574562166641124 0.173946924181207 3.30308897007331 0.000956260429711892 0.0142762404873677 1.48922543999347 Up Significantly_Up siNTC
ENSG00000058668 11718.8722863528 -1.06749286767088 0.323329509140934 -3.30156338191073 0.00096147609064149 0.0143349675274042 0.477147471409898 Down Significantly_Down siNTC
ENSG00000160785 944.962974784147 0.7337114359656 0.222621844696378 3.29577466652596 0.000981507058240273 0.0146141303931328 1.66291155232684 Up Significantly_Up siNTC
ENSG00000221923 264.931283656075 -0.614470226692151 0.186630870056711 -3.29243616827931 0.000993234415383875 0.0147690787670512 0.653169700528938 Down Significantly_Down siNTC
ENSG00000067182 2793.9812270446 0.851445237180447 0.25884959385594 3.28934353149617 0.00100421373970114 0.0149125073537026 1.80430750702356 Up Significantly_Up siNTC
ENSG00000170365 141.90301275832 0.783400353587509 0.238235649560708 3.28834225705537 0.00100779242026242 0.0149458021795416 1.72118283000812 Up Significantly_Up siNTC
ENSG00000185650 6697.4991024356 0.678588751197107 0.206404540457572 3.28766387450957 0.00101022374947981 0.0149620158499116 1.60057330333692 Up Significantly_Up siNTC
ENSG00000163050 210.155241944027 0.58947325754886 0.17936933453719 3.28636586108669 0.00101489098160596 0.0150112578787273 1.50469726702006 Up Significantly_Up siNTC
ENSG00000184988 239.616271950835 -1.0659197871001 0.3244499007808 -3.28531395612983 0.00101868792051006 0.015040724974508 0.477668025482467 Down Significantly_Down siNTC
ENSG00000102967 127.947066469314 -1.00274865353297 0.305244304330592 -3.28506917019146 0.00101957337959909 0.015040724974508 0.4990482961678 Down Significantly_Down siNTC
ENSG00000168003 4926.85506354356 0.726567863129288 0.22121949650915 3.28437535838635 0.00102208696307968 0.0150579399488235 1.65469791888159 Up Significantly_Up siNTC
ENSG00000087095 219.511840039283 0.759929636405478 0.231616389931311 3.28098385710461 0.00103445664642358 0.0152201239740901 1.69340803126042 Up Significantly_Up siNTC
ENSG00000172331 597.882001599464 0.967660883539642 0.295144359569653 3.27860198633163 0.00104322660116789 0.015328987981944 1.95566719838911 Up Significantly_Up siNTC
ENSG00000111696 440.966345515003 -0.794260320552064 0.242309929404074 -3.27786947280878 0.00104593748825002 0.0153311928658716 0.576638744183771 Down Significantly_Down siNTC
ENSG00000173559 3106.91938328769 0.956454003037749 0.291795718722646 3.27782054933734 0.00104611877630657 0.0153311928658716 1.94053439317193 Up Significantly_Up siNTC
ENSG00000244687 3933.32505536074 0.550483748162522 0.167974296509709 3.27719037734266 0.00104845650675993 0.0153321021519761 1.46457669889452 Up Significantly_Up siNTC
ENSG00000006634 262.152122656002 -1.0738695556264 0.327702364039333 -3.27696615425549 0.00104928946578202 0.0153321021519761 0.47504314154258 Down Significantly_Down siNTC
ENSG00000128973 561.6955876866 -1.27949276072546 0.390482608240998 -3.27669589815838 0.00105029424507366 0.0153321021519761 0.411940317878604 Down Significantly_Down siNTC
ENSG00000143319 548.517238149988 0.620649213483209 0.189459994978258 3.27588530525631 0.0010533132727504 0.0153561264874772 1.53756693151336 Up Significantly_Up siNTC
ENSG00000133318 2744.29375206524 -0.489188418181455 0.14944826881772 -3.27329598429882 0.00106301098842043 0.0154773292610902 0.712425757103516 Down Significantly_Down siNTC
ENSG00000010292 884.633428154143 -0.623704120454598 0.190691454928576 -3.27075023203429 0.0010726259956289 0.0155970141523048 0.649002472487888 Down Significantly_Down siNTC
ENSG00000198056 54.9867188934042 -1.77174975409815 0.541825481997007 -3.26996387760873 0.00107561218727334 0.0156201239975201 0.292853338431551 Down Significantly_Down siNTC
ENSG00000136854 941.230206176807 -0.959338334595601 0.293507883661818 -3.26852663249399 0.00108109002615117 0.0156687427225698 0.514292730098546 Down Significantly_Down siNTC
ENSG00000151694 1080.86876084291 1.28435033548766 0.393006689872287 3.26801138144754 0.00108306010162622 0.0156687427225698 2.43572344211803 Up Significantly_Up siNTC
ENSG00000141560 616.127458206896 -0.654787944105881 0.200364472267378 -3.26798427234193 0.00108316384587252 0.0156687427225698 0.635168845301405 Down Significantly_Down siNTC
ENSG00000152455 120.970416569432 -1.07687601089039 0.329622222290579 -3.26700063911671 0.00108693434976982 0.0157029714458995 0.474054222314295 Down Significantly_Down siNTC
ENSG00000075643 312.498398157846 0.753491677034078 0.230736147804216 3.26559875513493 0.00109232909241772 0.0157605469824709 1.68586811263588 Up Significantly_Up siNTC
ENSG00000166847 2008.46496698979 -0.533394837592129 0.163377393651479 -3.26480197578609 0.00109540629206487 0.0157837619269526 0.690926984099824 Down Significantly_Down siNTC
ENSG00000180198 814.571996473644 -0.613122856636371 0.187818013563267 -3.26445182229467 0.00109676113550726 0.0157837619269526 0.653779997476526 Down Significantly_Down siNTC
ENSG00000162607 530.251254845045 -1.06171373977315 0.325385284153276 -3.26294332128744 0.0011026156927202 0.0158347847442485 0.479062655518319 Down Significantly_Down siNTC
ENSG00000175354 401.865973828664 0.559619737116642 0.171524574955145 3.26262133145054 0.0011038690858995 0.0158347847442485 1.47388068335166 Up Significantly_Up siNTC
ENSG00000128510 119.187914021728 1.94771131567796 0.597009644645704 3.26244531080203 0.00110455482923572 0.0158347847442485 3.857620748397 Up Significantly_Up siNTC
ENSG00000017483 630.602362614702 -1.00597903069058 0.308715147820182 -3.25859951412728 0.00111963600668152 0.0160304351174299 0.497932113847137 Down Significantly_Down siNTC
ENSG00000173545 1293.7689930025 0.456255960490106 0.140062343615922 3.25752053486445 0.00112390126308994 0.0160709257338513 1.37197668075828 Up Significantly_Up siNTC
ENSG00000183963 2252.94180137705 -0.950197324564096 0.291751233885608 -3.25687508467113 0.00112645993432684 0.0160869412332602 0.517561667600249 Down Significantly_Down siNTC
ENSG00000137463 288.928285249285 1.71178657242408 0.52576139859367 3.25582398594275 0.00113063819162561 0.0161091961626592 3.27566216486846 Up Significantly_Up siNTC
ENSG00000242147 31.8871721802476 -2.85957216267044 0.878312163692032 -3.25575835207619 0.00113089956963759 0.0161091961626592 0.137778992370923 Down Significantly_Down siNTC
ENSG00000225383 13.6981837801198 2.65784353778079 0.816933571669526 3.25343899424905 0.00114017204305392 0.0162206155030903 6.31089026516058 Up Significantly_Up siNTC
ENSG00000183943 432.518443120751 0.939835068005152 0.289359749275796 3.24798134625619 0.0011622689009279 0.0165139655021294 1.91830892091947 Up Significantly_Up siNTC
ENSG00000243137 1018.31930326068 -1.2129843334658 0.373594493240279 -3.24679393142357 0.00116712861587401 0.016561969775004 0.43137535664321 Down Significantly_Down siNTC
ENSG00000005020 799.840138358823 -0.789056786216271 0.243294873674923 -3.24321172204624 0.00118190347610797 0.0167503734725467 0.578722328838116 Down Significantly_Down siNTC
ENSG00000197757 441.26326768753 0.587087861489525 0.181517149380791 3.2343382622097 0.00121924956217141 0.0172577830432921 1.50221141024778 Up Significantly_Up siNTC
ENSG00000127452 397.703395267876 0.701255261511353 0.216846711940472 3.23387546546641 0.00122122694286466 0.0172639186790299 1.62591885851707 Up Significantly_Up siNTC
ENSG00000092203 1492.12991094719 0.327890025755891 0.101447193681154 3.23212514666931 0.00122873230400977 0.0173300445973715 1.25517630763291 Up Significantly_Up siNTC
ENSG00000157693 193.754383979933 0.738924845719222 0.228641768790197 3.23180165036802 0.00123012411067775 0.0173300445973715 1.66893162042841 Up Significantly_Up siNTC
ENSG00000124120 479.667309117239 -0.71635416172485 0.221664685900615 -3.23170178783477 0.00123055405207592 0.0173300445973715 0.608633579845462 Down Significantly_Down siNTC
ENSG00000172795 233.089928541021 1.11727427388319 0.34595076151415 3.22957599223985 0.0012397392936041 0.0174183663606819 2.16936720158898 Up Significantly_Up siNTC
ENSG00000225339 142.905984483986 -1.2829234378335 0.397307689969209 -3.22904255372687 0.00124205411696076 0.0174183663606819 0.410961902344228 Down Significantly_Down siNTC
ENSG00000198740 290.52227044217 0.983074606257027 0.304466300282106 3.22884537745606 0.00124291076100337 0.0174183663606819 1.97667352030691 Up Significantly_Up siNTC
ENSG00000261556 110.494670224027 0.765712167966942 0.237149824088406 3.22881187414036 0.00124305637236846 0.0174183663606819 1.7002090776396 Up Significantly_Up siNTC
ENSG00000100196 1741.82795693004 -0.996425183505986 0.308938603349152 -3.22531782271269 0.00125832891897998 0.0176103053467261 0.501240473220382 Down Significantly_Down siNTC
ENSG00000132286 606.945857292893 0.67149413724753 0.208445819125456 3.22143250493013 0.00127551501845511 0.0178285111704563 1.59272162697427 Up Significantly_Up siNTC
ENSG00000071794 272.586239391738 -1.52767831580773 0.474691589573243 -3.21825444006949 0.00128973352440375 0.0180047444068449 0.346835069034524 Down Significantly_Down siNTC
ENSG00000158747 4927.50706626485 -1.01113088348156 0.314234112963979 -3.217762940962 0.00129194548417986 0.0180131351672059 0.496157173170027 Down Significantly_Down siNTC
ENSG00000109066 1294.30067538039 -0.90979823666493 0.283038249470823 -3.21440030937839 0.00130717296425436 0.0181979683120571 0.532259523414014 Down Significantly_Down siNTC
ENSG00000123136 1504.76869943272 -1.16796493597716 0.363385783443524 -3.21411840856642 0.00130845703120139 0.0181979683120571 0.445048683193238 Down Significantly_Down siNTC
ENSG00000165507 293.84696865171 1.45580816281793 0.453317341338658 3.21145482438173 0.00132064732950291 0.0183446937124243 2.74310179883751 Up Significantly_Up siNTC
ENSG00000131591 140.312432928415 -1.42428401396868 0.444103420705961 -3.20709985008581 0.00134080448767516 0.0185865554069399 0.372604237311647 Down Significantly_Down siNTC
ENSG00000155275 149.685697884286 -0.608622414901809 0.189780803252866 -3.20697565017086 0.00134138349252375 0.0185865554069399 0.65582262788851 Down Significantly_Down siNTC
ENSG00000125037 1821.92288089649 0.71865454426253 0.224438177014724 3.20201560100616 0.00136469606889418 0.0188861775276915 1.64564659055029 Up Significantly_Up siNTC
ENSG00000101224 2201.02000281138 1.30937015951108 0.408992188359359 3.20145517879819 0.00136735345894551 0.0188995628898996 2.47833319239156 Up Significantly_Up siNTC
ENSG00000058262 14023.8664771477 -0.403322743586805 0.126125592738994 -3.19778670472888 0.00138486671024278 0.0191179994493022 0.756114830173655 Down Significantly_Down siNTC
ENSG00000175166 9414.0768465613 -0.44482367426114 0.139190358632624 -3.19579372185683 0.0013944676795741 0.0192268034438935 0.734674102792401 Down Significantly_Down siNTC
ENSG00000170310 869.481457532328 -0.880517368002299 0.275623028097678 -3.19464369171016 0.00140003570950357 0.0192765864796872 0.543172608023333 Down Significantly_Down siNTC
ENSG00000116017 691.427366317082 1.19267554924031 0.373371909708417 3.19433658030601 0.0014015260962248 0.0192765864796872 2.28576256301095 Up Significantly_Up siNTC
ENSG00000162777 69.2419956436859 1.07987395977659 0.338358886795213 3.19150464763815 0.00141533833926059 0.0194426453435036 2.11385139764257 Up Significantly_Up siNTC
ENSG00000065911 1010.40871376773 0.985240375242024 0.308981730338122 3.18866870919476 0.00142929578899108 0.0195752448073338 1.97964312442697 Up Significantly_Up siNTC
ENSG00000119414 1066.20557209876 0.769946834401709 0.241470906608926 3.18856977519315 0.00142978498858395 0.0195752448073338 1.70520694280019 Up Significantly_Up siNTC
ENSG00000230630 305.839465725524 0.927053261380361 0.290751101011045 3.1884772169621 0.00143024280160899 0.0195752448073338 1.9013883965744 Up Significantly_Up siNTC
ENSG00000176014 10538.0864714587 -0.676674450282186 0.212383953990061 -3.18609027456873 0.00144209591392927 0.0197133453662068 0.625605694475463 Down Significantly_Down siNTC
ENSG00000085063 27769.5463714204 -0.557795825971136 0.175099316176733 -3.18559682670684 0.00144455755044546 0.0197228846508927 0.679339277368112 Down Significantly_Down siNTC
ENSG00000116701 50.418467915892 -1.37410558276138 0.431679976699748 -3.1831580266164 0.00145678083308266 0.0198655161896712 0.385791808792074 Down Significantly_Down siNTC
ENSG00000198700 1739.06447884232 -0.605539776504751 0.190314545814024 -3.18178399824724 0.00146370938347436 0.0199356861461757 0.657225436772785 Down Significantly_Down siNTC
ENSG00000147065 11035.9288936929 -0.647017076054848 0.203615083419584 -3.17764806608928 0.00148474855753693 0.0201976379201678 0.638599320951372 Down Significantly_Down siNTC
ENSG00000160208 625.638272945753 -0.630875696394272 0.198656521562998 -3.17571097807734 0.00149469788319034 0.0203082767069677 0.645784313978759 Down Significantly_Down siNTC
ENSG00000170854 639.746668736737 -0.671389369409956 0.211484933939035 -3.17464396590775 0.00150020450176253 0.0203583576926076 0.62790170311679 Down Significantly_Down siNTC
ENSG00000275066 432.514647529193 0.769190171252502 0.242344235126567 3.17395695775797 0.00150375988645778 0.0203818703640859 1.70431283218153 Up Significantly_Up siNTC
ENSG00000183665 177.708855081059 0.583875901850521 0.18417473443898 3.17022800998781 0.00152319361047573 0.0206202796033168 1.49887066592995 Up Significantly_Up siNTC
ENSG00000174903 4653.23155428821 -0.714351418674888 0.225425696671566 -3.16889968278843 0.00153017199543644 0.0206897016359979 0.609479069079428 Down Significantly_Down siNTC
ENSG00000078140 1622.56890980338 0.478836724603212 0.15112720515427 3.16843498901749 0.00153262021491625 0.0206952145447017 1.39361950843384 Up Significantly_Up siNTC
ENSG00000170848 175.988604014061 -1.34448126383403 0.4243782499603 -3.16812010031099 0.00153428124285081 0.0206952145447017 0.393795556163331 Down Significantly_Down siNTC
ENSG00000146278 455.859825482757 0.914873575938829 0.288921291828362 3.16651490151277 0.00154277441386885 0.0207847030070861 1.88540384575023 Up Significantly_Up siNTC
ENSG00000089060 295.78388104184 0.710238808190214 0.224828296990989 3.15902765664182 0.00158296467727771 0.0213004946104926 1.63607491291295 Up Significantly_Up siNTC
ENSG00000135052 1364.7139996667 -0.720161843336721 0.228072920777965 -3.15759468892767 0.00159076564334253 0.0213746044689818 0.60702934106595 Down Significantly_Down siNTC
ENSG00000284620 159.661100881732 -0.725919519679038 0.229926767447422 -3.1571770774581 0.00159304573902132 0.0213746044689818 0.60461156505529 Down Significantly_Down siNTC
ENSG00000049541 424.149092619793 -1.46993640629552 0.465617000548651 -3.15696463952873 0.00159420677223492 0.0213746044689818 0.36099821125777 Down Significantly_Down siNTC
ENSG00000111850 81.9035320977136 -0.84772161082735 0.268740877169665 -3.15442004861864 0.00160817435534355 0.021536054660421 0.555661577035993 Down Significantly_Down siNTC
ENSG00000172009 793.728941963007 -1.15624806535756 0.366977255231686 -3.15073495393488 0.0016286020743432 0.0217835267886432 0.448677870423788 Down Significantly_Down siNTC
ENSG00000099953 231.682534309392 1.58198023546107 0.502254317274105 3.14975935706633 0.00163404997256796 0.0218302829071146 2.99380495897156 Up Significantly_Up siNTC
ENSG00000196998 811.908848335751 -0.65536534917156 0.208253120387405 -3.14696532734976 0.00164974523644497 0.0220136649569543 0.634914684639086 Down Significantly_Down siNTC
ENSG00000116874 258.433037669779 0.678853296948547 0.215753590568804 3.14642873455244 0.00165277534112549 0.0220278115190289 1.60086682600052 Up Significantly_Up siNTC
ENSG00000133606 1412.48028929637 0.382133197857728 0.121652431021236 3.1411883400096 0.00168263788021332 0.022399115210173 1.30326746891574 Up Significantly_Up siNTC
ENSG00000196072 1396.58312110265 0.657565446415584 0.209429487803821 3.13979398656385 0.00169066682490845 0.0224792347635271 1.57741847656486 Up Significantly_Up siNTC
ENSG00000187676 331.659463107567 -0.863927466804908 0.275700815553994 -3.13356877479281 0.00172694443023256 0.0229343142741811 0.549454732578883 Down Significantly_Down siNTC
ENSG00000237125 164.123847171629 0.607098822966725 0.193803052915929 3.13255551877236 0.00173291650275835 0.0229863254256748 1.52319307312009 Up Significantly_Up siNTC
ENSG00000171992 340.727282788095 1.40570692733368 0.448802852254248 3.13212565444514 0.00173545583101644 0.0229927335336799 2.64947575830994 Up Significantly_Up siNTC
ENSG00000151892 483.969147765468 1.39343174156335 0.445257617907445 3.12949556733468 0.00175106714474066 0.0231721098372663 2.62702829888986 Up Significantly_Up siNTC
ENSG00000213453 32.7357769439827 1.11943047902477 0.357852411906168 3.1281903985554 0.00175886202942954 0.0232316595370368 2.17261189143573 Up Significantly_Up siNTC
ENSG00000176531 247.9751985244 0.745862568629106 0.238443555242953 3.12804666860942 0.00175972237773834 0.0232316595370368 1.6769766122002 Up Significantly_Up siNTC
ENSG00000138829 363.113125909026 2.62780532622152 0.841485498830392 3.12281712504137 0.00179129011572863 0.0236205260307518 6.18085031192281 Up Significantly_Up siNTC
ENSG00000180979 434.448262092596 0.464452086052367 0.148902165882729 3.11917616039351 0.00181357497278539 0.0238862135991593 1.37979322909311 Up Significantly_Up siNTC
ENSG00000185420 2377.53225456346 -1.29575300412155 0.415697812734745 -3.1170551406013 0.00182667402612592 0.0240304340707529 0.407323511182671 Down Significantly_Down siNTC
ENSG00000164346 2099.30836956978 -1.01350768713947 0.325251854741047 -3.11607043085546 0.00183278492650674 0.0240824924185645 0.495340439711708 Down Significantly_Down siNTC
ENSG00000088543 493.77792639276 -0.589636077164136 0.189353331141275 -3.11394615352298 0.00184603176471614 0.0242280835599248 0.664510510071672 Down Significantly_Down siNTC
ENSG00000242265 346.80004695408 -1.01052734414887 0.324640923933809 -3.1127540296026 0.00185350424194665 0.0242976370849325 0.496364779771367 Down Significantly_Down siNTC
ENSG00000117152 1192.80167912702 -1.64386178166215 0.52872700188498 -3.10909368313245 0.00187662204365894 0.024571882543553 0.319998759682083 Down Significantly_Down siNTC
ENSG00000146373 258.892027179833 1.01107726730651 0.325248638298276 3.10862874813723 0.00187957733517255 0.0245817938735666 2.01541545877706 Up Significantly_Up siNTC
ENSG00000198728 1111.57280802063 1.19495290626895 0.384449370326645 3.10821917916959 0.00188218424161496 0.0245871310627786 2.28937358821452 Up Significantly_Up siNTC
ENSG00000126453 184.649216468544 -1.87425639776748 0.60323910258141 -3.10698757714325 0.00189004341063245 0.0246609864850549 0.272767488338739 Down Significantly_Down siNTC
ENSG00000161013 1930.2380854045 -0.608211840053826 0.195897189981204 -3.10475020143058 0.00190439784017179 0.0248193201034976 0.656009294222384 Down Significantly_Down siNTC
ENSG00000188486 1104.87997384407 -2.20542302016152 0.711029919753456 -3.10173026323031 0.00192393178287217 0.025044709192173 0.216821087221039 Down Significantly_Down siNTC
ENSG00000101343 547.721565921456 0.452178967039211 0.145976070624888 3.09762391262858 0.0019507882231106 0.0253647836172358 1.36810500748474 Up Significantly_Up siNTC
ENSG00000128294 1436.34719816789 -0.786878644676331 0.254501145895166 -3.09184715812817 0.00198915238944881 0.0258335679661052 0.579596727897942 Down Significantly_Down siNTC
ENSG00000111652 1803.72020250907 -0.377963717503263 0.122276766946364 -3.09105095712136 0.00199449402511455 0.0258728911703375 0.769522962654959 Down Significantly_Down siNTC
ENSG00000175309 338.346775428927 -0.556971368869606 0.18042980373201 -3.08691445287425 0.0020224579137625 0.0262011204150206 0.679727610413155 Down Significantly_Down siNTC
ENSG00000108381 137.276116044299 1.36853834419904 0.443378095409608 3.08661694920842 0.00202448292242692 0.0262011204150206 2.58208831196577 Up Significantly_Up siNTC
ENSG00000087111 1110.17037487832 0.573254083250609 0.1859723334665 3.08246970162296 0.00205290627687067 0.0265350155556055 1.48787577971177 Up Significantly_Up siNTC
ENSG00000189320 2180.91908093361 -0.898961733089782 0.2916659361181 -3.08216223345937 0.00205502803354984 0.0265350155556055 0.53627253263524 Down Significantly_Down siNTC
ENSG00000138835 1763.04706240324 -0.823119382941892 0.267293356259059 -3.07946068866796 0.00207375736147607 0.0267459686459347 0.565218509823871 Down Significantly_Down siNTC
ENSG00000185551 1624.31252746141 -0.817483265672882 0.265607728206286 -3.0777841864525 0.0020854588548338 0.0268658996713727 0.567430944485807 Down Significantly_Down siNTC
ENSG00000102921 633.923398622735 0.764224180765298 0.248364045014166 3.07703226818402 0.0020907266704399 0.0269001559245099 1.69845639597931 Up Significantly_Up siNTC
ENSG00000060656 706.183416923891 0.925065252270954 0.300666209144598 3.07671838116689 0.00209292931982862 0.0269001559245099 1.89877012024466 Up Significantly_Up siNTC
ENSG00000171863 2552.05063290607 -2.14542183355782 0.697875632032649 -3.07421800544749 0.0021105514381186 0.0270831636445185 0.226028745562814 Down Significantly_Down siNTC
ENSG00000108950 396.472591835794 1.62355418129744 0.528154861088836 3.07401162217905 0.00211201204596853 0.0270831636445185 3.08133209928611 Up Significantly_Up siNTC
ENSG00000139354 128.619724365899 -1.41987542190986 0.462290378428507 -3.07139297758376 0.00213062529201452 0.0272905521366624 0.373744583965972 Down Significantly_Down siNTC
ENSG00000203705 165.30505197512 0.607518001189277 0.19796119076251 3.06887425181284 0.00214867011944311 0.0274901936791909 1.5236357045239 Up Significantly_Up siNTC
ENSG00000145743 242.191013202771 -0.991405119125513 0.323114896931067 -3.06827425334407 0.00215298928361574 0.0275139727650185 0.50298764937286 Down Significantly_Down siNTC
ENSG00000134291 897.770912040831 -0.775477653707333 0.253138911011266 -3.06344706394356 0.0021880291231295 0.0279298420717283 0.584195174395911 Down Significantly_Down siNTC
ENSG00000153814 459.25632949416 0.967351816058208 0.3158874537691 3.0623306007123 0.00219620743880399 0.0280022709016034 1.95524828213904 Up Significantly_Up siNTC
ENSG00000169682 1264.06041684352 1.08359334843191 0.354092924184184 3.06019486531246 0.00221193023732381 0.0281706194917481 2.11930811451578 Up Significantly_Up siNTC
ENSG00000105711 346.902468083429 -1.43561730958337 0.46922849197392 -3.0595271475185 0.00221686695036548 0.0281799819278372 0.369688658716549 Down Significantly_Down siNTC
ENSG00000112655 3456.49427981372 0.846325487834647 0.276629945906971 3.05941385000762 0.0022177056069126 0.0281799819278372 1.79791583701302 Up Significantly_Up siNTC
ENSG00000090776 357.625261617548 0.665203659147386 0.217518137595135 3.05815260511988 0.00222706131177484 0.0282082578754223 1.58579211697609 Up Significantly_Up siNTC
ENSG00000125618 154.782017476194 -0.866949754347163 0.283498983888288 -3.05803478536905 0.00222793712366271 0.0282082578754223 0.548304890122679 Down Significantly_Down siNTC
ENSG00000069702 1104.03983660995 0.779607610357991 0.254944647809334 3.05794852748208 0.00222857852087336 0.0282082578754223 1.71666390464695 Up Significantly_Up siNTC
ENSG00000183647 62.9701641412295 -0.930817915562511 0.304412240397118 -3.05775455792521 0.00223002145965599 0.0282082578754223 0.524560865126013 Down Significantly_Down siNTC
ENSG00000117682 1111.98762734411 -0.517050067001401 0.169115736342066 -3.05737406929167 0.00223285440020712 0.0282121784216 0.698799234515252 Down Significantly_Down siNTC
ENSG00000253368 2912.12173484194 -1.54161181244015 0.504318460339988 -3.05682209491373 0.00223697000600365 0.0282322783376217 0.343501472247225 Down Significantly_Down siNTC
ENSG00000008441 4014.84862508182 -0.854028171352677 0.279588105445114 -3.05459407864664 0.00225365319087503 0.0284107666069499 0.553237873423526 Down Significantly_Down siNTC
ENSG00000176826 129.311164959401 -1.1765427097984 0.385230900167722 -3.05412340828878 0.00225719208055834 0.0284233354108146 0.442410426017172 Down Significantly_Down siNTC
ENSG00000241288 73.6053834577338 -0.905759559554296 0.296670779337014 -3.05307978621435 0.0022650570635423 0.0284902903088077 0.533751616981541 Down Significantly_Down siNTC
ENSG00000013583 1454.64510348114 0.504108163720998 0.165208164503115 3.0513513980206 0.00227813784704925 0.0285941809624563 1.41824636241455 Up Significantly_Up siNTC
ENSG00000101849 713.175002727573 0.506145527607341 0.16587975181322 3.05127974978681 0.0022786815858935 0.0285941809624563 1.42025061491009 Up Significantly_Up siNTC
ENSG00000107738 1030.41356774195 1.35067395567177 0.442702256659796 3.05097598973779 0.00228098814331166 0.0285941809624563 2.55031235603031 Up Significantly_Up siNTC
ENSG00000172315 468.079849464462 0.448754179235949 0.147237047009657 3.04783468800835 0.00230496689652868 0.0288402559963278 1.36486113942326 Up Significantly_Up siNTC
ENSG00000164087 249.745137302749 -1.89139045851917 0.620590064458023 -3.04772919652036 0.00230577614565526 0.0288402559963278 0.269547146403521 Down Significantly_Down siNTC
ENSG00000253161 85.4501760974631 -1.38463310301077 0.454370603773272 -3.04736506171885 0.00230857150614218 0.0288429570745049 0.382986885668599 Down Significantly_Down siNTC
ENSG00000197563 714.149602622314 -1.11437192247175 0.36625688266003 -3.04259653601142 0.00234546572661165 0.0292388705320408 0.461892196445153 Down Significantly_Down siNTC
ENSG00000239264 6937.63609915686 -0.673052798949883 0.221210230834103 -3.04259344792529 0.00234548979317122 0.0292388705320408 0.627178148723775 Down Significantly_Down siNTC
ENSG00000185697 349.232241512464 -1.48096503428559 0.487062717355533 -3.04060438525529 0.00236103833419718 0.0293990931876566 0.35824909515154 Down Significantly_Down siNTC
ENSG00000145833 1798.52033630423 -0.721004157494497 0.237155447530882 -3.04021756616242 0.00236407304572533 0.0293990931876566 0.606675031832664 Down Significantly_Down siNTC
ENSG00000186162 267.784043414813 0.91251264407209 0.300204064995952 3.03964119901039 0.00236860144406793 0.0293990931876566 1.88232095598066 Up Significantly_Up siNTC
ENSG00000171346 89.6247026758804 -2.05487639061461 0.676033258304334 -3.03960842957455 0.00236885914524044 0.0293990931876566 0.24066923031068 Down Significantly_Down siNTC
ENSG00000148120 1379.26738113575 0.887543074477392 0.29219236892321 3.0375299592805 0.00238525692952671 0.0295697815808954 1.85002283026803 Up Significantly_Up siNTC
ENSG00000254087 265.728651433809 0.806987285301497 0.26578245490413 3.03626996594859 0.00239524798467583 0.0296607563285107 1.74955411064791 Up Significantly_Up siNTC
ENSG00000134287 2884.33529643378 0.393558251890411 0.130049655788137 3.02621525220763 0.00247635943141704 0.0306312512855148 1.31362933691424 Up Significantly_Up siNTC
ENSG00000196954 1284.24774387195 0.536405613601489 0.17737408045455 3.0241488058845 0.00249333767274141 0.0308071843719275 1.45035454263221 Up Significantly_Up siNTC
ENSG00000151065 149.464339097235 0.655631562449394 0.217117495377408 3.01970857442756 0.0025301801188561 0.0312278963455286 1.57530541694321 Up Significantly_Up siNTC
ENSG00000105976 2299.38717695744 -1.23470168378446 0.409076496015863 -3.01826601090419 0.00254225641154393 0.0313423497176231 0.424930356328499 Down Significantly_Down siNTC
ENSG00000135437 89.886946054192 -2.05877125091651 0.682227111772289 -3.01772124764763 0.00254683054504947 0.0313641620646951 0.240020369100206 Down Significantly_Down siNTC
ENSG00000087116 1371.29981249117 0.915050956347388 0.30342278883904 3.01576213127751 0.00256334264679792 0.031532780502194 1.88563567178086 Up Significantly_Up siNTC
ENSG00000160691 6586.41866805284 0.485867601784729 0.16120194721397 3.01403060063422 0.00257801801814957 0.0316784587680752 1.40042779570091 Up Significantly_Up siNTC
ENSG00000135900 524.504159987908 0.451629471674201 0.149951110540934 3.01184479424656 0.00259665324239978 0.0318724221257018 1.36758402128161 Up Significantly_Up siNTC
ENSG00000168679 267.030891858025 1.19798840949668 0.397899686961069 3.01077997483796 0.00260577596585736 0.0319493276866415 2.29419561698346 Up Significantly_Up siNTC
ENSG00000110066 484.636436316088 0.73527197248633 0.244360118256593 3.00896880281523 0.00262136031688826 0.032105203793477 1.66471126615477 Up Significantly_Up siNTC
ENSG00000153495 49.7755850781758 2.07107433815081 0.68843687908593 3.00837215592035 0.00262651283326732 0.0321331143343492 4.20199468782017 Up Significantly_Up siNTC
ENSG00000257103 100.097894309184 -2.16213570161959 0.719120252151296 -3.00663998149324 0.00264152402545956 0.0322814444291681 0.223425273952523 Down Significantly_Down siNTC
ENSG00000152439 254.741879226722 0.754964710277566 0.251370872891172 3.00338977859387 0.00266990240783022 0.032592629611744 1.68759031165646 Up Significantly_Up siNTC
ENSG00000092931 461.043948798502 0.662440687619104 0.220645132520292 3.00229005758005 0.00267956727208311 0.0326749413701563 1.58275799998146 Up Significantly_Up siNTC
ENSG00000173141 622.23831941517 -1.17231503274585 0.390807006369455 -2.99972880127329 0.00270220086465923 0.0328826060232591 0.443708768007478 Down Significantly_Down siNTC
ENSG00000165914 446.028701339151 -0.634371946729895 0.211478639534949 -2.99969750195532 0.00270247853115499 0.0328826060232591 0.644221204696319 Down Significantly_Down siNTC
ENSG00000138395 154.974343790839 -1.2244316443582 0.408248635103306 -2.99923022167204 0.00270662702876457 0.0328916101140082 0.427966078631433 Down Significantly_Down siNTC
ENSG00000074590 563.627512969305 0.83458549133417 0.278292397919156 2.9989518131811 0.00270910149481323 0.0328916101140082 1.78334458266171 Up Significantly_Up siNTC
ENSG00000135334 751.55055430157 0.468853372750833 0.156516150725409 2.9955590562241 0.00273942249468319 0.0331904527346595 1.3840090461619 Up Significantly_Up siNTC
ENSG00000226950 393.527756081058 -1.03140893648034 0.344315605683748 -2.99553351475937 0.00273965192935886 0.0331904527346595 0.489232131145368 Down Significantly_Down siNTC
ENSG00000097021 1279.74302677049 -0.93500358388483 0.312538512829673 -2.9916427752198 0.00277480750428988 0.0335628247977334 0.523041170576871 Down Significantly_Down siNTC
ENSG00000164405 2554.57995761584 -1.43265841906192 0.478914759792373 -2.9914685020003 0.00277639178482413 0.0335628247977334 0.370447648480228 Down Significantly_Down siNTC
ENSG00000106537 119.51543856884 -1.52246860640874 0.509004346800646 -2.99107191515797 0.0027800001507163 0.0335701530078938 0.34808978764126 Down Significantly_Down siNTC
ENSG00000112759 275.263939763716 -0.769838952496233 0.257629987714944 -2.98815739318369 0.00280664976464286 0.0338510932665792 0.586482939831513 Down Significantly_Down siNTC
ENSG00000144468 446.171752873653 0.463949835754168 0.155296069024529 2.9875182203156 0.00281252529511717 0.0338510932665792 1.37931296061874 Up Significantly_Up siNTC
ENSG00000198324 410.113854365217 -0.676657771749123 0.226498429882492 -2.98747224031607 0.00281294839427213 0.0338510932665792 0.625612926943363 Down Significantly_Down siNTC
ENSG00000106348 1324.42303391931 -0.963063639340098 0.322395832015445 -2.98720871581851 0.00281537441762821 0.0338510932665792 0.512966444486515 Down Significantly_Down siNTC
ENSG00000100522 991.084181902626 -0.747212066081592 0.25035858436648 -2.98456738750291 0.00283979641943182 0.0341080596800071 0.595753709221619 Down Significantly_Down siNTC
ENSG00000172765 300.816019119106 0.828885304134045 0.277765922731648 2.98411445141468 0.00284400369112229 0.0341219412812548 1.77631236725538 Up Significantly_Up siNTC
ENSG00000178719 4195.62085080995 -0.855736559122457 0.286842609192496 -2.98329652463935 0.00285161574071048 0.0341765993704444 0.552583136692981 Down Significantly_Down siNTC
ENSG00000125149 339.783822399588 0.425964543301219 0.142875588652001 2.98136684733969 0.00286964808039899 0.0343558938276462 1.3434704072319 Up Significantly_Up siNTC
ENSG00000149571 647.371361841334 -0.96934425069634 0.325462857049373 -2.97835599270638 0.00289799175341182 0.0346581216969529 0.510738156315859 Down Significantly_Down siNTC
ENSG00000180329 928.743130008166 0.571379088742641 0.191882182286487 2.97776000842825 0.00290363245427434 0.0346884808800167 1.4859433222135 Up Significantly_Up siNTC
ENSG00000148834 3941.80193884493 -0.709326221754106 0.238307370830597 -2.97651818020492 0.00291541796067734 0.0347921063354258 0.611605708836288 Down Significantly_Down siNTC
ENSG00000233901 99.7416310651189 1.57908642209031 0.530718959593318 2.97537216929339 0.00292633283694931 0.0348851319645705 2.98780588808211 Up Significantly_Up siNTC
ENSG00000140320 420.010938700319 0.695270871369216 0.233853693442938 2.97310194734583 0.00294806514867519 0.0351067779472694 1.61918841321468 Up Significantly_Up siNTC
ENSG00000107731 798.599369162531 1.2886519886004 0.433816129467462 2.9705027108658 0.0029731278147051 0.0353675693872686 2.44299682494669 Up Significantly_Up siNTC
ENSG00000246430 81.3667792011126 2.56401870576649 0.863803707315739 2.96828861007573 0.0029946300433166 0.0355854974966697 5.91352639849045 Up Significantly_Up siNTC
ENSG00000135968 1236.64889620418 0.941199682425771 0.317124977074273 2.96791407321201 0.00299828135379555 0.035591063798452 1.92012426676233 Up Significantly_Up siNTC
ENSG00000137713 451.439036176961 0.567472774335429 0.19124285594658 2.96728874669149 0.00300438663187828 0.0356257171979458 1.48192534865147 Up Significantly_Up siNTC
ENSG00000167508 1151.43610418479 -1.16042678967458 0.391266418494934 -2.96582260787505 0.00301874554138891 0.035758064241325 0.447380168278891 Down Significantly_Down siNTC
ENSG00000173674 3262.80422326008 -1.04495260772333 0.352571167784297 -2.96380618497605 0.00303859602049196 0.0359551118530594 0.484660829228467 Down Significantly_Down siNTC
ENSG00000166444 789.542450689609 0.725603186868717 0.24487374514078 2.9631726604727 0.00304485722560431 0.0359911136328831 1.65359185405234 Up Significantly_Up siNTC
ENSG00000153113 5433.29026348614 -0.307324607573119 0.103772910555351 -2.96151091771871 0.00306133639770669 0.0361476912345895 0.808139016403189 Down Significantly_Down siNTC
ENSG00000182118 104.203773311009 0.781378711476383 0.263926721563506 2.96058961687352 0.00307050776346514 0.036217740307033 1.71877263329643 Up Significantly_Up siNTC
ENSG00000143183 2328.94698991845 0.477437601615511 0.16140060499625 2.9580905327251 0.00309551195394596 0.0364741988082442 1.3922686339506 Up Significantly_Up siNTC
ENSG00000116478 1764.65293552365 0.421980597404054 0.142675749607766 2.95761962747092 0.00310024425846158 0.0364784721341616 1.33976558399404 Up Significantly_Up siNTC
ENSG00000141568 1028.0998514872 -0.399677993190038 0.135144810011256 -2.95740541687654 0.00310239912355461 0.0364784721341616 0.758027454672191 Down Significantly_Down siNTC
ENSG00000084092 496.924044402176 0.580638831856126 0.196403465950587 2.95635735879635 0.0031129618297532 0.0365642218280465 1.49551132118248 Up Significantly_Up siNTC
ENSG00000159055 223.011257616206 -1.87346283943027 0.633861374352148 -2.95563496252645 0.0031202614768442 0.0366115045478194 0.27291756611029 Down Significantly_Down siNTC
ENSG00000151012 3100.24850798153 1.32761102038551 0.449378418894114 2.95432749897661 0.00313351278768383 0.0367284486288056 2.50986718063152 Up Significantly_Up siNTC
ENSG00000182963 612.555194350881 -0.632015116701888 0.213978976018575 -2.95363184020015 0.00314058427010345 0.0367727888044993 0.645274483940353 Down Significantly_Down siNTC
ENSG00000169499 374.072879804911 0.776245571940751 0.262867507491987 2.95299171566275 0.00314710408703445 0.0368105835786812 1.71266807035735 Up Significantly_Up siNTC
ENSG00000160299 913.243736526046 -0.564777291633766 0.191283721812124 -2.95256327241731 0.00315147477104767 0.0368231879726803 0.676059771587219 Down Significantly_Down siNTC
ENSG00000136699 1194.62760602709 -0.486397829891904 0.165205029537424 -2.94420715430894 0.00323783200732383 0.0377927322608508 0.71380512760502 Down Significantly_Down siNTC
ENSG00000186815 725.897880161176 0.811554964652688 0.275697219897257 2.94364580446305 0.0032437099188276 0.037821860596799 1.75510210658975 Up Significantly_Up siNTC
ENSG00000172345 302.86576742973 0.552201881134968 0.187611770810141 2.94332215271175 0.00324710330336104 0.0378219886856074 1.46632193015809 Up Significantly_Up siNTC
ENSG00000166965 183.975074692833 -0.771971825769069 0.262501350640267 -2.94082991910766 0.00327334211159863 0.0380879411986429 0.585616526937731 Down Significantly_Down siNTC
ENSG00000197785 1005.61710838622 -1.08186846206456 0.368038640879139 -2.93955129135431 0.0032868786352063 0.0382056932420757 0.472416591188218 Down Significantly_Down siNTC
ENSG00000106638 1267.42729335177 -0.489185997649414 0.166617182997538 -2.93598768655597 0.00332487520150701 0.0386072217063878 0.712426952401739 Down Significantly_Down siNTC
ENSG00000149948 950.375339129176 1.18351320730312 0.403431018169371 2.93361976149849 0.003350343725186 0.0388496247303823 2.27129202321382 Up Significantly_Up siNTC
ENSG00000119669 645.481710410317 0.870673804114352 0.296813712801749 2.93340154636285 0.00335269968385073 0.0388496247303823 1.82851670141602 Up Significantly_Up siNTC
ENSG00000112640 1041.75711530404 -0.44847746016856 0.152938264276009 -2.93240846096688 0.00336344059301622 0.0389221281645868 0.732815812940619 Down Significantly_Down siNTC
ENSG00000079616 611.33107077551 -1.732099229633 0.590720676532134 -2.93217979062695 0.00336591825569267 0.0389221281645868 0.301013640654763 Down Significantly_Down siNTC
ENSG00000108828 20906.9892335145 -0.796012216405564 0.271690758179301 -2.92984649805511 0.00339129484360288 0.0391209221704732 0.575938944237202 Down Significantly_Down siNTC
ENSG00000143379 461.253547266277 0.51002106190911 0.174083856614156 2.92974358351639 0.00339241812933838 0.0391209221704732 1.42407098546179 Up Significantly_Up siNTC
ENSG00000130309 3161.46697055477 -0.601018881513719 0.205151465092125 -2.92963484927502 0.00339360530364506 0.0391209221704732 0.659288178644922 Down Significantly_Down siNTC
ENSG00000133313 1757.47095371108 0.354621606693529 0.121134564623803 2.92750139313949 0.00341697530032603 0.0393497608735795 1.27865017004508 Up Significantly_Up siNTC
ENSG00000049245 3809.31286122007 0.485831092443667 0.166079532370939 2.92529178946965 0.00344133378230537 0.0395895003639286 1.40039235643784 Up Significantly_Up siNTC
ENSG00000123689 238.359797935928 -1.88979163559065 0.646430759513797 -2.92342467894323 0.00346203974155119 0.0397867712127702 0.269846029419088 Down Significantly_Down siNTC
ENSG00000182149 1575.30358019161 0.524857925103747 0.179741201604427 2.9200757556904 0.00349946306602764 0.040175560579385 1.43879188251599 Up Significantly_Up siNTC
ENSG00000078804 941.976834582191 0.695586544027039 0.238526457313025 2.91618192741698 0.00354343816370931 0.0406386928683052 1.61954274272956 Up Significantly_Up siNTC
ENSG00000163006 98.8466043218017 -1.34039775905785 0.459815232396169 -2.9150790678961 0.00355598439190538 0.0407193071541188 0.394911761548868 Down Significantly_Down siNTC
ENSG00000109881 340.306600525112 -1.91236252659764 0.656059109044533 -2.91492412838037 0.00355775023158416 0.0407193071541188 0.265657154732383 Down Significantly_Down siNTC
ENSG00000159231 675.666340723869 -1.76860273497927 0.607165053948299 -2.9128862464635 0.00358105025800093 0.0409440736042602 0.293492850554016 Down Significantly_Down siNTC
ENSG00000103591 1012.2103323228 0.413173728291395 0.141860708133837 2.91253112808086 0.00358512465982523 0.0409487885047658 1.33161195532876 Up Significantly_Up siNTC
ENSG00000107959 2778.77511214805 -0.47212343530338 0.162202359178273 -2.9107063404946 0.00360612769009856 0.0411466528884512 0.720902753493471 Down Significantly_Down siNTC
ENSG00000143149 1901.92346621164 0.500470139246255 0.171965922411997 2.91028671394107 0.00361097332772712 0.0411599426612076 1.41467449529714 Up Significantly_Up siNTC
ENSG00000130669 349.345971773223 -1.08726185878997 0.373696157604895 -2.90948096913408 0.00362029427199133 0.0412241655289277 0.470653797708185 Down Significantly_Down siNTC
ENSG00000242732 496.618848178282 0.761957536241071 0.261989009008265 2.90835687773846 0.00363333444375708 0.0413305653612327 1.69579001526776 Up Significantly_Up siNTC
ENSG00000108424 6246.12040957553 -0.455228784199236 0.15657210201577 -2.90747060516174 0.00364364586644399 0.0414057399172527 0.729394494750369 Down Significantly_Down siNTC
ENSG00000213281 1445.87030857139 1.06943721224541 0.367925579739074 2.90666719341405 0.00365301622535164 0.0414700786110477 2.09861454904009 Up Significantly_Up siNTC
ENSG00000196616 110.482763517719 4.5114418926714 1.55237059324023 2.9061629435113 0.00365890858440057 0.0414948436011838 22.8075866442084 Up Significantly_Up siNTC
ENSG00000135956 2030.88271683826 0.519547485964663 0.178965175541891 2.90306471296172 0.0036953027076795 0.0418058177115975 1.4335055458239 Up Significantly_Up siNTC
ENSG00000166326 2689.67988413645 0.458407873092515 0.157905545724897 2.90305113090298 0.00369546297464978 0.0418058177115975 1.37402463738796 Up Significantly_Up siNTC
ENSG00000228109 22.7476782258519 -2.11252271678139 0.727755245336155 -2.90279284185111 0.00369851196332083 0.0418058177115975 0.231242308194166 Down Significantly_Down siNTC
ENSG00000178921 272.287836942038 -0.641083921273621 0.22086858699117 -2.90255816821633 0.00370128416512981 0.0418058177115975 0.641231000020923 Down Significantly_Down siNTC
ENSG00000125538 137.676845174128 2.08618567050481 0.719156270677111 2.90087948275914 0.00372116964374716 0.041977108122673 4.24623927883658 Up Significantly_Up siNTC
ENSG00000144524 544.789067611392 -0.453061865912991 0.15619350070425 -2.90064480192973 0.00372395736520225 0.041977108122673 0.730490863558175 Down Significantly_Down siNTC
ENSG00000158615 632.127443821393 1.30434100886198 0.449768490261775 2.90002754106413 0.00373129873570721 0.0419897365766979 2.46970890824359 Up Significantly_Up siNTC
ENSG00000272325 1071.21011010049 -0.955242152825439 0.329403016788118 -2.89991926042341 0.00373258792320137 0.0419897365766979 0.515755014170532 Down Significantly_Down siNTC
ENSG00000012822 1647.05431122656 0.936120734693771 0.323019732650423 2.89802956312535 0.00375515191527092 0.0422011142879994 1.91337643405014 Up Significantly_Up siNTC
ENSG00000048342 311.938832539906 -0.667659874195107 0.23050057286034 -2.89656492350516 0.00377272569755293 0.0423560429217237 0.629526984804925 Down Significantly_Down siNTC
ENSG00000115884 2181.09422819961 -1.30766458041661 0.451715730392859 -2.89488386707129 0.00379298830793536 0.0425408177124706 0.403974299948268 Down Significantly_Down siNTC
ENSG00000143437 891.696931257904 0.84370640107109 0.291549984555462 2.89386536019723 0.00380531293854982 0.0426018642955672 1.79465483886253 Up Significantly_Up siNTC
ENSG00000230724 117.745487641271 1.08094979166967 0.373553346175298 2.89369591448502 0.00380736687477356 0.0426018642955672 2.11542830532207 Up Significantly_Up siNTC
ENSG00000109099 3572.26456167508 0.820779129095656 0.28366403574603 2.89349027604795 0.0038098608742235 0.0426018642955672 1.7663596595843 Up Significantly_Up siNTC
ENSG00000164053 189.820855052103 -0.968490334127856 0.334802598808673 -2.89272047939303 0.00381921021524174 0.0426637448819511 0.511040546534681 Down Significantly_Down siNTC
ENSG00000137168 504.633946035308 -0.608428596687083 0.210527577852969 -2.89001850917605 0.00385219144504685 0.0429803403048998 0.655910740002287 Down Significantly_Down siNTC
ENSG00000182552 743.758626531801 -0.581315780927743 0.201163344826852 -2.88976991025926 0.0038552388951721 0.0429803403048998 0.668353940602941 Down Significantly_Down siNTC
ENSG00000168386 1051.26175083796 0.731188370233215 0.253543740610923 2.88387466585209 0.00392815059210803 0.0437227945511556 1.66000590117258 Up Significantly_Up siNTC
ENSG00000078237 763.348916630502 1.19677263901628 0.41503783916215 2.88352657538946 0.00393249463929731 0.0437227945511556 2.29226309464743 Up Significantly_Up siNTC
ENSG00000115468 136.136755072458 0.983104420365509 0.340948362113425 2.8834408069057 0.00393356566968901 0.0437227945511556 1.97671436980458 Up Significantly_Up siNTC
ENSG00000102359 525.390840742481 -0.548682861382007 0.190332977213478 -2.88275247629108 0.00394217076870437 0.0437749290324253 0.683643990632533 Down Significantly_Down siNTC
ENSG00000121417 206.612010738198 0.733178876551982 0.254527008621086 2.88055432908287 0.0039697652847133 0.0440376144976826 1.66229781502251 Up Significantly_Up siNTC
ENSG00000116062 796.047638031174 -0.633396096355264 0.219941558294108 -2.87983817732291 0.00397879332818847 0.0440940208085268 0.644657108439358 Down Significantly_Down siNTC
ENSG00000138942 1727.88492551314 0.567744058483264 0.19742266774674 2.87577948856199 0.00403031162595609 0.0446207372291495 1.48220403586151 Up Significantly_Up siNTC
ENSG00000131067 336.24085986642 0.73514677866114 0.255801640689151 2.87389391514687 0.00405445123318563 0.04484359415379 1.66456681252953 Up Significantly_Up siNTC
ENSG00000124615 252.243731134199 0.669677363865906 0.23332050145605 2.87020368843177 0.00410207461122345 0.045325492393973 1.59071718876168 Up Significantly_Up siNTC
ENSG00000140105 2134.05157102372 0.629532276324308 0.219478240725518 2.86831293272306 0.00412667150024269 0.0455522613185723 1.54706335220757 Up Significantly_Up siNTC
ENSG00000169255 219.256810312686 -1.2669516850971 0.44197992381126 -2.86653672902601 0.0041499000154484 0.0457634930697672 0.415536846618017 Down Significantly_Down siNTC
ENSG00000013288 1316.75150179675 0.473167629811218 0.165182709546821 2.86451064466343 0.00417654117055946 0.0459694863500161 1.3881540022172 Up Significantly_Up siNTC
ENSG00000119684 373.518038181539 -0.80949593234567 0.282596791750366 -2.86449087879505 0.00417680183613096 0.0459694863500161 0.570581180223459 Down Significantly_Down siNTC
ENSG00000110031 2489.190343423 -0.83151139287003 0.290316061809588 -2.86415910882464 0.00418117930955395 0.0459724159679766 0.561940235330614 Down Significantly_Down siNTC
ENSG00000141279 2245.80952927433 0.521912074100338 0.182267143139891 2.86344573744577 0.00419060584652105 0.04603080017269 1.43585699880558 Up Significantly_Up siNTC
ENSG00000066117 677.980929839303 0.371624584662722 0.129884985709755 2.86118201139249 0.00422064667050621 0.0463152807356236 1.29380893819381 Up Significantly_Up siNTC
ENSG00000182612 282.504895869352 -1.3035879638913 0.455702395284775 -2.86061249047566 0.00422823519912594 0.0463177229112023 0.405117422506435 Down Significantly_Down siNTC
ENSG00000160746 2384.44399227332 -0.418884626389411 0.146435321578855 -2.86054363027328 0.00422915355860647 0.0463177229112023 0.748002695232814 Down Significantly_Down siNTC
ENSG00000035664 288.846782519171 -1.03686223776589 0.362527559176517 -2.86009218201542 0.00423517881607595 0.0463383263418408 0.487386353505022 Down Significantly_Down siNTC
ENSG00000213658 99.5071117590471 1.00341709522834 0.351105801309836 2.85787671831393 0.00426486052746372 0.0466174686393932 2.00474271430703 Up Significantly_Up siNTC
ENSG00000117020 920.926889129585 0.887939230973733 0.311001624709851 2.85509515200166 0.00430239367497835 0.0469693431040867 1.85053090659468 Up Significantly_Up siNTC
ENSG00000233937 101.126501508658 0.794600645961332 0.278331698426909 2.85486938948134 0.00430545311050697 0.0469693431040867 1.73459715205105 Up Significantly_Up siNTC
ENSG00000155827 1187.30072408328 0.557147392475088 0.195239298353529 2.85366418120514 0.00432181896814207 0.0471019295338837 1.47135705889821 Up Significantly_Up siNTC
ENSG00000116161 1815.50453169478 -0.622019997353709 0.218043595211926 -2.85273225635975 0.00433451248070795 0.0471678623475855 0.64976052476362 Down Significantly_Down siNTC
ENSG00000141068 174.413687126818 1.05261597432352 0.369002194236913 2.85260085377082 0.00433630499850812 0.0471678623475855 2.07428765265139 Up Significantly_Up siNTC
ENSG00000197150 445.866345086963 -0.866054471358635 0.303755213657571 -2.85115919799472 0.00435601541004577 0.0473362141060562 0.548645253381508 Down Significantly_Down siNTC
ENSG00000109625 230.239990269334 1.67172303105557 0.586896631496933 2.84841135787691 0.00439380914296007 0.0476325914160801 3.1859486872243 Up Significantly_Up siNTC
ENSG00000189060 2862.93439762924 -0.861161482213763 0.302357836631775 -2.84815333978766 0.0043973731382698 0.0476325914160801 0.550509176590052 Down Significantly_Down siNTC
ENSG00000090674 830.375777696456 0.662558105473591 0.232644222076605 2.84794567240713 0.00440024354383935 0.0476325914160801 1.58288682250195 Up Significantly_Up siNTC
ENSG00000204387 622.238587993461 1.57751677424325 0.55396255332237 2.84769568769974 0.00440370111753323 0.0476325914160801 2.98455693204773 Up Significantly_Up siNTC
ENSG00000054965 918.564455632618 -1.05950753106521 0.372066219808858 -2.84763161678452 0.00440458768773268 0.0476325914160801 0.479795811669753 Down Significantly_Down siNTC
ENSG00000115461 22693.6155613619 -1.38538202457157 0.486610690878643 -2.84700285164321 0.00441329670408235 0.0476806606232356 0.382788123842221 Down Significantly_Down siNTC
ENSG00000112110 1015.14409260215 -0.787027741223535 0.27647643997945 -2.84663583371529 0.00441838747460651 0.0476895837268822 0.579536832075718 Down Significantly_Down siNTC
ENSG00000087510 674.342280705918 0.658295902564006 0.23138248042551 2.84505508521392 0.00444037433336575 0.0478806806130143 1.57821734724616 Up Significantly_Up siNTC
ENSG00000048140 1389.34259813025 -0.615413995264435 0.216337697934922 -2.84469142982912 0.00444544647648825 0.0478891931600112 0.652742555890991 Down Significantly_Down siNTC
ENSG00000263528 290.876609495134 -0.901025528074423 0.316838523478068 -2.84380042610821 0.00445789609568783 0.0479770877208675 0.535505935888148 Down Significantly_Down siNTC
ENSG00000110721 619.67280649616 0.685874908015645 0.241231377962588 2.84322426795578 0.00446596332187944 0.0480176941012076 1.60867725200666 Up Significantly_Up siNTC
ENSG00000138756 1375.31769927944 1.34854895993856 0.474750966793554 2.84053968135462 0.00450372694252465 0.0483772090982812 2.54655867734786 Up Significantly_Up siNTC
ENSG00000144583 1397.43865324326 -0.705375479970897 0.248585221931445 -2.8375599904544 0.0045459803129157 0.048784214835915 0.613282853090648 Down Significantly_Down siNTC
ENSG00000140044 1511.73775681096 0.793481832712975 0.280151627913691 2.83232990156827 0.00462101449692558 0.0495418831300305 1.73325248952089 Up Significantly_Up siNTC
ENSG00000134330 861.825198275172 -1.08693595603967 0.383994172644691 -2.83060534110086 0.00464600091916977 0.0497620519905712 0.470760129738908 Down Significantly_Down siNTC
ENSG00000225733 1217.20047558103 -1.80760118315085 0.638892187496748 -2.82927420075873 0.00466537082983166 0.0499140640044644 0.285665519824322 Down Significantly_Down siNTC
ENSG00000168884 561.114483238492 -0.862972844703074 0.305046699034544 -2.82898601241821 0.00466957398014233 0.0499140640044644 0.549818423581761 Down Significantly_Down siNTC
ENSG00000112902 2331.78007278856 1.01967227868009 0.360472383093476 2.82871123143898 0.00467358478024274 0.0499140640044644 2.02745835163389 Up Significantly_Up siNTC
ENSG00000115525 256.181384284907 0.63600663915919 0.224933075464831 2.82753720343201 0.00469075646188385 0.0500281862123024 1.55402168902655 Up Not_Significant siNTC
ENSG00000163520 8303.34604163482 1.06141412550027 0.375406976826065 2.82736920468061 0.00469321832737482 0.0500281862123024 2.08697616743494 Up Not_Significant siNTC
ENSG00000197451 2317.9492483186 -0.562029468828946 0.198803697370117 -2.82705742530836 0.00469779026411233 0.0500292292698134 0.677348652918143 Down Not_Significant siNTC
ENSG00000198554 184.722652332522 -1.18254608149385 0.418493943067535 -2.82571851058551 0.00471746999767711 0.0501910081008805 0.440573283858874 Down Not_Significant siNTC
ENSG00000269556 488.436725803008 0.377787205325842 0.133774797148912 2.82405365866716 0.00474204451975715 0.0504045074333883 1.29934739714133 Up Not_Significant siNTC
ENSG00000091527 4928.89447182304 0.666572693618597 0.236098691857167 2.82327991051241 0.00475350504113023 0.0504350528338235 1.58729765654998 Up Not_Significant siNTC
ENSG00000134769 110.743973992449 1.10324256189086 0.390770321163925 2.82325064658137 0.00475393898111697 0.0504350528338235 2.14837012068857 Up Not_Significant siNTC
ENSG00000120549 757.585142037508 -1.41452364524442 0.501227879362305 -2.82211685240667 0.0047707790687008 0.0505394977371308 0.375133589967582 Down Not_Significant siNTC
ENSG00000249628 82.9528519234317 1.46217863271141 0.518139358639755 2.82197947005993 0.00477282325258542 0.0505394977371308 2.7552412221991 Up Not_Significant siNTC
ENSG00000139629 1063.29217179836 -0.996475209781478 0.353820646990998 -2.81632860675548 0.00485759537594614 0.0513884876952031 0.5012230927217 Down Not_Significant siNTC
ENSG00000185917 330.799490972462 0.405945633819426 0.144301145154609 2.81318373034727 0.00490536143026454 0.051844755683571 1.32495708673323 Up Not_Significant siNTC
ENSG00000153767 174.537627845616 1.00885166632883 0.359123877397923 2.8092024224025 0.00496644088929729 0.0524407384552619 2.01230873667869 Up Not_Significant siNTC
ENSG00000181751 868.163752831221 -1.19962752548967 0.427558231852846 -2.80576407169386 0.00501974311756092 0.0529259586264357 0.435387675379096 Down Not_Significant siNTC
ENSG00000088340 126.688031141191 1.04378718076169 0.372033324984172 2.80562818077143 0.00502186032039423 0.0529259586264357 2.06163249332655 Up Not_Significant siNTC
ENSG00000253719 1057.48938638923 0.911609728530623 0.325056154343547 2.80446844752601 0.00503996202854372 0.0530260922937457 1.88114326765082 Up Not_Significant siNTC
ENSG00000167461 1458.81911148451 -0.556980796809222 0.198608767285098 -2.80441193217664 0.00504084565446715 0.0530260922937457 0.679723168441882 Down Not_Significant siNTC
ENSG00000196230 4219.68115189056 -0.695258987307377 0.248039653299212 -2.80301547780621 0.00506272396251076 0.0532061835984919 0.617598439611176 Down Not_Significant siNTC
ENSG00000065308 7168.40407429587 -0.662957149886792 0.23681943357071 -2.79942038493579 0.00511944394015507 0.0537517578768206 0.631582389547708 Down Not_Significant siNTC
ENSG00000244625 85.6776704901923 0.841165118217936 0.300667329808752 2.79766051986088 0.00514741827900293 0.0539947759810608 1.79149636740648 Up Not_Significant siNTC
ENSG00000071575 542.104905961162 0.832596716569379 0.297669285515523 2.79705282702391 0.00515711003982814 0.0540457398925569 1.78088791152995 Up Not_Significant siNTC
ENSG00000163444 1683.02786712162 0.418354148262515 0.149645793201634 2.79562919419205 0.00517987938031129 0.0542335311148322 1.33640209393097 Up Not_Significant siNTC
ENSG00000184381 103.721701124087 0.74164306649065 0.26545140064669 2.79389396584033 0.00520775514482196 0.0544743854344239 1.67207906382272 Up Not_Significant siNTC
ENSG00000169612 414.519809531724 0.663949850375186 0.237766542860608 2.79244439687391 0.00523114573311388 0.054667917371663 1.58441454494612 Up Not_Significant siNTC
ENSG00000112343 976.204711808016 0.59728187427633 0.213949372544705 2.79169724674713 0.00524323895603206 0.0547431353934178 1.51286355223554 Up Not_Significant siNTC
ENSG00000226137 347.808823171021 -1.14928563226452 0.411929617048809 -2.79000485689365 0.00527072508796987 0.0549778247616999 0.450848419040447 Down Not_Significant siNTC
ENSG00000128567 8197.97001506279 -0.941741924085318 0.337577170488539 -2.78970856566644 0.00527555052488857 0.0549778247616999 0.520603918532858 Down Not_Significant siNTC
ENSG00000175040 467.104831822788 0.80253892830102 0.287712626400114 2.7893768109605 0.00528095825986552 0.0549829378601641 1.74416790288281 Up Not_Significant siNTC
ENSG00000197208 307.392429035309 0.838380645021242 0.300763446904929 2.78750843444833 0.00531150715931024 0.0552495563306113 1.78804202489702 Up Not_Significant siNTC
ENSG00000100003 290.52768075699 -0.819351533724773 0.294069741514714 -2.7862490357029 0.00533218892137893 0.0554131380286795 0.566696605657246 Down Not_Significant siNTC
ENSG00000110660 229.784353923497 -0.77101542836587 0.27687677697443 -2.78468796405079 0.00535792566728797 0.0556288995465312 0.586004874992428 Down Not_Significant siNTC
ENSG00000035862 25629.6388328063 -0.467753739966877 0.168064903524536 -2.78317322747035 0.00538300568294909 0.055837448559125 0.723089564113032 Down Not_Significant siNTC
ENSG00000136888 1307.17860476584 0.927130573120978 0.333160717280235 2.78283280420822 0.00538865675640246 0.0558442630677408 1.90149029169511 Up Not_Significant siNTC
ENSG00000185652 319.555409186683 -0.683780351708651 0.24592169102774 -2.78048003350596 0.00542785974250402 0.0561984515191481 0.62253189008132 Down Not_Significant siNTC
ENSG00000162783 1410.25362973023 0.566491823498635 0.20377954501279 2.77992486175725 0.0054371477442453 0.056242540310963 1.48091806591587 Up Not_Significant siNTC
ENSG00000169683 190.012368881271 -1.47129368602827 0.529371867706122 -2.77931974814545 0.00544728761142451 0.0562953512670507 0.360658745791475 Down Not_Significant siNTC
ENSG00000119185 1736.45010267437 -0.506549649800494 0.182295375553689 -2.77873011458432 0.00545718449800929 0.056345555915734 0.703903883282861 Down Not_Significant siNTC
ENSG00000135916 1791.32955682471 0.77798501779006 0.280069754176703 2.77782590296848 0.0054723930507594 0.0564504604184424 1.71473426587216 Up Not_Significant siNTC
ENSG00000188522 911.51882403786 -0.764948675197158 0.27597006170403 -2.77185383977463 0.0055738057363697 0.0574435905475447 0.58847430358837 Down Not_Significant siNTC
ENSG00000155755 559.329142303983 -1.31752584899094 0.475721770837218 -2.76953027958388 0.00561371860356212 0.0577072002133172 0.401222425841742 Down Not_Significant siNTC
ENSG00000111276 280.864697353957 1.09515045484109 0.395447974886973 2.7693919918394 0.00561610214595353 0.0577072002133172 2.13635359913195 Up Not_Significant siNTC
ENSG00000157557 686.553928007781 -0.675139114876059 0.24379873459279 -2.76924782240451 0.00561858803787721 0.0577072002133172 0.626271826834251 Down Not_Significant siNTC
ENSG00000164929 625.794817626212 -1.10585250713108 0.399345198464037 -2.76916440058478 0.00562002692115028 0.0577072002133172 0.464627835583279 Down Not_Significant siNTC
ENSG00000084731 833.746275738989 -0.689781912886732 0.249473559805064 -2.76494997476174 0.00569315259149064 0.0584044332826132 0.61994755816906 Down Not_Significant siNTC
ENSG00000102543 196.554629176913 0.525696354140392 0.190311161407697 2.76229912240518 0.00573958681575649 0.0588268192243713 1.43962828623015 Up Not_Significant siNTC
ENSG00000196689 182.02277790509 0.638316803734028 0.231282117186207 2.75990557116923 0.00578180709087392 0.0592052810349379 1.55651211259433 Up Not_Significant siNTC
ENSG00000157014 1038.43866539373 -0.362485032674833 0.131431393721954 -2.75797906732754 0.00581599221107443 0.0594475952551768 0.777823629041468 Down Not_Significant siNTC
ENSG00000258289 1240.22731466392 0.485197211132215 0.17592530602579 2.75797281296806 0.00581610348856765 0.0594475952551768 1.39977719693777 Up Not_Significant siNTC
ENSG00000179335 880.201381411521 0.407265556141599 0.147839869913393 2.75477485457868 0.00587325357969907 0.059976914637621 1.32616984524184 Up Not_Significant siNTC
ENSG00000120727 984.296592340133 0.824544013900613 0.299357518020563 2.75437884223765 0.00588036574868422 0.0599947534687837 1.77097520561055 Up Not_Significant siNTC
ENSG00000166750 2556.85871133162 0.757293574922015 0.275063469214769 2.75315939657084 0.00590231512086269 0.0601637991627043 1.69031669743949 Up Not_Significant siNTC
ENSG00000243725 613.174612294708 -0.390207923956474 0.1417573129437 -2.7526475767176 0.00591154958539688 0.0602030486920837 0.763019628713679 Down Not_Significant siNTC
ENSG00000067066 2093.16371878776 0.608504643282394 0.221115847362326 2.75197210214102 0.00592375670757488 0.0602724727061896 1.52467805736634 Up Not_Significant siNTC
ENSG00000175879 211.187242691578 -0.671724639349007 0.244160214939481 -2.75116336834608 0.00593840195879417 0.0603665551847604 0.627755801106634 Down Not_Significant siNTC
ENSG00000157111 177.292042642314 -0.888562643691235 0.323109023192665 -2.75003970768529 0.00595880434090093 0.0605189374568158 0.540152003416648 Down Not_Significant siNTC
ENSG00000111331 220.605821735296 -0.983504281233486 0.35770198992845 -2.74950743614877 0.00596849086007025 0.0605623092534533 0.505749789268512 Down Not_Significant siNTC
ENSG00000159692 1617.77798918429 -0.736882299536861 0.268034200722778 -2.74920997973316 0.00597391028512404 0.0605623434345032 0.600034642262525 Down Not_Significant siNTC
ENSG00000096746 2641.21442863396 -0.437076280617102 0.159011032317034 -2.74871670379239 0.00598290716396461 0.0605986122350111 0.738629976662931 Down Not_Significant siNTC
ENSG00000170624 2078.79348073999 -0.976378198351712 0.355504981640382 -2.7464543361572 0.00602432717487404 0.0609428310810332 0.508254081836177 Down Not_Significant siNTC
ENSG00000040199 464.072070213679 0.992003891453637 0.361311861342901 2.74556137671932 0.00604074668793561 0.0609428310810332 1.98894570222212 Up Not_Significant siNTC
ENSG00000010810 1478.42735134717 0.47709287450908 0.173777224450101 2.74542809633879 0.00604320086871688 0.0609428310810332 1.39193599580672 Up Not_Significant siNTC
ENSG00000143367 159.111623079613 0.825385969369678 0.300666606683768 2.74518669856076 0.00604764817424774 0.0609428310810332 1.77200904672002 Up Not_Significant siNTC
ENSG00000147905 344.842076959617 -0.49172113275131 0.179131019067719 -2.74503620484299 0.00605042223314427 0.0609428310810332 0.711176159549017 Down Not_Significant siNTC
ENSG00000234171 132.257571882072 -0.759452678387564 0.276686985267492 -2.74480810021964 0.00605462908355969 0.0609428310810332 0.59072039242409 Down Not_Significant siNTC
ENSG00000138675 1664.59372541715 -0.954941968958074 0.347921350870012 -2.74470643026117 0.0060565049943446 0.0609428310810332 0.515862339307485 Down Not_Significant siNTC
ENSG00000205861 97.3404990013826 -0.973201222717959 0.354606088241816 -2.74445717371413 0.0060611062383634 0.0609428310810332 0.50937454734032 Down Not_Significant siNTC
ENSG00000100504 1914.81032015483 0.816059665004448 0.297376665259989 2.74419536008647 0.00606594267511983 0.0609428310810332 1.76059083772386 Up Not_Significant siNTC
ENSG00000116350 1458.32135565757 0.325672801417447 0.118796787443582 2.74142768020653 0.00611728255683618 0.0614034592015638 1.25324875543074 Up Not_Significant siNTC
ENSG00000255836 125.897739593002 -1.33056251865908 0.485514794902973 -2.74051899680005 0.00613422358185262 0.0615182852845525 0.39761317900139 Down Not_Significant siNTC
ENSG00000133884 870.431261244525 0.527072070860311 0.192381834589043 2.73971849777925 0.00614918266607662 0.0616130471075885 1.44100173330981 Up Not_Significant siNTC
ENSG00000004961 554.326966303436 0.348397162451151 0.127209019548598 2.73877720060606 0.00616681489459392 0.061734399419292 1.27314537381583 Up Not_Significant siNTC
ENSG00000135953 91.8702461411661 0.553432968517835 0.20209665709015 2.73845681807078 0.0061728266261397 0.0617393088850574 1.46757371296297 Up Not_Significant siNTC
ENSG00000120253 517.071666697729 -0.781978828373151 0.285743188066925 -2.73664906471891 0.00620684672828231 0.0620240930434789 0.581568555260941 Down Not_Significant siNTC
ENSG00000153976 425.264596409919 -0.937429512430607 0.342970016587357 -2.73326957778491 0.00627089837057687 0.0625174087986408 0.522162402536902 Down Not_Significant siNTC
ENSG00000086061 4240.78148496909 -0.624269262020559 0.228402289983304 -2.73320053869071 0.00627221305234316 0.0625174087986408 0.648748290949686 Down Not_Significant siNTC
ENSG00000166997 576.852134529349 -0.771955588228723 0.28244069334328 -2.7331599391398 0.00627298628796951 0.0625174087986408 0.585623118091943 Down Not_Significant siNTC
ENSG00000135047 10764.0662855075 0.963679120485509 0.352656497404436 2.73262828723764 0.00628311974536383 0.0625626402427946 1.95027710055558 Up Not_Significant siNTC
ENSG00000116237 2925.00279783315 -0.569482705219281 0.208471240109594 -2.73170872356255 0.0063006817158348 0.062681693012869 0.673858364731598 Down Not_Significant siNTC
ENSG00000151553 634.618063693903 0.823269085358321 0.301471076309766 2.73083937416404 0.00631732530321433 0.0627914058138156 1.76941086289508 Up Not_Significant siNTC
ENSG00000141699 1122.8362949802 -1.34021673419003 0.491193399612787 -2.72849092688651 0.00636248404459213 0.0631840999881254 0.394961316952259 Down Not_Significant siNTC
ENSG00000177000 754.177063972902 0.950596699545376 0.348659986836837 2.72642900084267 0.00640237248861584 0.0635238058275975 1.93267184681575 Up Not_Significant siNTC
ENSG00000189339 850.794633677221 0.655419130467875 0.240496347586879 2.72527685781633 0.00642475882735733 0.0636894088719057 1.57507347560755 Up Not_Significant siNTC
ENSG00000233184 64.5657090012272 -1.01314471001013 0.371968290411268 -2.72373945878543 0.00645474043916979 0.0639299447216976 0.495465081348257 Down Not_Significant siNTC
ENSG00000069399 277.465017860889 1.46572380114002 0.538200566774008 2.72337840505375 0.00646179975996952 0.0639432255893621 2.76202006670088 Up Not_Significant siNTC
ENSG00000185112 387.47846454097 0.745100703531461 0.27370082311533 2.72231809554148 0.00648257109240839 0.0640920512425381 1.6760912603932 Up Not_Significant siNTC
ENSG00000100109 841.520275304433 0.322180785243951 0.118494993197553 2.71894007122153 0.00654914726091959 0.0646930783318047 1.2502189586852 Up Not_Significant siNTC
ENSG00000166289 376.071196577405 0.831685907917743 0.306044125599759 2.71753593142125 0.00657700136749293 0.0649108819870308 1.7797639482807 Up Not_Significant siNTC
ENSG00000203760 224.559348819754 -1.53302245841707 0.564191490393494 -2.71720237635607 0.00658363378309739 0.0649190414132231 0.345552672375808 Down Not_Significant siNTC
ENSG00000146676 1214.10315752232 0.735253239493862 0.270736638653307 2.7157507870052 0.00661256731040617 0.0651468966211117 1.66468965048391 Up Not_Significant siNTC
ENSG00000249115 132.988808321013 -1.17501923553284 0.432935986014675 -2.71407153364472 0.0066461813100744 0.0654204220151866 0.442877854596864 Down Not_Significant siNTC
ENSG00000150687 3452.7230553885 1.04417460689245 0.385311875826081 2.70994659755506 0.00672940419523944 0.0661813524284673 2.06218620532648 Up Not_Significant siNTC
ENSG00000266472 1902.32065874322 -0.897744941014821 0.33137326582701 -2.70916526345091 0.0067452731550336 0.0662791251490209 0.536725024260041 Down Not_Significant siNTC
ENSG00000135930 2607.80840205439 0.49068248773167 0.181153094529498 2.70866191386961 0.00675551403162129 0.0663214731357236 1.40510942585157 Up Not_Significant siNTC
ENSG00000244754 1327.05416474201 0.590637762619179 0.218214533513094 2.70668389089555 0.00679589330157409 0.0666593674545627 1.50591230894724 Up Not_Significant siNTC
ENSG00000146535 1989.15844454815 -0.762410876309812 0.281736507359639 -2.70611318162111 0.00680758398391103 0.0667155163085829 0.589510380987345 Down Not_Significant siNTC
ENSG00000108559 390.958022122006 -0.581639144095692 0.215023457096853 -2.70500322127044 0.00683037271024489 0.0668802343659881 0.668204153695292 Down Not_Significant siNTC
ENSG00000151611 170.412566256139 0.497103772581832 0.184062563785436 2.70073263328719 0.00691869325235714 0.0676433316579893 1.41137735966891 Up Not_Significant siNTC
ENSG00000171130 336.081250673662 -1.11181505086287 0.411684191490297 -2.70065033791581 0.00692040524206223 0.0676433316579893 0.462711528434176 Down Not_Significant siNTC
ENSG00000108671 1639.23854117581 -0.571587077070371 0.211807086720261 -2.69862111755156 0.00696273964806941 0.0679976897333731 0.672876164872242 Down Not_Significant siNTC
ENSG00000128050 2021.37518912892 -0.642101605507738 0.237963719557703 -2.69831723382537 0.00696909937775425 0.0680004094607749 0.640778831994089 Down Not_Significant siNTC
ENSG00000198018 353.518330376259 1.69697257361366 0.629567843584644 2.69545624177913 0.00702923097582128 0.0685273415620171 3.24219884306174 Up Not_Significant siNTC
ENSG00000241839 1423.6415616296 0.55231320650035 0.205095968774549 2.69295008478435 0.00708228712248357 0.0689844378080238 1.46643508305481 Up Not_Significant siNTC
ENSG00000065809 205.058312850634 -1.11780250440747 0.415194473523356 -2.69223839836247 0.00709741916172556 0.0690716632431813 0.46079516865141 Down Not_Significant siNTC
ENSG00000163346 1157.32462321656 0.751020610741126 0.279086866573422 2.69099230630957 0.00712398377558902 0.0692699013727273 1.68298300796062 Up Not_Significant siNTC
ENSG00000241749 118.173639053856 -1.70269385705821 0.633072109437058 -2.68957332296992 0.00715434281449617 0.0695046579945232 0.307211929216798 Down Not_Significant siNTC
ENSG00000118402 241.721389106829 0.63703255973659 0.237064413948631 2.68717075298626 0.00720601048761421 0.0699458413823803 1.55512716855145 Up Not_Significant siNTC
ENSG00000172216 1487.41922013415 0.51319746183827 0.191139309824718 2.68493938954207 0.00725429602589364 0.0703534589432287 1.42720983472652 Up Not_Significant siNTC
ENSG00000177239 2383.89617440271 -0.707555998879073 0.263662562820762 -2.68356641651879 0.00728415054041301 0.0705817775934994 0.612356624930182 Down Not_Significant siNTC
ENSG00000187479 82.1472909532732 -2.02096585994655 0.753653945973128 -2.68155679505804 0.00732804740785726 0.0709456503157228 0.246393164833861 Down Not_Significant siNTC
ENSG00000131381 511.722835229622 0.446413170057925 0.166549501384767 2.68036329347279 0.00735422967641727 0.071100589556426 1.36264822440246 Up Not_Significant siNTC
ENSG00000130640 1712.3568381315 -0.583416533423956 0.217688187508463 -2.68005600166649 0.00736098441721995 0.071100589556426 0.667381438148904 Down Not_Significant siNTC
ENSG00000108468 1622.42661464658 -0.475366202737311 0.177378189119313 -2.67995859636134 0.007363126695255 0.071100589556426 0.719284189203046 Down Not_Significant siNTC
ENSG00000115935 831.945913602913 -0.608237419166423 0.227001930159228 -2.67943721333022 0.00737460321564334 0.0711499682116685 0.655997663221812 Down Not_Significant siNTC
ENSG00000119487 2846.41008961766 -0.489644427221424 0.182965522505519 -2.6761568000149 0.00744717946423053 0.0717882420422636 0.712200608171371 Down Not_Significant siNTC
ENSG00000090020 1307.89049919155 0.831125817094121 0.310623673191548 2.67566798291514 0.00745804877764362 0.0718310951176666 1.77907313285874 Up Not_Significant siNTC
ENSG00000102034 670.522125883532 0.632002629920218 0.236358854946168 2.67391137118243 0.00749722623880611 0.0721462855441738 1.54971468692443 Up Not_Significant siNTC
ENSG00000173846 719.520553438431 0.504261972169005 0.188848612539529 2.67019156449166 0.00758079833150011 0.0728877789706227 1.41839757240293 Up Not_Significant siNTC
ENSG00000175352 331.411884250199 -0.948438983669288 0.355258253228921 -2.66971695956106 0.00759152103758551 0.0729281685930251 0.518192850646338 Down Not_Significant siNTC
ENSG00000171310 465.459014729015 -0.638730494697176 0.239413810709004 -2.66789327151023 0.00763285007155593 0.0732622570816639 0.64227787518947 Down Not_Significant siNTC
ENSG00000168411 430.873645462106 -0.783962812726573 0.29395317369908 -2.66696495520445 0.00765396525446768 0.0733930711882079 0.580769335827685 Down Not_Significant siNTC
ENSG00000168477 574.944290745594 2.09702151578652 0.786368121742411 2.66671735260581 0.00765960598074035 0.0733930711882079 4.2782521552355 Up Not_Significant siNTC
ENSG00000103647 225.32032939496 -1.06342471676033 0.398824636509691 -2.66639675539323 0.00766691515975931 0.0734002100311889 0.478494843677785 Down Not_Significant siNTC
ENSG00000100395 548.409746478619 0.606878603375624 0.227762010377244 2.66452953400985 0.00770960962789098 0.0737458125398434 1.52296058368455 Up Not_Significant siNTC
ENSG00000121289 895.779902383334 -0.614141243225788 0.230652544756445 -2.66262504874717 0.00775337551245178 0.0741010640856716 0.653318662387248 Down Not_Significant siNTC
ENSG00000285331 140.423669227139 -0.76431462345675 0.287425883523454 -2.65917117166792 0.00783331540133651 0.0748011381876557 0.588732989693179 Down Not_Significant siNTC
ENSG00000130827 1521.90020021172 -0.728661313388479 0.27412834129107 -2.65810280672433 0.0078581917695335 0.0749746590161464 0.603463612150975 Down Not_Significant siNTC
ENSG00000245812 62.9469222548897 0.702053626950396 0.264321523433094 2.65605924872063 0.00790597226898497 0.0753544363580465 1.6268188662255 Up Not_Significant siNTC
ENSG00000149798 836.974239509526 1.17230297216742 0.441408276486116 2.65582462907058 0.0079114745380385 0.0753544363580465 2.25371169645707 Up Not_Significant siNTC
ENSG00000168497 213.684794261984 0.673119218580583 0.253530813935596 2.65497991400593 0.00793131309934263 0.0754791004909356 1.59451671215668 Up Not_Significant siNTC
ENSG00000100994 2415.44383761702 -0.601784463249951 0.226730890102743 -2.65417942379732 0.00795015412108521 0.0755940675016793 0.658938413049792 Down Not_Significant siNTC
ENSG00000135045 230.385851639168 -0.727310473139173 0.274233093666607 -2.65216157326142 0.00799782596539286 0.0759827442183713 0.604028918520571 Down Not_Significant siNTC
ENSG00000137507 2342.56619578559 -0.80549524522059 0.303813681283651 -2.65128035649109 0.00801872494741509 0.0760543151209498 0.572165634807014 Down Not_Significant siNTC
ENSG00000104522 424.18385760126 -0.968090101727584 0.365141977881592 -2.65127035610657 0.00801896239738865 0.0760543151209498 0.511182339049693 Down Not_Significant siNTC
ENSG00000143486 919.850902988061 -0.431404456232917 0.162754093760894 -2.65065195144463 0.00803365808748297 0.076129122656131 0.741539548872113 Down Not_Significant siNTC
ENSG00000122566 14611.4014003866 -0.5177320505835 0.195471482307201 -2.6486321404666 0.0080818247626665 0.0765207150687018 0.698468979701471 Down Not_Significant siNTC
ENSG00000108639 296.473664086639 1.10479119092552 0.417295874505738 2.64750087029755 0.00810891510203156 0.076622812460394 2.15067747917618 Up Not_Significant siNTC
ENSG00000232977 255.045710351937 0.663717371253269 0.25071100070909 2.64734044128924 0.00811276344292377 0.076622812460394 1.58415924939474 Up Not_Significant siNTC
ENSG00000103316 31.2306301782157 -2.62899609855352 0.993076928762025 -2.64732370918217 0.00811316490369402 0.076622812460394 0.161656553649384 Down Not_Significant siNTC
ENSG00000130707 1701.53962052553 0.979580627758468 0.370326553040039 2.6451806377831 0.00816473179501515 0.0769698279145985 1.97189212287946 Up Not_Significant siNTC
ENSG00000103671 531.337190960935 -0.414884149030467 0.156848724555972 -2.64512287367956 0.00816612577405957 0.0769698279145985 0.750079724956304 Down Not_Significant siNTC
ENSG00000139178 450.40492675808 0.702803900821879 0.265716462863844 2.6449392455672 0.00817055855255128 0.0769698279145985 1.62766511375915 Up Not_Significant siNTC
ENSG00000237187 210.105985262498 -0.648698854702607 0.245349579331955 -2.64397785587774 0.008193801649809 0.0771238131718554 0.637855326598047 Down Not_Significant siNTC
ENSG00000280789 370.062011503611 -1.08127484686662 0.40918926190772 -2.64248099235426 0.00823010846701967 0.077360100748534 0.472611012990643 Down Not_Significant siNTC
ENSG00000139636 459.195844692823 0.861015581379175 0.325894833506718 2.64200439176777 0.00824169871759803 0.077360100748534 1.81631645189813 Up Not_Significant siNTC
ENSG00000198408 2452.04259790128 0.741350577248542 0.280616148269709 2.64186712639219 0.0082450395248656 0.077360100748534 1.67174010406231 Up Not_Significant siNTC
ENSG00000037965 376.383491965359 0.810426567045455 0.30677014408115 2.64180391306617 0.00824657843786912 0.077360100748534 1.7537298978679 Up Not_Significant siNTC
ENSG00000160445 902.930364907773 0.634077909223227 0.24033695056693 2.63828723684603 0.00833259698794071 0.0781015083982841 1.55194551531516 Up Not_Significant siNTC
ENSG00000236453 68.2634080318604 -2.19299722368532 0.831588754652134 -2.63711745910114 0.00836138736486956 0.0783032624300162 0.218696612084651 Down Not_Significant siNTC
ENSG00000144857 593.528873106427 0.520302796707075 0.197320270133056 2.63684413342952 0.00836812722266762 0.0783032624300162 1.43425624197732 Up Not_Significant siNTC
ENSG00000184445 235.660802955762 -1.20041620962261 0.45546228546546 -2.63559958295086 0.00839887771087883 0.0785252931129156 0.435149725223855 Down Not_Significant siNTC
ENSG00000250742 286.526749883747 0.813918319399108 0.30909975004177 2.63318983366735 0.00845870550480305 0.0790185839220616 1.75797958804132 Up Not_Significant siNTC
ENSG00000126391 1002.79238558868 0.517174630684695 0.196511811693037 2.63177376580574 0.00849404029822349 0.0792824362393448 1.43114974272562 Up Not_Significant siNTC
ENSG00000123213 754.596163515406 -0.730384839551349 0.277880271988146 -2.62841559181468 0.00857836417564272 0.0799481723430197 0.602743110403213 Down Not_Significant siNTC
ENSG00000115207 694.257522016072 -0.61308833192481 0.233276356993436 -2.62816317875738 0.00858473241463833 0.0799481723430197 0.653795643080951 Down Not_Significant siNTC
ENSG00000179218 36537.0785675537 -0.870069367365058 0.331098626476592 -2.62782536014709 0.00859326200068127 0.0799481723430197 0.547120543460929 Down Not_Significant siNTC
ENSG00000141499 160.294075227844 -0.905722711335407 0.344703285720716 -2.62754301700866 0.00860039669711327 0.0799481723430197 0.533765249833273 Down Not_Significant siNTC
ENSG00000122483 317.209620754781 -1.6208930734175 0.61689211368054 -2.62751466175638 0.00860111351535081 0.0799481723430197 0.325134133339778 Down Not_Significant siNTC
ENSG00000181019 20793.1083539594 0.708334369614351 0.269624552066248 2.6271137557247 0.00861125410123539 0.0799759496345632 1.63391662687526 Up Not_Significant siNTC
ENSG00000113504 181.343062117741 2.05995759641172 0.784319359702984 2.6264270681675 0.00862864812630589 0.0800709903305829 4.16974048485267 Up Not_Significant siNTC
ENSG00000143878 1577.52402429651 0.93335797859875 0.355567054017376 2.62498442432503 0.0086652931095619 0.0803443677869993 1.9097158308286 Up Not_Significant siNTC
ENSG00000087157 376.052989918064 0.465944764915477 0.177561128822952 2.62413720843189 0.00868687823926082 0.0804247019404384 1.38122156562313 Up Not_Significant siNTC
ENSG00000115685 2179.78367306422 -0.764532434123423 0.29135258265588 -2.62407982504971 0.0086883419731756 0.0804247019404384 0.588644112527942 Down Not_Significant siNTC
ENSG00000179409 473.388081576517 -0.449844208391005 0.171453407384518 -2.62371110176971 0.00869775261749703 0.0804452189982231 0.732121902996813 Down Not_Significant siNTC
ENSG00000147364 559.880277713021 0.37650031872878 0.143530294080276 2.62314183316733 0.00871229951724021 0.0804862721285343 1.29818889367329 Up Not_Significant siNTC
ENSG00000172260 390.344695814656 0.655477529808353 0.249898579488964 2.62297421277379 0.00871658697439234 0.0804862721285343 1.57513723482991 Up Not_Significant siNTC
ENSG00000013573 201.884229502376 -1.0304234756161 0.392985302762824 -2.62204074394605 0.00874049809607956 0.0806404700580541 0.489566424813133 Down Not_Significant siNTC
ENSG00000176532 33.6723402239941 3.29673577714551 1.25811397128637 2.62037927595282 0.00878320220692417 0.0809105778057567 9.82689592868264 Up Not_Significant siNTC
ENSG00000170855 1003.04131533272 0.792705989853438 0.302520424446031 2.62033874673098 0.00878424624004549 0.0809105778057567 1.73232064320957 Up Not_Significant siNTC
ENSG00000111981 309.952817207417 0.810447961841553 0.309469185848369 2.61883250062463 0.00882312587513058 0.0812018053791853 1.75375590542371 Up Not_Significant siNTC
ENSG00000153066 815.029734920001 -0.342139657078456 0.130689347141571 -2.61796133014444 0.00884568287236026 0.0813424554923787 0.788870472198709 Down Not_Significant siNTC
ENSG00000152234 6757.15676270467 -0.544163277306438 0.207902986555075 -2.61739038155801 0.008860494232273 0.0813819976690293 0.685789025589837 Down Not_Significant siNTC
ENSG00000260630 89.0935389766713 -1.12843435498017 0.431155215102751 -2.61723461865409 0.00886453882676423 0.0813819976690293 0.457411849462732 Down Not_Significant siNTC
ENSG00000126861 27.5333317102098 2.43317491699281 0.929828739393235 2.61679900169637 0.00887585896768028 0.0813821028490174 5.40080671199539 Up Not_Significant siNTC
ENSG00000127920 4422.97471083132 -0.65799420059661 0.251462034128492 -2.61667413483337 0.00887910619529612 0.0813821028490174 0.63375880862117 Down Not_Significant siNTC
ENSG00000080546 468.645607144155 1.06643563643858 0.40763512010828 2.61615249479805 0.00889268319495023 0.0814397899147694 2.09425284942649 Up Not_Significant siNTC
ENSG00000177096 459.733518353303 -0.762914188925273 0.291711497217834 -2.61530380599148 0.00891481209662615 0.0815756373686363 0.589304754536095 Down Not_Significant siNTC
ENSG00000077514 263.629178761113 -0.648162706782341 0.247905308679029 -2.61455759150982 0.00893430968083108 0.0816872042935839 0.638092416454719 Down Not_Significant siNTC
ENSG00000137947 581.354528689239 0.71857460769978 0.274933196539773 2.61363348167317 0.0089585082148387 0.0818415350149725 1.64555541141408 Up Not_Significant siNTC
ENSG00000223953 902.719872514756 -1.15886089089988 0.44401000426499 -2.60998824298621 0.00905453344833912 0.0826512596076147 0.447866017584577 Down Not_Significant siNTC
ENSG00000014641 1983.12157722965 -0.762144290035409 0.292064379858328 -2.60950784345939 0.00906725674103204 0.0826998897864766 0.589619322858282 Down Not_Significant siNTC
ENSG00000129484 297.786494235821 -0.670841050409347 0.257150958972795 -2.60874411314297 0.00908751685939597 0.0827965284353323 0.628140392416585 Down Not_Significant siNTC
ENSG00000100739 282.765540728262 -1.81138893303209 0.694404412801097 -2.60855043493357 0.00909266114457056 0.0827965284353323 0.284916497797222 Down Not_Significant siNTC
ENSG00000109079 1425.29737180741 0.515760301035938 0.19776457291273 2.60795092588972 0.0091086011814712 0.0828741891059487 1.42974741886682 Up Not_Significant siNTC
ENSG00000141562 497.369817726101 -0.498765195367798 0.191419236207599 -2.60561689226925 0.00917089747972217 0.083373150909149 0.7077122539102 Down Not_Significant siNTC
ENSG00000251503 59.8880723523403 -1.32952659032166 0.510535241275322 -2.6041818131898 0.00920938884967853 0.0836550658952927 0.397898787993797 Down Not_Significant siNTC
ENSG00000164086 746.612161667952 0.516313230758636 0.198350463269637 2.6030351643634 0.0092402475671264 0.0838672469931878 1.43029549128304 Up Not_Significant siNTC
ENSG00000053501 286.944283326661 -1.03906374336187 0.399282536703499 -2.60232704375313 0.0092593506310294 0.0839235644653447 0.486643184989582 Down Not_Significant siNTC
ENSG00000184260 22.8183947054883 -2.43759825856668 0.936814451632137 -2.60200753128845 0.00926798169393817 0.0839235644653447 0.184590695776085 Down Not_Significant siNTC
ENSG00000203805 403.291663729758 -0.934308125623441 0.359108341799655 -2.60174442326012 0.00927509448033548 0.0839235644653447 0.523293365934476 Down Not_Significant siNTC
ENSG00000004776 5344.88477190754 -1.24152827294999 0.477200063479571 -2.60169343628584 0.00927647341076427 0.0839235644653447 0.422924407330254 Down Not_Significant siNTC
ENSG00000106355 448.06350657121 -0.894205990395395 0.344170640652689 -2.59814721180056 0.00937283017631436 0.0847220899769403 0.538043234200106 Down Not_Significant siNTC
ENSG00000109083 552.018915836631 0.630770399033802 0.24280117170693 2.59788861231348 0.00937989155709642 0.0847220899769403 1.54839161381026 Up Not_Significant siNTC
ENSG00000246067 80.8442898228541 -0.800401900032059 0.30817761459593 -2.59720973271051 0.00939845179791712 0.084821217114051 0.57418919995834 Down Not_Significant siNTC
ENSG00000159251 653.286724347814 1.75766001425001 0.676868933175087 2.59675090420401 0.00941101449440562 0.08482573155305 3.38149217260582 Up Not_Significant siNTC
ENSG00000206053 1329.9495612749 -0.34517040909781 0.132929767445808 -2.59663742538725 0.00941412384701619 0.08482573155305 0.787214986356554 Down Not_Significant siNTC
ENSG00000100413 1604.23948621308 -0.579850691749487 0.223385744866354 -2.59573721723558 0.00943882229862412 0.0849210238799119 0.669033013771584 Down Not_Significant siNTC
ENSG00000104131 1854.04795982553 0.785708370720011 0.302696325999761 2.59569840540658 0.00943988845311487 0.0849210238799119 1.7239385743975 Up Not_Significant siNTC
ENSG00000163531 2785.54592867329 -0.933854240239307 0.359808511511308 -2.59542009252874 0.00944753680893391 0.0849215085188898 0.523458024833171 Down Not_Significant siNTC
ENSG00000144827 355.955514640842 -0.619643030748132 0.238785251549614 -2.59498032950911 0.00945963326612984 0.084961943117963 0.650831944599482 Down Not_Significant siNTC
ENSG00000163521 265.331999638892 -0.534734949972249 0.206089282130035 -2.59467617357631 0.00946800769054399 0.0849689101088787 0.690285483387026 Down Not_Significant siNTC
ENSG00000182916 127.276118036426 -1.06706983285238 0.411537568866259 -2.5928855919328 0.00951744253679463 0.0853440597004311 0.477287403678955 Down Not_Significant siNTC
ENSG00000071127 14288.4475033814 -0.343286877857862 0.132476103428413 -2.59131170810263 0.00956108467484569 0.0856389591976347 0.788243417388439 Down Not_Significant siNTC
ENSG00000136932 194.010551026452 0.632839116777755 0.244231214947176 2.59114756037482 0.00956564657823696 0.0856389591976347 1.55061348522341 Up Not_Significant siNTC
ENSG00000119403 498.754328079985 -1.13126194449645 0.437376233783017 -2.58647328573795 0.00969636864044369 0.0867398353099531 0.45651622961427 Down Not_Significant siNTC
ENSG00000141556 739.445563273195 -0.632689742044417 0.244835993646651 -2.58413696704055 0.00976230172814783 0.0872598384685444 0.644972814673722 Down Not_Significant siNTC
ENSG00000128165 217.16451606645 1.61194371337876 0.62389137268828 2.58369290543813 0.0097748786532277 0.0873024705274698 3.05663378490334 Up Not_Significant siNTC
ENSG00000162745 557.694210448369 -0.506253580582743 0.195981701539436 -2.58316759476074 0.00978977539681771 0.0873263330698773 0.704048352939972 Down Not_Significant siNTC
ENSG00000111271 343.403896165155 -0.446263878675947 0.172766389827343 -2.58304800558678 0.00979316952867342 0.0873263330698773 0.733941062957313 Down Not_Significant siNTC
ENSG00000257219 129.727986904451 0.863670843164476 0.33458927982002 2.58128665577408 0.0098432810551629 0.0877032420389096 1.81966243729273 Up Not_Significant siNTC
ENSG00000074410 1868.88173507386 -0.950960124898215 0.36866616222323 -2.57946137275924 0.00989545247001522 0.0880978897449922 0.517288088049959 Down Not_Significant siNTC
ENSG00000024862 194.817687128299 0.713859786055792 0.276934739983621 2.57771844044562 0.00994549987323443 0.0884315324676557 1.64018640673403 Up Not_Significant siNTC
ENSG00000159164 438.650604591409 -0.740773295250519 0.287395150071158 -2.57754278409746 0.00995055624097142 0.0884315324676557 0.598418509567128 Down Not_Significant siNTC
ENSG00000113851 364.472539980524 0.710878786073754 0.275848212157815 2.57706504788602 0.00996431973441904 0.0884315324676557 1.63680083488553 Up Not_Significant siNTC
ENSG00000165072 298.289816192341 2.03338951615054 0.789035630048972 2.57705664828385 0.00996456187705654 0.0884315324676557 4.0936549839308 Up Not_Significant siNTC
ENSG00000204070 570.212626332219 0.551938095436524 0.214244170487514 2.57621056470561 0.00998897953584705 0.0885779295557824 1.4660538489736 Up Not_Significant siNTC
ENSG00000041353 351.661097608027 2.05826180107264 0.799787072780438 2.57351221484132 0.010067209321901 0.0892008990788409 4.16484210221588 Up Not_Significant siNTC
ENSG00000148229 1026.5863580585 -0.34665534324675 0.134781787280065 -2.57197467285718 0.0101120289016974 0.08952708406871 0.786405140203741 Down Not_Significant siNTC
ENSG00000115239 463.660806691392 0.572961917601129 0.222835554364458 2.57123204254929 0.0101337402527938 0.0896483255591298 1.48757449484755 Up Not_Significant siNTC
ENSG00000146830 926.233821955021 0.697249966735669 0.271278454548136 2.57023716792057 0.0101628911998498 0.0898351378630202 1.62141114719068 Up Not_Significant siNTC
ENSG00000160014 6717.61027384265 -0.619302927890462 0.241098944191634 -2.56866710871291 0.0102090476024881 0.0900451874298435 0.650985390678277 Down Not_Significant siNTC
ENSG00000183255 7180.08405970461 0.398787143659702 0.155255558356972 2.56858529175998 0.0102114579546 0.0900451874298435 1.31839908252339 Up Not_Significant siNTC
ENSG00000196233 589.26669357446 0.944819136730033 0.367869955613703 2.56835091399032 0.0102183655989577 0.0900451874298435 1.92494755028528 Up Not_Significant siNTC
ENSG00000204262 1556.68497907734 1.38759976395942 0.540272319913293 2.56833399161021 0.010218864500847 0.0900451874298435 2.61643018565731 Up Not_Significant siNTC
ENSG00000234964 37.0589709921808 -1.95513149561139 0.761602837624651 -2.56712737797724 0.0102544935615399 0.0902879897678265 0.257897287496302 Down Not_Significant siNTC
ENSG00000105339 388.065693693275 -0.71572915544672 0.279114714614711 -2.56428313510704 0.0103389166548944 0.0909596900354282 0.608897310022844 Down Not_Significant siNTC
ENSG00000006530 250.285924332019 -1.09287355998103 0.426270798748102 -2.56380114047372 0.0103532843981029 0.0910144859587949 0.468826635117612 Down Not_Significant siNTC
ENSG00000198951 828.902081769397 -0.429406081860965 0.167507262795417 -2.56350724556592 0.0103620538078781 0.0910200201725789 0.742567417121402 Down Not_Significant siNTC
ENSG00000236144 145.525455979252 0.535957422196711 0.209094736983173 2.56322770209105 0.0103704011241964 0.0910218409503645 1.44990404168716 Up Not_Significant siNTC
ENSG00000146143 476.406888222381 -0.645122098663827 0.251799279256231 -2.56204902797737 0.0104056628008815 0.0912515301469599 0.639438671154661 Down Not_Significant siNTC
ENSG00000057019 4893.1062785086 -0.766212714723147 0.29909062787754 -2.56180783784661 0.0104128914744698 0.0912515301469599 0.587958928554894 Down Not_Significant siNTC
ENSG00000204344 152.246286319082 1.29393546806193 0.505240893567921 2.56102679837412 0.0104363305644238 0.0913853158742266 2.45196004115968 Up Not_Significant siNTC
ENSG00000113456 689.32142502576 0.399491743533627 0.156163694260282 2.55816017561536 0.0105227610983749 0.0920700427245914 1.31904313458015 Up Not_Significant siNTC
ENSG00000117481 337.985225666304 0.442433165262042 0.173040364544908 2.55682058013245 0.0105633686282423 0.0923530789687301 1.35889422759977 Up Not_Significant siNTC
ENSG00000106089 206.517022609211 -0.863030789226196 0.33776215942302 -2.5551435089723 0.0106144025928452 0.0927267576509332 0.549796341072519 Down Not_Significant siNTC
ENSG00000117748 599.738152893262 -0.415245819498482 0.16265905511674 -2.55286014787471 0.010684238686654 0.0932582363787136 0.749891710388841 Down Not_Significant siNTC
ENSG00000163235 293.878858405749 -1.2973692589655 0.508252090813363 -2.55260978245913 0.0106919208583 0.0932582363787136 0.406867441155507 Down Not_Significant siNTC
ENSG00000164294 2409.45574771796 -0.678217678968096 0.266151608798227 -2.54823813401128 0.0108268537131884 0.0943615574597606 0.624936851479835 Down Not_Significant siNTC
ENSG00000244026 417.279341044904 -0.757419522588619 0.297350793740569 -2.547225494375 0.0108583243795481 0.0945621364580267 0.591553467498268 Down Not_Significant siNTC
ENSG00000173548 1284.8399269287 0.622925714335263 0.244632642057651 2.54637201763312 0.0108849117193088 0.0947199088290357 1.53999505070088 Up Not_Significant siNTC
ENSG00000118418 441.957076742492 -0.763986929029335 0.300080574229232 -2.54593930644016 0.0108984135445194 0.0947636549415367 0.588866729968588 Down Not_Significant siNTC
ENSG00000245694 148.790762224532 -0.977777737126582 0.384357814940887 -2.54392573565067 0.0109614386874765 0.0951977754244687 0.50776127055946 Down Not_Significant siNTC
ENSG00000119522 669.161489857656 0.488875060092072 0.192182935239827 2.54380056940019 0.0109653670852008 0.0951977754244687 1.40335018820142 Up Not_Significant siNTC
ENSG00000152049 330.41936773666 1.38796445080498 0.545726919550534 2.54333147418881 0.0109801009769477 0.0952517371018072 2.61709165481986 Up Not_Significant siNTC
ENSG00000004399 2618.55786303147 0.748039237334691 0.294382788022604 2.54104270959365 0.0110522417728013 0.0957978424494455 1.67950866328062 Up Not_Significant siNTC
ENSG00000157193 455.023643929286 -0.924344765088284 0.363801904834454 -2.54079143843104 0.0110601873191052 0.0957978424494455 0.526919777025535 Down Not_Significant siNTC
ENSG00000120265 2070.83283935611 -0.448491092304883 0.176619759471672 -2.53930304087418 0.011107356678469 0.0961319368255728 0.732808888540395 Down Not_Significant siNTC
ENSG00000149177 354.263471836997 0.578762933504048 0.228007993234351 2.53834492946562 0.0111378150019483 0.0963209956316982 1.49356801090402 Up Not_Significant siNTC
ENSG00000130052 128.228568525878 -1.11551706432633 0.439713288403189 -2.53691915561003 0.0111832776432449 0.0966394208707608 0.461525714127969 Down Not_Significant siNTC
ENSG00000230148 54.9604599385689 -1.62737989133042 0.641750580513126 -2.53584482935599 0.0112176427292204 0.0968615297282952 0.323675508060681 Down Not_Significant siNTC
ENSG00000105053 532.365225709432 0.651897112171636 0.25710705343937 2.53550847186447 0.0112284212484351 0.0968797888888899 1.57123297464729 Up Not_Significant siNTC
ENSG00000158109 2178.74759657932 -0.316435198214315 0.124836905028432 -2.53478887627216 0.0112515114589738 0.0970041643286388 0.803051714514424 Down Not_Significant siNTC
ENSG00000260549 64.7250566379775 -1.67625142705612 0.661377281682599 -2.53448594846137 0.0112612443384554 0.0970132774981577 0.312894579909839 Down Not_Significant siNTC
ENSG00000130713 326.066638324319 -0.500719660120681 0.197650754971009 -2.53335566663596 0.0112976256014811 0.0971867340229626 0.706754142800317 Down Not_Significant siNTC
ENSG00000006606 297.814058099025 -1.01852978133342 0.402053278848257 -2.53332042024668 0.0112987617805269 0.0971867340229626 0.493619132377547 Down Not_Significant siNTC
ENSG00000151729 282.752595539976 -0.398218033596787 0.157246273342015 -2.53244814731253 0.0113269121307084 0.0973539826637825 0.758794941617448 Down Not_Significant siNTC
ENSG00000081041 92.6655216899778 1.96744886557149 0.777877399293436 2.52925315397847 0.0114305547593813 0.0981693266662075 3.91075963065218 Up Not_Significant siNTC
ENSG00000170776 1365.56401259205 0.781973928074567 0.309231727442904 2.5287635733269 0.0114465104614385 0.0982309132615548 1.71948189827584 Up Not_Significant siNTC
ENSG00000143493 261.226630697613 -0.540744244128161 0.213870918827394 -2.528367330598 0.0114594387010441 0.0982664444440762 0.687416199696402 Down Not_Significant siNTC
ENSG00000155229 1011.6776514091 -0.312403918679294 0.123605271366349 -2.52743200371586 0.011490007093688 0.0984530722771027 0.805298795877852 Down Not_Significant siNTC
ENSG00000104368 217.88553969214 -1.13331927829055 0.448593643686441 -2.52638282829241 0.0115243823899148 0.0986720090995617 0.455865685398209 Down Not_Significant siNTC
ENSG00000106484 161.823796045634 1.93109447145087 0.764504035729824 2.52594411696909 0.011538783414621 0.0987165555291544 3.8134438872731 Up Not_Significant siNTC
ENSG00000137203 325.092745759623 0.909130264225968 0.359953699964914 2.5256866766881 0.0115472415160199 0.0987165555291544 1.87791304802865 Up Not_Significant siNTC
ENSG00000197183 221.468084223354 0.842918973773633 0.334029885893269 2.52348370421851 0.0116198445994167 0.0991897270498581 1.79367557811358 Up Not_Significant siNTC
ENSG00000198028 89.5453954666627 -1.49101281646674 0.590858388275321 -2.52346898352228 0.0116203311067174 0.0991897270498581 0.355762704806259 Down Not_Significant siNTC
ENSG00000103202 2873.17614492722 -0.803698075931104 0.318770118065659 -2.52124659867134 0.0116939868037836 0.0997423039206009 0.572878827275942 Down Not_Significant siNTC
ENSG00000160447 165.459751736936 -1.02120805074098 0.405127340934843 -2.52070879339942 0.0117118732098463 0.0998187242625774 0.492703610664665 Down Not_Significant siNTC
ENSG00000147164 1693.38272913341 0.467011476567889 0.185308146594337 2.52018858938909 0.0117291973162777 0.0998902394444917 1.38224320216134 Up Not_Significant siNTC
ENSG00000204634 239.304065735188 1.50628941575131 0.597785188688839 2.51978376890728 0.0117426945833573 0.0999290797801382 2.84078454321677 Up Not_Significant siNTC
ENSG00000167302 253.579975160271 0.650741230903492 0.258387737714624 2.51846792986052 0.0117866616694226 0.100226958773752 1.56997461348524 Up Not_Significant siNTC
ENSG00000134077 765.15745681133 -0.401402618741173 0.15947882574719 -2.51696497551022 0.0118370595488175 0.100579027260545 0.757121835399163 Down Not_Significant siNTC
ENSG00000115415 8066.65973176178 1.16679084553685 0.463790428715997 2.51577172208384 0.011877208365102 0.100843541335285 2.24511733505649 Up Not_Significant siNTC
ENSG00000176485 232.402987336707 0.801432455860675 0.318623885601942 2.51529308402794 0.0118933467687302 0.100903948078863 1.74283072919487 Up Not_Significant siNTC
ENSG00000068028 894.090309075302 -0.753786387963018 0.299759288874689 -2.51463896512688 0.0119154333630087 0.101014689814377 0.593045052172359 Down Not_Significant siNTC
ENSG00000139410 126.305605216595 1.39946411676207 0.556832946336764 2.51325667054854 0.0119622267734629 0.101334560440047 2.63803575182516 Up Not_Significant siNTC
ENSG00000160072 624.973082588401 -0.78873482403817 0.313874674314824 -2.51289730769119 0.0119744185701402 0.101361051060793 0.578851495078226 Down Not_Significant siNTC
ENSG00000249409 9.11043352675799 4.07070876222517 1.62204004579231 2.50962284980873 0.0120860167821889 0.102224066174137 16.8037201839686 Up Not_Significant siNTC
ENSG00000121774 2755.12333779733 -0.438278098234025 0.17465659205668 -2.50937049139144 0.0120946556562675 0.102224066174137 0.738014927152666 Down Not_Significant siNTC
ENSG00000134014 585.287282303202 0.3184746760971 0.126965868283344 2.50834874287926 0.0121296886836032 0.102442733277984 1.24701141897911 Up Not_Significant siNTC
ENSG00000198730 1485.52162091986 0.369183327011796 0.147211019935461 2.50785115933339 0.012146782033509 0.10250967298015 1.29162146957468 Up Not_Significant siNTC
ENSG00000180447 604.406373283141 1.58007241739844 0.630526485029784 2.50595725146075 0.0122120383418122 0.102982664206745 2.98984857168971 Up Not_Significant siNTC
ENSG00000119514 115.754063911658 -1.02627218826954 0.40961365154716 -2.50546383010718 0.0122290905468887 0.103048749431281 0.490977157935477 Down Not_Significant siNTC
ENSG00000169727 1676.32793533525 -0.958296511213756 0.382620043168478 -2.50456432778089 0.0122602308436707 0.103233359408077 0.514664254006228 Down Not_Significant siNTC
ENSG00000171227 68.6324514905385 1.55243331479996 0.619915269982916 2.50426693771028 0.012270541773511 0.103242436502182 2.93311434571961 Up Not_Significant siNTC
ENSG00000134697 1491.54447255584 -0.315135320130158 0.125895548725618 -2.50314902568142 0.0123093701005023 0.103491260499111 0.80377559565528 Down Not_Significant siNTC
ENSG00000171621 363.871734548446 0.513978710014473 0.205355054681881 2.50287829929819 0.0123187895685926 0.103492640838469 1.42798290665239 Up Not_Significant siNTC
ENSG00000111653 348.301209429076 0.640559713457448 0.255975802247352 2.50242291589136 0.0123346482706834 0.103548075797885 1.55893385192285 Up Not_Significant siNTC
ENSG00000166348 295.786633488437 -1.18025131179265 0.47184560825815 -2.50135063490286 0.0123720618456014 0.103784242728818 0.441274623148902 Down Not_Significant siNTC
ENSG00000157514 427.417077511369 0.585969666174377 0.234448286916976 2.49935571669109 0.012441935232678 0.104057448519579 1.50104753644872 Up Not_Significant siNTC
ENSG00000011422 1497.27595192713 -0.579139710017612 0.23172600640576 -2.49924347724493 0.0124458768609847 0.104057448519579 0.669362804521048 Down Not_Significant siNTC
ENSG00000122565 2550.78192317526 -0.476647149504433 0.190724023556134 -2.49914583709559 0.0124493066901616 0.104057448519579 0.718645831255647 Down Not_Significant siNTC
ENSG00000167553 11134.9979554978 -0.793233086114706 0.317460421898267 -2.4986833992456 0.0124655622294365 0.104057448519579 0.577049471392695 Down Not_Significant siNTC
ENSG00000184162 148.73399652034 -1.1490311477761 0.459860795238136 -2.49864993857778 0.0124667391622463 0.104057448519579 0.450927953554586 Down Not_Significant siNTC
ENSG00000140688 875.368393771765 -0.564908606561787 0.226090875822977 -2.49859090733097 0.0124688157448212 0.104057448519579 0.675998239040426 Down Not_Significant siNTC
ENSG00000251474 145.229406380741 0.692827491963872 0.277290299973988 2.49856375080147 0.0124697711515146 0.104057448519579 1.61644844172358 Up Not_Significant siNTC
ENSG00000184227 125.083512912829 -0.831325591056015 0.333155530131614 -2.49530779431336 0.0125847914011795 0.104938954099917 0.562012611152093 Down Not_Significant siNTC
ENSG00000185122 541.743986534666 -0.823362469287332 0.330062938103363 -2.49456201904585 0.012611268574535 0.105081374963078 0.565123281571631 Down Not_Significant siNTC
ENSG00000104177 145.808093911466 -1.14911401861118 0.46089451086733 -2.49322565471377 0.0126588367436514 0.105399190221526 0.450902052236724 Down Not_Significant siNTC
ENSG00000270820 18.5008665056683 0.993170136432919 0.399155284082738 2.4881798539013 0.0128398781404009 0.106751675401224 1.99055417503433 Up Not_Significant siNTC
ENSG00000164867 42.5463030984004 -1.32314428795559 0.531790230910244 -2.4880943858085 0.0128429643343746 0.106751675401224 0.399662941771636 Down Not_Significant siNTC
ENSG00000103494 305.723513004951 -0.682438089885595 0.274302646917201 -2.48790194901616 0.012849915497232 0.106751675401224 0.623111353933206 Down Not_Significant siNTC
ENSG00000130826 1104.34097454866 -0.408358629152411 0.16443208355425 -2.48344860884576 0.0130117107759049 0.107936158231184 0.753480129307578 Down Not_Significant siNTC
ENSG00000115042 694.737216453685 -1.0815144510631 0.435489385239731 -2.48344618197236 0.0130117994362042 0.107936158231184 0.472532527811268 Down Not_Significant siNTC
ENSG00000106012 703.833424326108 -0.56021167309415 0.225781008856341 -2.48121698070098 0.0130934642556302 0.108417762864377 0.678202650118215 Down Not_Significant siNTC
ENSG00000135069 681.373681276346 1.23338173031926 0.497107435489229 2.48111704284895 0.0130971359832501 0.108417762864377 2.35117468430122 Up Not_Significant siNTC
ENSG00000233384 48.012757866194 -1.61012114370334 0.648962969213015 -2.48106782680668 0.0130989445206379 0.108417762864377 0.327570843549564 Down Not_Significant siNTC
ENSG00000112312 226.47873771674 -0.874617862006723 0.352687468604102 -2.47986656704409 0.0131431556382409 0.108703229546457 0.545398311146056 Down Not_Significant siNTC
ENSG00000118972 736.254417516755 3.10406170819986 1.25215822634953 2.47896922519869 0.0131762674197624 0.108896542710853 8.59836115151733 Up Not_Significant siNTC
ENSG00000167700 148.789301042496 -1.32301123696999 0.533985840440928 -2.47761482940736 0.0132263841093183 0.109175710429612 0.399699801952689 Down Not_Significant siNTC
ENSG00000123933 1750.3628318618 -0.666560503207153 0.269042484478483 -2.47752879809755 0.0132295732098126 0.109175710429612 0.630006883496923 Down Not_Significant siNTC
ENSG00000115282 269.162400589813 -0.403733585395279 0.163004982856467 -2.47681744643833 0.0132559684136915 0.109312860473376 0.755899539105166 Down Not_Significant siNTC
ENSG00000164494 295.83126235359 -0.470901166498495 0.1903510032549 -2.47385702437255 0.0133663176742873 0.110141609604923 0.72151376987765 Down Not_Significant siNTC
ENSG00000079277 420.324114344137 0.483799232217989 0.195736661425792 2.47168429610417 0.0134478216016584 0.1107316208761 1.39842146259791 Up Not_Significant siNTC
ENSG00000235437 366.268695385274 0.514863712934283 0.208342265006626 2.47123987501004 0.0134645468389271 0.11078775772839 1.42885915333432 Up Not_Significant siNTC
ENSG00000167232 277.459988151032 0.5766980040084 0.23367605891404 2.46793790809585 0.0135893889617469 0.111732755419304 1.49143179607034 Up Not_Significant siNTC
ENSG00000175376 703.182016576694 0.528284310932693 0.214102583763496 2.46743547717412 0.0136084744459296 0.111807466020856 1.44221305940587 Up Not_Significant siNTC
ENSG00000122692 1320.37025774156 0.302292319781603 0.12254731875568 2.46673956518198 0.0136349486687463 0.111942728350897 1.23310215209086 Up Not_Significant siNTC
ENSG00000184178 1481.66723558033 -0.443645588518014 0.179952876839971 -2.46534312931569 0.0136882098392218 0.112297551300204 0.735274272987533 Down Not_Significant siNTC
ENSG00000124596 313.980873138461 -0.647491345345597 0.262675100843153 -2.46498942331128 0.0137017295997891 0.112326056000617 0.638389423321096 Down Not_Significant siNTC
ENSG00000119242 253.235189388911 -1.01441752960766 0.411829694914617 -2.46319666146942 0.0137704361612749 0.112806605974635 0.495028149398743 Down Not_Significant siNTC
ENSG00000178035 2619.1551239772 -0.747920423525421 0.303761487259568 -2.46219634448364 0.0138089048272898 0.113038926631592 0.595461268353764 Down Not_Significant siNTC
ENSG00000163798 857.814257095096 0.367984349556305 0.149493100669676 2.46154737514886 0.0138339126247516 0.113160798076059 1.2905484904272 Up Not_Significant siNTC
ENSG00000070495 927.837147109173 -0.322044031924346 0.130949699974321 -2.45929568366708 0.0139209910930154 0.113758409130718 0.799935713438868 Down Not_Significant siNTC
ENSG00000089234 560.900323329253 0.358523917770402 0.145819696372865 2.45867963442775 0.0139448993879664 0.113758409130718 1.28211344184962 Up Not_Significant siNTC
ENSG00000100403 3217.95816894403 0.736403732950597 0.299533544655121 2.4585017140517 0.0139518110540933 0.113758409130718 1.66601770551554 Up Not_Significant siNTC
ENSG00000186184 1020.98713655924 0.483351883522925 0.196622575202159 2.45827257132586 0.0139607170081934 0.113758409130718 1.39798790940823 Up Not_Significant siNTC
ENSG00000109089 1151.03913677843 -0.710042252716044 0.288856180171616 -2.45811688119047 0.0139667709870412 0.113758409130718 0.611302235160733 Down Not_Significant siNTC
ENSG00000196295 273.311724967691 0.577704406917414 0.235029840225464 2.45800450854761 0.0139711420139721 0.113758409130718 1.49247255999386 Up Not_Significant siNTC
ENSG00000109794 71.805839497687 -0.898442278985256 0.365543850823556 -2.45782353323986 0.0139781840588094 0.113758409130718 0.536465656696014 Down Not_Significant siNTC
ENSG00000174839 214.309312994203 0.74027805699654 0.301277402766227 2.45713103671088 0.0140051591710138 0.113840649784661 1.6704977702563 Up Not_Significant siNTC
ENSG00000139190 367.692769019525 0.525899726101407 0.214038061521997 2.45703835272008 0.0140087730142314 0.113840649784661 1.43983124018542 Up Not_Significant siNTC
ENSG00000145545 355.585951005129 -0.641284743345896 0.261045765549989 -2.45659891090282 0.0140259185034123 0.113840649784661 0.641141747356693 Down Not_Significant siNTC
ENSG00000168439 2901.98273187936 -0.278363744323108 0.113316310079771 -2.45651966717896 0.0140290122878969 0.113840649784661 0.824525636111045 Down Not_Significant siNTC
ENSG00000092607 926.185487797125 0.294790913985509 0.120029682990435 2.45598344210407 0.0140499630882068 0.1139279820539 1.22670718091081 Up Not_Significant siNTC
ENSG00000260944 10.5538260697002 -3.21875345983258 1.31084798290104 -2.45547424401504 0.0140698834764118 0.114006838429882 0.107413448536293 Down Not_Significant siNTC
ENSG00000081059 358.697022146927 -1.02833491873959 0.419278674877292 -2.45262871773898 0.014181663103603 0.114809305643477 0.490275672275124 Down Not_Significant siNTC
ENSG00000140263 249.071635938723 -0.603352867224116 0.24602234602459 -2.45243115909402 0.014189452727534 0.114809305643477 0.658222447420825 Down Not_Significant siNTC
ENSG00000186222 275.587091572483 -0.45172571837299 0.184226576453752 -2.45201168619876 0.0142060048219245 0.11486011997018 0.731167718792366 Down Not_Significant siNTC
ENSG00000109654 992.342648780979 -1.18525900412094 0.483805945146989 -2.4498644880456 0.0142909987604462 0.115463835360772 0.439745584239454 Down Not_Significant siNTC
ENSG00000078269 2315.31455495385 -0.332624900289465 0.135823149836098 -2.44895587159372 0.0143270999842389 0.115625308514793 0.794090367038823 Down Not_Significant siNTC
ENSG00000182752 2658.23119725723 1.14114588630319 0.465994251849954 2.44884112147939 0.0143316649616797 0.115625308514793 2.20556134272402 Up Not_Significant siNTC
ENSG00000116584 2146.96134694066 0.495818548817804 0.202551332000303 2.4478661479109 0.0143705030509102 0.115819205495536 1.41012059511402 Up Not_Significant siNTC
ENSG00000180011 754.772927254366 0.382846859096111 0.156409710175582 2.44771797522249 0.0143764136315332 0.115819205495536 1.30391231868136 Up Not_Significant siNTC
ENSG00000117408 949.386287765316 -0.592320226842739 0.242018848090991 -2.44741362714051 0.0143885607447224 0.115833611409277 0.663275330491743 Down Not_Significant siNTC
ENSG00000185742 679.698295807165 0.86215594146517 0.352388317406789 2.44660761687487 0.0144207738952033 0.115972959209762 1.81775270387161 Up Not_Significant siNTC
ENSG00000167985 778.766915558864 0.47641708155594 0.194737192982672 2.44646168643466 0.0144266129727042 0.115972959209762 1.39128413229368 Up Not_Significant siNTC
ENSG00000244045 451.348891052224 0.450280410721979 0.184119087727274 2.44559331832534 0.0144614019031853 0.116169106380329 1.36630579420504 Up Not_Significant siNTC
ENSG00000231721 178.395928537523 0.867751418888091 0.355072964941029 2.44386789355312 0.0145307462024367 0.116586845040275 1.82481652809343 Up Not_Significant siNTC
ENSG00000187601 399.155647764714 -0.584749421892451 0.239280641898237 -2.44378073066661 0.0145342570189718 0.116586845040275 0.666765137264531 Down Not_Significant siNTC
ENSG00000108511 200.881990249906 -0.498829649061262 0.204190370053151 -2.44296363697963 0.0145672049586914 0.116767373367804 0.70768063693748 Down Not_Significant siNTC
ENSG00000160741 820.154445697011 0.558520117621476 0.228770533164165 2.44139885454864 0.0146304860523916 0.117190612491291 1.47275772223123 Up Not_Significant siNTC
ENSG00000172922 672.737050941384 -1.09879152101026 0.450166685105808 -2.44085481526027 0.0146525441563755 0.117283284721969 0.466907438800547 Down Not_Significant siNTC
ENSG00000170581 2987.7624195471 0.579767521570712 0.237608662733124 2.44001003541648 0.0146868539086597 0.117473820033357 1.4946083853915 Up Not_Significant siNTC
ENSG00000150776 756.558252386207 0.602130438898044 0.246859454974912 2.43916295998967 0.014721327976959 0.117665396310476 1.51795649030806 Up Not_Significant siNTC
ENSG00000100697 686.892934442061 1.24169222323353 0.509217463316816 2.43843212906662 0.0147511284469069 0.11776818837391 2.36475746209009 Up Not_Significant siNTC
ENSG00000253276 1221.00837438785 0.666131695871528 0.27319165019647 2.43833109610952 0.0147552523619968 0.11776818837391 1.5868125313533 Up Not_Significant siNTC
ENSG00000173706 4336.86631234261 1.15362992614423 0.473686488954586 2.43542924074161 0.0148741334218044 0.118632353725119 2.2247294900389 Up Not_Significant siNTC
ENSG00000167566 645.704369958014 0.705813533138761 0.289853891182413 2.43506661324954 0.0148890484387801 0.118651633821323 1.63106415967618 Up Not_Significant siNTC
ENSG00000266835 95.4782980446423 -1.34849212817029 0.553828594232341 -2.4348546503624 0.0148977726600909 0.118651633821323 0.392702277960998 Down Not_Significant siNTC
ENSG00000144381 5651.28800047145 -0.431834012079093 0.177446416030411 -2.43360233325357 0.0149494089953028 0.118978143334858 0.741318791731312 Down Not_Significant siNTC
ENSG00000162222 385.466590101952 0.41529016629443 0.170685164065952 2.43307711345061 0.014971112080959 0.119066127517271 1.33356686768877 Up Not_Significant siNTC
ENSG00000089486 481.988075129211 1.11202223513856 0.457126711713984 2.43263455545851 0.0149894209656331 0.11912701154066 2.16148411709851 Up Not_Significant siNTC
ENSG00000204397 180.228743945152 1.43435502701873 0.589850577421985 2.43172607084281 0.0150270673242357 0.119321808426221 2.70261316244583 Up Not_Significant siNTC
ENSG00000135074 595.755311374906 0.746544510919726 0.307026864236416 2.43152830543477 0.0150352734817158 0.119321808426221 1.67776948357272 Up Not_Significant siNTC
ENSG00000229847 1827.59577295622 0.358253318931653 0.14738909756841 2.43066363009226 0.0150711990448815 0.119522090581464 1.28187298502126 Up Not_Significant siNTC
ENSG00000049323 739.813198159036 -1.04300558408536 0.429318016872905 -2.42944750300133 0.0151218546806819 0.119838822848607 0.485315356422905 Down Not_Significant siNTC
ENSG00000181220 446.577337282523 0.653692727443973 0.269142214348551 2.42880043558464 0.0151488682036618 0.119967878366393 1.57318978902879 Up Not_Significant siNTC
ENSG00000179604 682.043298124196 0.831162726946359 0.342550803543339 2.42639257695159 0.0152497642283759 0.120681432131422 1.77911864917687 Up Not_Significant siNTC
ENSG00000177728 567.362472026762 0.599888839365154 0.247387456961315 2.42489593746445 0.0153127753726356 0.121005457770031 1.51559978401645 Up Not_Significant siNTC
ENSG00000173848 1076.92250759278 -0.594908743349616 0.245335934198689 -2.42487406214135 0.0153136980591119 0.121005457770031 0.662086333674091 Down Not_Significant siNTC
ENSG00000143093 725.581689644803 0.323017698813586 0.133222431413998 2.42464947820826 0.0153231736900701 0.121005457770031 1.25094442645867 Up Not_Significant siNTC
ENSG00000170873 134.607480276955 -1.57696273703634 0.650485471277872 -2.42428587057973 0.0153385259434732 0.121041211785404 0.335186805228816 Down Not_Significant siNTC
ENSG00000204920 141.907442156799 0.508488993339909 0.20978939380889 2.42380696234397 0.0153587670838146 0.12110701891216 1.42255949739347 Up Not_Significant siNTC
ENSG00000106077 207.646164905219 -1.18872189191763 0.490529458234283 -2.42334455548617 0.0153783330983576 0.12110701891216 0.438691332671024 Down Not_Significant siNTC
ENSG00000234779 11.8330275103278 -1.81197456273349 0.747723899390228 -2.42332037829895 0.0153793567210935 0.12110701891216 0.284800865804497 Down Not_Significant siNTC
ENSG00000138744 467.305203224354 -0.347598221983941 0.143456540623797 -2.42302107992056 0.0153920334947249 0.121121547176646 0.785891350097558 Down Not_Significant siNTC
ENSG00000147010 2402.0186497291 -0.441605628252681 0.182302290998034 -2.4223811222287 0.0154191697450816 0.121249758150142 0.736314680837927 Down Not_Significant siNTC
ENSG00000107562 3283.71501693349 -0.860038758455352 0.35528797630577 -2.42068073172052 0.0154914764189225 0.121732740208286 0.550937756623632 Down Not_Significant siNTC
ENSG00000167004 14323.2972072243 -0.398594496509712 0.164727609463717 -2.41971881828047 0.0155325124228781 0.121969490107179 0.758596964305015 Down Not_Significant siNTC
ENSG00000010438 71.2360523225798 -1.91519694431768 0.791702841143726 -2.4190856023087 0.0155595781095851 0.122096282400969 0.265135738820986 Down Not_Significant siNTC
ENSG00000011454 1331.56466000699 0.966285505364157 0.399752011908657 2.41721236311114 0.0156398895038713 0.12264042386556 1.95380367201894 Up Not_Significant siNTC
ENSG00000183077 241.784217812958 -0.711071047946735 0.294347094653162 -2.41575697828651 0.0157025377459479 0.122961469296969 0.610866466948148 Down Not_Significant siNTC
ENSG00000153250 2674.32789038613 0.519162173867627 0.214907213443258 2.41575033964461 0.0157028240168192 0.122961469296969 1.43312273916066 Up Not_Significant siNTC
ENSG00000159200 1137.95274804085 -0.615750231622896 0.254950388181407 -2.41517667815734 0.0157275787376423 0.123069129072299 0.652590444599194 Down Not_Significant siNTC
ENSG00000175110 657.346321057489 -0.594633748157828 0.246376021336017 -2.41352118981922 0.0157992091776876 0.123506424194237 0.662212547396798 Down Not_Significant siNTC
ENSG00000081189 199.754110492714 -0.684099233163936 0.283461651492319 -2.41337489414321 0.0158055529441919 0.123506424194237 0.622394305954306 Down Not_Significant siNTC
ENSG00000148700 1498.9884754933 1.11420505137412 0.462131978232557 2.4110104988524 0.0159083904927319 0.12422320006266 2.16475694578437 Up Not_Significant siNTC
ENSG00000114850 5683.68236355203 -0.486222176113308 0.201834388908219 -2.40901552378375 0.0159956175802768 0.124817163839955 0.713892041469357 Down Not_Significant siNTC
ENSG00000160200 306.810704703109 1.37383606087129 0.570625203728495 2.40759793274916 0.0160578547656086 0.125215433744097 2.59158742183172 Up Not_Significant siNTC
ENSG00000050438 258.573610316085 -0.976358507283226 0.405604383383589 -2.40716951611409 0.016076705590132 0.125275067532303 0.508261018946203 Down Not_Significant siNTC
ENSG00000136810 13746.8570745154 0.613482430621875 0.254934692759923 2.40642975650083 0.0161093016623971 0.125441651245769 1.52994779989803 Up Not_Significant siNTC
ENSG00000148468 806.851859503554 -0.578902178343655 0.240643794260034 -2.40563933977082 0.0161441940247437 0.125625871666447 0.669473020438107 Down Not_Significant siNTC
ENSG00000129317 425.773738862778 -0.90201666667847 0.375093072222072 -2.40478092899683 0.0161821631615907 0.125833761107724 0.535138167014696 Down Not_Significant siNTC
ENSG00000103196 835.056474652554 0.81222590299263 0.337983307408263 2.40315389899274 0.0162543451869832 0.126265417843573 1.75591852247916 Up Not_Significant siNTC
ENSG00000204084 338.716115283502 0.571271333021127 0.237734030531704 2.40298509953938 0.0162618500295491 0.126265417843573 1.48583234039771 Up Not_Significant siNTC
ENSG00000213782 981.562139202289 0.570417437259055 0.237400225703514 2.40276703852608 0.0162715495539786 0.126265417843573 1.48495317293199 Up Not_Significant siNTC
ENSG00000119922 355.144795882809 1.32481787351251 0.551520513406827 2.4021189444594 0.0163004072990698 0.126401632744936 2.50501262333751 Up Not_Significant siNTC
ENSG00000081051 25.97228562085 -1.41964538072223 0.59124909654733 -2.40109522198414 0.0163460823086985 0.126667978084454 0.373804183188596 Down Not_Significant siNTC
ENSG00000197879 6389.77297919181 -0.830995164606313 0.346358926932538 -2.39923125979707 0.0164295347791983 0.127209850034445 0.562141345981292 Down Not_Significant siNTC
ENSG00000154127 886.418876535899 -0.713261361038684 0.297312932674262 -2.39902568187351 0.0164387616973505 0.127209850034445 0.609939747425076 Down Not_Significant siNTC
ENSG00000065882 802.255240402341 -0.387258860376363 0.161655190724232 -2.39558568234897 0.0165938353734073 0.128321069948438 0.764580939144253 Down Not_Significant siNTC
ENSG00000142303 84.0427237876796 0.970515012118994 0.405268589659718 2.39474520572612 0.0166319184185499 0.128508859530694 1.95953998534543 Up Not_Significant siNTC
ENSG00000230082 38.0429894544122 -1.290216171464 0.538815263354966 -2.39454272959973 0.0166411043284247 0.128508859530694 0.408889757203092 Down Not_Significant siNTC
ENSG00000144785 48.2917621847847 -1.08732274881299 0.454436487162698 -2.3926836412317 0.0167256556587641 0.129072658092685 0.470633933831897 Down Not_Significant siNTC
ENSG00000151790 112.049348479317 2.1482500545763 0.898907186543311 2.38984634535769 0.0168554229548587 0.129984372056021 4.43289765520001 Up Not_Significant siNTC
ENSG00000113407 3506.33225981767 0.619295202264807 0.259188989495272 2.38935767862201 0.0168778617310307 0.130067711837619 1.53612455722974 Up Not_Significant siNTC
ENSG00000077942 5238.34912329039 1.0039284603738 0.420223817729055 2.38903274402474 0.0168927967050499 0.130093149280901 2.00545342393448 Up Not_Significant siNTC
ENSG00000204856 168.025535630714 -0.793840305713959 0.332367154443667 -2.38844390939511 0.0169198908783718 0.130212126498248 0.576806646672499 Down Not_Significant siNTC
ENSG00000139291 508.060067163455 -0.53416612463815 0.223710965329641 -2.38775119427449 0.0169518137463077 0.130368075179651 0.690557702585873 Down Not_Significant siNTC
ENSG00000105401 5061.12415193851 -0.493523806943503 0.206939491396015 -2.3848701067843 0.0170851526603918 0.131269131840191 0.710288086704158 Down Not_Significant siNTC
ENSG00000198668 5382.18447516667 -0.399025963431421 0.16732662965219 -2.3847128473265 0.01709245715966 0.131269131840191 0.758370124572174 Down Not_Significant siNTC
ENSG00000117593 208.202851460988 -0.946005605695907 0.396786180652608 -2.38416974134527 0.017117704808597 0.13137280382274 0.519067618392844 Down Not_Significant siNTC
ENSG00000115998 211.268703548268 0.390640441824436 0.163918240877638 2.38314198427765 0.0171655722388316 0.131649813974359 1.31097524341691 Up Not_Significant siNTC
ENSG00000181090 782.063788854801 0.408298504824398 0.171380155783013 2.382414130498 0.0171995427656748 0.13181993639875 1.32711970357981 Up Not_Significant siNTC
ENSG00000134030 923.885909637145 0.55250937234024 0.232192095368002 2.37953566621019 0.017334465425416 0.132750842496236 1.46663449042752 Up Not_Significant siNTC
ENSG00000249673 146.314942501808 -0.603041570102953 0.253451536011104 -2.37931708599522 0.017344748782597 0.132750842496236 0.658364490510436 Down Not_Significant siNTC
ENSG00000169297 148.988016571284 1.43584838699375 0.60384761271966 2.37783234834175 0.0174147416682873 0.133195377109978 2.70541213505375 Up Not_Significant siNTC
ENSG00000198804 301876.66352755 0.399075601644854 0.167897923650737 2.37689420433224 0.0174590948394627 0.133381600414997 1.31866271465238 Up Not_Significant siNTC
ENSG00000143570 3009.38113933442 0.312351816247748 0.131424363291376 2.37666600335924 0.0174698985919645 0.133381600414997 1.24173026349623 Up Not_Significant siNTC
ENSG00000153391 102.617226663928 -0.890628868675129 0.374755324596459 -2.3765609458229 0.0174748743165776 0.133381600414997 0.539378952498918 Down Not_Significant siNTC
ENSG00000167900 925.712137319514 -2.15854480048223 0.908469261440647 -2.37602403526478 0.0175003228273397 0.133484727050008 0.223982077258612 Down Not_Significant siNTC
ENSG00000172301 1975.47202643217 -1.00976343579855 0.425064051581522 -2.37555594748968 0.0175225357779622 0.133554246706837 0.496627674974016 Down Not_Significant siNTC
ENSG00000198959 3219.3002827977 -1.38606714657504 0.583526437945266 -2.37532878793925 0.0175333244648218 0.133554246706837 0.382606384599226 Down Not_Significant siNTC
ENSG00000265962 61.7659711602757 1.01579093975392 0.428034531578291 2.37315184830625 0.0176370114238168 0.134089352655866 2.02201113180889 Up Not_Significant siNTC
ENSG00000165661 464.454167272325 -0.619168136144549 0.260909512747779 -2.37311445498386 0.0176387971413482 0.134089352655866 0.651046215422356 Down Not_Significant siNTC
ENSG00000008256 2074.98430175079 0.691298011384357 0.291314884952258 2.37302673873891 0.0176429866511529 0.134089352655866 1.61473566364677 Up Not_Significant siNTC
ENSG00000182670 6135.96533651514 -0.722072264649632 0.30430619908423 -2.3728477001869 0.0176515406107525 0.134089352655866 0.606226042884728 Down Not_Significant siNTC
ENSG00000228649 92.4369590006314 -0.810560987850645 0.342453027513187 -2.36692603869426 0.0179365168629879 0.136161664332608 0.570160109691931 Down Not_Significant siNTC
ENSG00000023171 430.563032787184 -0.761351667471118 0.321710899451401 -2.36657094543398 0.0179537328756453 0.13619989214075 0.589943351132236 Down Not_Significant siNTC
ENSG00000186364 79.6032542377157 -0.703774536054524 0.297413320231896 -2.36631814441191 0.017965998265618 0.136200537360095 0.613963784535303 Down Not_Significant siNTC
ENSG00000133703 483.922057325197 0.492004203446843 0.207979169902028 2.36564173074934 0.0179988525782299 0.136357160928026 1.40639729759662 Up Not_Significant siNTC
ENSG00000246985 167.015631482879 1.19703045916707 0.506084878476372 2.36527608327455 0.0180166344667102 0.136399462834633 2.29267277542568 Up Not_Significant siNTC
ENSG00000166526 328.805484607321 0.359853188310134 0.152181740640757 2.36462789027764 0.0180481947118894 0.136545949437312 1.283295300082 Up Not_Significant siNTC
ENSG00000175414 416.919671060678 -0.503392690987881 0.213043232078117 -2.36286638199002 0.0181342065278136 0.137103919806634 0.70544587838531 Down Not_Significant siNTC
ENSG00000260212 21.5885131182111 3.93378177647016 1.66549356118668 2.36193154278381 0.0181799989639652 0.137325744490536 15.282215203755 Up Not_Significant siNTC
ENSG00000142751 708.571608452431 -0.48795533878537 0.206606114250622 -2.36176620694517 0.0181881083518587 0.137325744490536 0.713034931616621 Down Not_Significant siNTC
ENSG00000142039 470.913121378282 0.50997595821189 0.215957369335371 2.36146587533173 0.018202847111646 0.137344289070463 1.42402646471367 Up Not_Significant siNTC
ENSG00000103942 216.425978793885 -0.589286837289361 0.249621452489609 -2.36072193079596 0.0182394011996442 0.137487935119562 0.664671390682317 Down Not_Significant siNTC
ENSG00000143799 1398.17265594684 -0.497772099777028 0.210868727884565 -2.36057809410944 0.0182464760970694 0.137487935119562 0.708199583424477 Down Not_Significant siNTC
ENSG00000167987 373.598145041035 0.408621809334533 0.173158026786429 2.359820199606 0.0182837943644459 0.137676355948306 1.32741714125941 Up Not_Significant siNTC
ENSG00000249915 1451.57452961918 0.583701712397625 0.247431140018352 2.35904709631267 0.0183219303316433 0.137870676291006 1.49868970481704 Up Not_Significant siNTC
ENSG00000005073 522.685317477513 0.476275661308002 0.20193950868817 2.35850658646226 0.0183486341741912 0.137978767542573 1.39114775828657 Up Not_Significant siNTC
ENSG00000013588 332.978426241694 1.05974000256006 0.449415960288637 2.3580382011343 0.0183718022584921 0.138060143047352 2.08455581649157 Up Not_Significant siNTC
ENSG00000150455 94.7445909906009 -0.58952794496049 0.250127227312917 -2.35691232535421 0.018427597052219 0.138386427292084 0.664560318019056 Down Not_Significant siNTC
ENSG00000071889 650.619788109533 -0.973048015220246 0.412971341030639 -2.35621196568227 0.018462379406167 0.138554581556886 0.509428643418475 Down Not_Significant siNTC
ENSG00000143845 102.475962931843 1.39914377540477 0.593936052085691 2.35571450914872 0.0184871197555555 0.13864719859599 2.6374500576106 Up Not_Significant siNTC
ENSG00000119725 821.58814157541 0.442683558405557 0.187960412705669 2.35519571399731 0.0185129522561899 0.138675278058838 1.35913009680072 Up Not_Significant siNTC
ENSG00000110955 9547.07446493782 -0.285752138342433 0.121331211489467 -2.35514122734397 0.0185156671563088 0.138675278058838 0.820313832788281 Down Not_Significant siNTC
ENSG00000140497 1439.07678786558 0.549934590584391 0.233643243210686 2.35373633334002 0.0185857890574736 0.13902017392291 1.46401931821771 Up Not_Significant siNTC
ENSG00000105516 99.0708864925944 1.20117984212478 0.510427633074131 2.3532813748552 0.018608546970175 0.13902017392291 2.29927629923301 Up Not_Significant siNTC
ENSG00000149929 261.528860305035 -1.21354548825264 0.515727305705943 -2.35307588880038 0.0186188337750163 0.13902017392291 0.431207600279079 Down Not_Significant siNTC
ENSG00000091073 169.939137778061 0.757486658002776 0.321970682324075 2.35265724361928 0.0186398069005004 0.13902017392291 1.69054293610192 Up Not_Significant siNTC
ENSG00000198556 137.518783671303 0.652676189773025 0.277428600903088 2.3525915772506 0.018643098503704 0.13902017392291 1.57208169385801 Up Not_Significant siNTC
ENSG00000257605 54.7644966691214 -1.22786204897024 0.521933714501065 -2.3525248798001 0.0186464423116719 0.13902017392291 0.426949680329096 Down Not_Significant siNTC
ENSG00000122085 498.313213503839 0.354869927203517 0.150880144643857 2.35199885340225 0.0186728324964572 0.13902017392291 1.27887027365718 Up Not_Significant siNTC
ENSG00000168394 745.194056381727 0.68649763816605 0.291880197130525 2.35198428983881 0.0186735635995682 0.13902017392291 1.60937177720709 Up Not_Significant siNTC
ENSG00000132196 184.034197071556 -0.72706453520512 0.309128262837383 -2.35198337587007 0.0186736094824013 0.13902017392291 0.604131896823604 Down Not_Significant siNTC
ENSG00000103507 777.740326873409 -0.934173727487233 0.397266144052112 -2.35150601548541 0.0186975872934385 0.139106068606274 0.523342117005945 Down Not_Significant siNTC
ENSG00000147955 1889.98091792789 -0.455513058744921 0.193792870945953 -2.35051504485921 0.0187474497561516 0.13933446572434 0.729250786027661 Down Not_Significant siNTC
ENSG00000140650 1040.40592211454 0.365828038652442 0.155668290238329 2.35004854291364 0.0187709628775776 0.13933446572434 1.28862102476205 Up Not_Significant siNTC
ENSG00000089159 4215.71792823494 -0.581990889155475 0.24765476587286 -2.35000884034776 0.0187729651986409 0.13933446572434 0.668041257966617 Down Not_Significant siNTC
ENSG00000278341 78.1206236585161 -1.40832150870965 0.599309601991285 -2.34990646575712 0.0187781291223914 0.13933446572434 0.37674975827408 Down Not_Significant siNTC
ENSG00000176890 1220.68793832786 -0.774237928784597 0.329756528852163 -2.34790780785937 0.0188791935503173 0.139991473660244 0.584697395974709 Down Not_Significant siNTC
ENSG00000198483 244.542092821913 -1.1305139192298 0.481657618817194 -2.34713181119402 0.0189185607256393 0.14019042149377 0.456752990820719 Down Not_Significant siNTC
ENSG00000090238 629.83578220654 0.804977634534301 0.343026582639773 2.34669170050778 0.0189409199183572 0.140263156640444 1.74711870681175 Up Not_Significant siNTC
ENSG00000030582 10873.6253723038 0.665872399079437 0.283806809220222 2.34621713590652 0.0189650553819203 0.140348940622524 1.58652735783154 Up Not_Significant siNTC
ENSG00000164949 191.937722201289 -1.84712354007818 0.787415984741523 -2.34580396622824 0.0189860903095888 0.140411681112316 0.277945987440357 Down Not_Significant siNTC
ENSG00000104643 505.41920117056 0.683361281049846 0.291434354857178 2.34482060766219 0.019036236261311 0.140595359247203 1.60587687228095 Up Not_Significant siNTC
ENSG00000166128 642.934254031683 0.902852292962095 0.385075153434091 2.34461321357787 0.019046827008702 0.140595359247203 1.86975895470128 Up Not_Significant siNTC
ENSG00000109971 42345.3435773416 -0.449197502199924 0.191589949864466 -2.34457758623401 0.0190486468663488 0.140595359247203 0.732450159411835 Down Not_Significant siNTC
ENSG00000103356 516.353435977201 -0.520713378409184 0.222321298949341 -2.34216595922209 0.0191721876100942 0.141413853467067 0.697027084620143 Down Not_Significant siNTC
ENSG00000198121 1766.86100796194 -0.429724138572365 0.183571552067365 -2.34090812946152 0.0192369000970397 0.141797638025773 0.742403728668938 Down Not_Significant siNTC
ENSG00000145908 138.548659867519 -1.16798109709959 0.499148681134129 -2.33994627501727 0.0192865140552336 0.142069697078802 0.445043697769592 Down Not_Significant siNTC
ENSG00000143382 1347.08454424282 0.666417733579471 0.284873915462007 2.33934276677694 0.0193177010186366 0.142205749039101 1.58712717388333 Up Not_Significant siNTC
ENSG00000255284 120.428573631114 -0.913733343518965 0.390731797183641 -2.33851800673779 0.0193603926783975 0.142372967130846 0.530809706127846 Down Not_Significant siNTC
ENSG00000233426 210.223120537542 0.675013454970433 0.288670332943048 2.33835409440432 0.019368887007734 0.142372967130846 1.59661166308301 Up Not_Significant siNTC
ENSG00000182463 476.724653808642 0.65437818357031 0.27986808825081 2.33816648286058 0.0193786134835582 0.142372967130846 1.57393742367318 Up Not_Significant siNTC
ENSG00000228526 404.903537453277 1.04290383934009 0.446360253147493 2.33646215581717 0.0194671677628804 0.142844061451087 2.06037057177334 Up Not_Significant siNTC
ENSG00000276600 326.980393796193 -0.919285579064232 0.393455554620319 -2.33644071933699 0.019468283817873 0.142844061451087 0.528770802155331 Down Not_Significant siNTC
ENSG00000106628 1844.39250623084 -0.977701284751828 0.418832069877476 -2.33435153386856 0.0195773223651311 0.143549913893046 0.507788178937487 Down Not_Significant siNTC
ENSG00000100246 179.173726192595 0.549784760237636 0.235548014997423 2.3340666243511 0.0195922335903121 0.143565108785629 1.46386728114417 Up Not_Significant siNTC
ENSG00000100592 281.246406556898 0.609089701369627 0.26104057847533 2.33331424917597 0.0196316581248901 0.143751703532343 1.52529648752598 Up Not_Significant siNTC
ENSG00000082512 369.879219448623 -0.553585647291823 0.237275711199824 -2.33309024548921 0.0196434093183169 0.143751703532343 0.681324670717367 Down Not_Significant siNTC
ENSG00000106399 308.273490099059 -1.13593622108886 0.48699043253118 -2.33256373268921 0.0196710542790924 0.143859861967829 0.455039528061722 Down Not_Significant siNTC
ENSG00000136048 4370.61984252454 0.819572076788029 0.351468089616068 2.33185344844052 0.0197084021357988 0.144038792602942 1.76488242651031 Up Not_Significant siNTC
ENSG00000279208 35.4688143302248 1.87447606634753 0.803970932775641 2.33152218560448 0.0197258416185011 0.144072084244337 3.66668432642316 Up Not_Significant siNTC
ENSG00000003056 4189.71298358236 0.874927100359405 0.37534895964585 2.33096982920885 0.0197549506420122 0.144190507884452 1.83391541599133 Up Not_Significant siNTC
ENSG00000185043 1179.26641052833 -1.04900826046146 0.450113597433678 -2.3305411488175 0.0197775678207636 0.144261424247735 0.483300281284619 Down Not_Significant siNTC
ENSG00000183891 91.0568044699123 0.684183976673798 0.293762470312647 2.32903806924564 0.0198570490261417 0.144746755026282 1.60679288335836 Up Not_Significant siNTC
ENSG00000100558 88.4173637223526 -1.30969188956777 0.562663040467381 -2.32766646353715 0.0199298212424487 0.145182580542711 0.403407024387057 Down Not_Significant siNTC
ENSG00000242259 303.434844011583 0.502323908970021 0.215881521196749 2.32684996003996 0.0199732522902908 0.14540423639976 1.41649342878957 Up Not_Significant siNTC
ENSG00000189403 5792.52170060263 -0.999338781209609 0.429528108130626 -2.32659693811166 0.019986727663502 0.145407669963097 0.50022921349292 Down Not_Significant siNTC
ENSG00000142186 2503.72855831947 -0.357216412668844 0.15365324770502 -2.32482175290313 0.0200814933404006 0.145874062935251 0.780669378864633 Down Not_Significant siNTC
ENSG00000105810 1166.0989268035 0.775090671052288 0.33340848536452 2.32474788458029 0.0200854451773003 0.145874062935251 1.71129760027468 Up Not_Significant siNTC
ENSG00000113460 828.714872747408 0.547201134010847 0.235389414811592 2.32466330080659 0.0200899711071621 0.145874062935251 1.46124808493768 Up Not_Significant siNTC
ENSG00000121058 295.712385368784 -0.692397762620321 0.298065273564644 -2.32297360353237 0.0201805705203137 0.14638361615157 0.61882450700542 Down Not_Significant siNTC
ENSG00000197037 160.299171316522 0.803659628976356 0.346062638589208 2.3222952707424 0.0202170420291333 0.14638361615157 1.74552331722873 Up Not_Significant siNTC
ENSG00000125730 55.0932797782357 1.71256803288102 0.737550472269087 2.32196723786546 0.0202346997957917 0.14638361615157 3.27743696396641 Up Not_Significant siNTC
ENSG00000151327 1330.13322676621 -0.392546988572909 0.169078993907488 -2.32167804823639 0.020250277818164 0.14638361615157 0.761783535067739 Down Not_Significant siNTC
ENSG00000267001 13.024778017362 -3.59723453495394 1.54948780103594 -2.32156363706055 0.0202564437899043 0.14638361615157 0.0826274792080937 Down Not_Significant siNTC
ENSG00000088280 235.545157985989 0.687118896446236 0.295983188640734 2.32147947186373 0.0202609807580566 0.14638361615157 1.61006495963397 Up Not_Significant siNTC
ENSG00000272655 180.508819128248 -0.637412217109154 0.274571690623072 -2.3214782837324 0.0202610448112316 0.14638361615157 0.642865031492564 Down Not_Significant siNTC
ENSG00000126822 154.605963801132 0.686182487713199 0.295597302938576 2.32134218036416 0.0202683834294823 0.14638361615157 1.6090202553422 Up Not_Significant siNTC
ENSG00000042493 4885.58492658871 -0.615099499018541 0.264996080574748 -2.32116451565795 0.0202779665014114 0.14638361615157 0.652884864178218 Down Not_Significant siNTC
ENSG00000228623 77.0022339061309 -1.20208291029847 0.517965958858885 -2.32077589219713 0.0202989422772206 0.146440498415407 0.434647300564305 Down Not_Significant siNTC
ENSG00000124067 1856.78329165139 0.468907048903833 0.202180206748969 2.31925298941868 0.0203813228039907 0.146866974829334 1.38406053983255 Up Not_Significant siNTC
ENSG00000110697 532.963053975906 -0.715517562927982 0.308519453921094 -2.3191975541062 0.0203843270376611 0.146866974829334 0.608986620348517 Down Not_Significant siNTC
ENSG00000213190 374.199499978272 -0.519821677520556 0.224405865673793 -2.31643533897725 0.0205345111139783 0.147796926116014 0.697458036258098 Down Not_Significant siNTC
ENSG00000128607 691.188222895642 0.485673626318007 0.209673059709933 2.31633776408805 0.0205398339460102 0.147796926116014 1.400239515873 Up Not_Significant siNTC
ENSG00000172748 145.607895685837 0.806254734271341 0.348140700415862 2.31588760897031 0.0205644060527023 0.14787857780149 1.74866597261526 Up Not_Significant siNTC
ENSG00000172831 2226.92415361159 0.724471933372511 0.312878105422487 2.31550856648866 0.0205851162902245 0.147932371694917 1.65229573928088 Up Not_Significant siNTC
ENSG00000163453 2360.62030146125 0.757260732793166 0.327204227319659 2.31433664227501 0.020649263325121 0.148298049133914 1.690278218783 Up Not_Significant siNTC
ENSG00000099365 145.686984872725 -0.868190664987776 0.375265468603128 -2.31353731591529 0.0206931155700981 0.148517598398483 0.547833477370367 Down Not_Significant siNTC
ENSG00000180098 457.701396115173 -0.733491022695738 0.317343052563947 -2.31135049836307 0.0208135028279167 0.149190379514378 0.601446775150712 Down Not_Significant siNTC
ENSG00000121281 598.453196392253 -0.775406827103624 0.335477915163395 -2.31134984467148 0.0208135389056009 0.149190379514378 0.584223855145899 Down Not_Significant siNTC
ENSG00000123496 329.834305575112 -1.59739506868237 0.691195601592554 -2.31106081260049 0.0208294961238419 0.149209113168995 0.33047314188281 Down Not_Significant siNTC
ENSG00000141179 157.096633603563 -0.745898769162266 0.322829670325129 -2.31050252726478 0.0208603487824958 0.149334455880837 0.59629627553681 Down Not_Significant siNTC
ENSG00000173641 4859.46285604087 -0.910131316645652 0.393968025928001 -2.31016543665394 0.0208789967821443 0.149372323747881 0.532136653006096 Down Not_Significant siNTC
ENSG00000216775 193.303646089194 -1.07290600392459 0.464697363948054 -2.30882739426198 0.0209531612412339 0.149744976230487 0.475360520824509 Down Not_Significant siNTC
ENSG00000172830 368.137723151804 0.631371214537961 0.273469729155384 2.30874260375348 0.0209578686997597 0.149744976230487 1.54903658132003 Up Not_Significant siNTC
ENSG00000198468 39.055827569419 -0.823979209959703 0.356984270521934 -2.30816671209349 0.0209898658487906 0.149795822174641 0.56488174748749 Down Not_Significant siNTC
ENSG00000168234 652.465287566379 0.42218123932006 0.182910326696021 2.30813233427593 0.0209917772623558 0.149795822174641 1.33995192401707 Up Not_Significant siNTC
ENSG00000256940 194.964239205232 -1.19392449436451 0.517617647828322 -2.30657609796276 0.0210784633070331 0.150318480037783 0.437112186536521 Down Not_Significant siNTC
ENSG00000100234 18017.1695090627 0.660442779459617 0.286386339595129 2.30612528653881 0.0211036327593478 0.150402053228188 1.58056764341791 Up Not_Significant siNTC
ENSG00000197417 224.477193618705 -0.493042207087842 0.213829249870238 -2.30577532020078 0.0211231899346332 0.150445547674566 0.710525234356502 Down Not_Significant siNTC
ENSG00000072609 523.671777543351 0.862534369274166 0.374483894678135 2.30326158623058 0.0212641295721423 0.151352957909418 1.81822957415956 Up Not_Significant siNTC
ENSG00000227992 17.1800916213629 1.05069033136296 0.456236897117957 2.30294905563351 0.0212817096088488 0.151381728273631 2.07152083585358 Up Not_Significant siNTC
ENSG00000081377 921.310874586046 0.942707565227789 0.409416876973114 2.30256156560369 0.0213035237357506 0.151440560974675 1.92213220044069 Up Not_Significant siNTC
ENSG00000105419 582.110877862789 0.911911587784309 0.396095028465547 2.30225456582227 0.0213208204101074 0.151467226064689 1.88153690587397 Up Not_Significant siNTC
ENSG00000101407 266.963084976332 -0.351628035099892 0.152785636749858 -2.30144693297041 0.0213663816745675 0.15169452691112 0.78369921926904 Down Not_Significant siNTC
ENSG00000236523 87.4893998438158 2.81705101875252 1.22451190602646 2.30055012522814 0.021417072917921 0.151957937416366 7.04720420244662 Up Not_Significant siNTC
ENSG00000142552 8597.73393260837 -0.864721623382188 0.376092428451609 -2.29922635492102 0.0214920892041385 0.152393494914823 0.549152358896025 Down Not_Significant siNTC
ENSG00000128951 614.2204707784 -0.849095398030774 0.369408459136624 -2.2985272183947 0.0215318005737266 0.152578323203682 0.555132707519151 Down Not_Significant siNTC
ENSG00000114784 895.329441602187 0.709772910842158 0.308920568206152 2.29759033192152 0.0215851164339398 0.152859260268724 1.63554665165388 Up Not_Significant siNTC
ENSG00000126457 1917.85854163931 -0.650822429304166 0.283379463711941 -2.296646414596 0.0216389485896908 0.153105704177237 0.636917126272202 Down Not_Significant siNTC
ENSG00000173530 2261.81924657077 1.02077770119205 0.444492765796473 2.29650014520023 0.0216473008678422 0.153105704177237 2.02901242708693 Up Not_Significant siNTC
ENSG00000197157 5971.28068290077 -0.264226683523538 0.11511552881395 -2.2953174627776 0.0217149375624385 0.153400048734686 0.832644931229254 Down Not_Significant siNTC
ENSG00000113621 1670.43988568818 -0.349584168117042 0.152304830325102 -2.29529271902171 0.0217163546008772 0.153400048734686 0.784810273281519 Down Not_Significant siNTC
ENSG00000173715 117.055430913136 -0.845553390135322 0.368563677299499 -2.29418535307324 0.0217798542701998 0.153656772954598 0.556497306480482 Down Not_Significant siNTC
ENSG00000231612 20.4487388569347 -3.37448299847254 1.47096841526213 -2.29405537431013 0.0217873182264734 0.153656772954598 0.0964227242665978 Down Not_Significant siNTC
ENSG00000174564 516.034653808896 0.826036897235061 0.360095187324237 2.29394039774067 0.0217939225456978 0.153656772954598 1.7728087377736 Up Not_Significant siNTC
ENSG00000182199 2020.19659937702 0.51757256643845 0.225685936910434 2.293331048996 0.0218289529736085 0.15374743269687 1.43154454840908 Up Not_Significant siNTC
ENSG00000185619 716.274520421763 0.645118930286752 0.281313497546588 2.29323845429747 0.0218342803722617 0.15374743269687 1.56386820028422 Up Not_Significant siNTC
ENSG00000186166 165.656950356148 0.481803138792972 0.210142623515389 2.29274352215218 0.0218627752837686 0.153756005660127 1.39648796338961 Up Not_Significant siNTC
ENSG00000176142 746.409514370682 -0.831563521879995 0.362719709215947 -2.29257881706372 0.0218722650840276 0.153756005660127 0.561919931068055 Down Not_Significant siNTC
ENSG00000113269 944.651545950564 -0.357115748504189 0.15577561165072 -2.29250101938237 0.0218767487931731 0.153756005660127 0.780723852034904 Down Not_Significant siNTC
ENSG00000139679 348.861103859854 1.0928584347808 0.477041993714822 2.29090614490873 0.0219688425133399 0.154306279512667 2.13296225333742 Up Not_Significant siNTC
ENSG00000164167 243.340049667293 -0.717717040109561 0.313373323064304 -2.2902939953261 0.0220042796752777 0.154458164048308 0.60805889022015 Down Not_Significant siNTC
ENSG00000147416 4701.7334755391 0.755062543198369 0.32972416468799 2.28998242792689 0.0220223353104687 0.154487925622121 1.68770475544586 Up Not_Significant siNTC
ENSG00000167716 807.256146938402 0.721321578364326 0.315248141371293 2.28810731516658 0.0221312723538749 0.155123706400734 1.64869162418884 Up Not_Significant siNTC
ENSG00000230417 544.438038152223 -0.599103249243363 0.261911162403123 -2.28742923266954 0.0221707816444427 0.155123706400734 0.660164172899013 Down Not_Significant siNTC
ENSG00000163565 3092.50763152396 0.533727224632947 0.233338764673197 2.28734914826716 0.0221754519061135 0.155123706400734 1.44766443155479 Up Not_Significant siNTC
ENSG00000129534 280.947207852157 -0.970994130454099 0.424540025686978 -2.28716745584321 0.0221860507895789 0.155123706400734 0.510154405162386 Down Not_Significant siNTC
ENSG00000014919 377.759807405276 0.444981275326339 0.194566004184154 2.28704535097083 0.0221931761555198 0.155123706400734 1.36129644817981 Up Not_Significant siNTC
ENSG00000185215 919.452838571019 0.456741082721618 0.199728935017731 2.28680477708986 0.022207220541942 0.155123706400734 1.37243810073018 Up Not_Significant siNTC
ENSG00000262919 595.409071456333 -0.79477694989231 0.34755653114683 -2.2867559049165 0.0222100745794647 0.155123706400734 0.576432286719546 Down Not_Significant siNTC
ENSG00000090447 95.1706928282064 -0.898917860223354 0.393211946433992 -2.28608990234292 0.022248999606534 0.155298572784184 0.536288841120592 Down Not_Significant siNTC
ENSG00000147224 1559.38409491676 -0.648039172030588 0.283554339826423 -2.28541440214699 0.0222885403145689 0.155410172270277 0.638147057221476 Down Not_Significant siNTC
ENSG00000164463 522.26144182496 1.16994058491433 0.511932396344414 2.28534195778308 0.0222927845038029 0.155410172270277 2.25002430382057 Up Not_Significant siNTC
ENSG00000241990 230.80479971759 -1.1489519377762 0.502811205312187 -2.28505635045034 0.0223095237993095 0.15542996580927 0.450952712067434 Down Not_Significant siNTC
ENSG00000166025 1895.67325365315 -0.761851402071243 0.333679898873099 -2.28318039127967 0.0224197446696671 0.15610061326041 0.589739036261963 Down Not_Significant siNTC
ENSG00000198768 1515.09578478822 -0.809570631861456 0.354777860276865 -2.28190854758996 0.0224947400978811 0.156525316598946 0.570551637573591 Down Not_Significant siNTC
ENSG00000134686 1521.55411956637 0.584644630378953 0.256297860462469 2.28111397154861 0.0225417035946428 0.15675455820603 1.49966954000939 Up Not_Significant siNTC
ENSG00000099331 2451.37405650226 -0.658211046870507 0.28868416735137 -2.2800386072762 0.0226053988123852 0.157076980763398 0.633663557785303 Down Not_Significant siNTC
ENSG00000250565 64.4961581388661 -0.719337294410446 0.31551858452618 -2.27985712946414 0.0226161633901869 0.157076980763398 0.607376377992007 Down Not_Significant siNTC
ENSG00000163961 463.021047005492 -0.500636650198058 0.21968530774991 -2.27888089251732 0.0226741465488298 0.157266502208609 0.70679480925642 Down Not_Significant siNTC
ENSG00000133789 2808.68421093639 0.753250098492642 0.330548738083491 2.27878679210805 0.0226797424209491 0.157266502208609 1.68558583852284 Up Not_Significant siNTC
ENSG00000130119 277.687746798677 0.8070323731547 0.354165433261554 2.27868757750478 0.0226856437186985 0.157266502208609 1.74960878947423 Up Not_Significant siNTC
ENSG00000051596 334.170106362326 -0.489068982455242 0.214739208005977 -2.27750203140188 0.0227562634593062 0.15760095810161 0.712484738806144 Down Not_Significant siNTC
ENSG00000119917 968.063634414979 0.691165216420416 0.303488112853934 2.27740457417213 0.0227620772074852 0.15760095810161 1.61458703979366 Up Not_Significant siNTC
ENSG00000178860 284.014562894117 0.828561463399945 0.363956534158804 2.27653960194714 0.0228137331493287 0.157860868858783 1.775913684424 Up Not_Significant siNTC
ENSG00000079150 361.682021506314 -0.807817279974796 0.354943453324403 -2.27590415433437 0.022851746801049 0.158026117952585 0.571245468149821 Down Not_Significant siNTC
ENSG00000184939 527.962946926327 0.338408778128285 0.14879318749939 2.2743566679064 0.0229445505562481 0.158498551789595 1.26436129614138 Up Not_Significant siNTC
ENSG00000112146 947.69897517426 -0.469342154674256 0.206368433148853 -2.27429237850404 0.0229484131056478 0.158498551789595 0.722293876868513 Down Not_Significant siNTC
ENSG00000132361 778.577114924224 -0.599713277065777 0.263743466032886 -2.27385074628161 0.0229749619283906 0.158583965606953 0.659885088705294 Down Not_Significant siNTC
ENSG00000103042 1223.76172731588 -0.692525903286569 0.304714005728217 -2.27270781870215 0.0230437931763881 0.158960947130396 0.618769545242261 Down Not_Significant siNTC
ENSG00000106571 431.213716884458 0.357266054656696 0.157225614526376 2.27231456994408 0.0230675174207434 0.159026498026358 1.28099607448459 Up Not_Significant siNTC
ENSG00000159720 2829.02404050262 0.530259677879965 0.23343921250519 2.27151073801783 0.0231160776761387 0.159263081068751 1.44418911893587 Up Not_Significant siNTC
ENSG00000168685 1672.48997606786 0.936693582621185 0.41262717417166 2.27007245584728 0.0232031872251514 0.159702045968498 1.91413632531628 Up Not_Significant siNTC
ENSG00000124313 280.412378774819 0.724918100787083 0.319348970654903 2.26998727849494 0.0232083549185128 0.159702045968498 1.65280680676373 Up Not_Significant siNTC
ENSG00000091592 714.279567736586 0.403886237760313 0.177999913325718 2.26902491250797 0.0232668109381791 0.160005830203394 1.32306710669316 Up Not_Significant siNTC
ENSG00000007384 1078.93086815375 0.490207232725231 0.216145756832821 2.26794751795375 0.0233324056414067 0.160358303553909 1.40464662859302 Up Not_Significant siNTC
ENSG00000134748 504.081424484646 0.51629157864587 0.227730332749201 2.2671181849739 0.0233830069728364 0.160506590537103 1.43027402542505 Up Not_Significant siNTC
ENSG00000156587 1188.77434865111 0.709290500651686 0.312884511358863 2.26694027636979 0.0233938743767783 0.160506590537103 1.63499984692387 Up Not_Significant siNTC
ENSG00000132475 6493.99182991258 0.660041943489008 0.291166491429544 2.26688840549059 0.0233970436930314 0.160506590537103 1.58012856215427 Up Not_Significant siNTC
ENSG00000086712 432.515677459551 0.694962002625441 0.306707575777249 2.26587817684088 0.0234588431255624 0.16083187236667 1.61884179584552 Up Not_Significant siNTC
ENSG00000167695 649.626827420947 -0.33479069081317 0.14777943121383 -2.26547556762986 0.0234835116772742 0.160902345327991 0.792899163720025 Down Not_Significant siNTC
ENSG00000089289 1044.47365485677 0.543974156925897 0.240215482872261 2.26452579334849 0.0235417951822089 0.161202911039473 1.45798326164983 Up Not_Significant siNTC
ENSG00000134202 601.101382420615 0.4849354329113 0.214169281286131 2.2642623162349 0.0235579858489697 0.161215053710636 1.39952322923753 Up Not_Significant siNTC
ENSG00000150594 330.078692896608 1.05030265472369 0.463942851364547 2.26386213654235 0.0235825953716788 0.161281237123364 2.07096425783669 Up Not_Significant siNTC
ENSG00000196141 1900.65125940449 -0.452951086153469 0.200100581794707 -2.26361703744656 0.0235976790431647 0.161281237123364 0.730546957678493 Down Not_Significant siNTC
ENSG00000122176 503.997774658399 0.861055709900406 0.380442352351182 2.26330140316653 0.0236171158600499 0.161281237123364 1.81636697339083 Up Not_Significant siNTC
ENSG00000119231 742.124565549099 0.473987294207031 0.209435333974289 2.2631677530842 0.0236253502421812 0.161281237123364 1.38894290331252 Up Not_Significant siNTC
ENSG00000186001 893.693721075825 0.36687090610288 0.162311565817246 2.2602881332311 0.0238033739967107 0.162397393551689 1.28955285492276 Up Not_Significant siNTC
ENSG00000163734 34.7686601092655 1.95445540100556 0.864881493385104 2.2597956089405 0.0238339390662854 0.162506772340977 3.87569596572757 Up Not_Significant siNTC
ENSG00000158163 177.347932474689 -0.473476429165355 0.209607122371302 -2.25887567086881 0.0238911197634692 0.162733921604635 0.720226990598371 Down Not_Significant siNTC
ENSG00000230615 44.404880510799 -1.78222507540163 0.789017095581549 -2.25879145760211 0.0238963601569317 0.162733921604635 0.290734649225529 Down Not_Significant siNTC
ENSG00000013374 1204.43732152381 -0.229542639426948 0.101636567152039 -2.25846509636215 0.0239166782685184 0.162773156663769 0.852905235389193 Down Not_Significant siNTC
ENSG00000115539 579.547869710524 -0.380746042531344 0.168718348500875 -2.25669612057262 0.0240270694317829 0.163424994152188 0.768040321015798 Down Not_Significant siNTC
ENSG00000175792 557.425699500983 -0.454694581163903 0.201575693159187 -2.25570143918505 0.0240893353876217 0.163674974766093 0.729664625921544 Down Not_Significant siNTC
ENSG00000196814 185.676183879964 0.638503199741615 0.283069460075937 2.25564142302857 0.024093096804238 0.163674974766093 1.55671322674414 Up Not_Significant siNTC
ENSG00000100412 1850.33133029483 0.401339708070461 0.177956768576438 2.25526520447056 0.0241166873043184 0.163735760435269 1.32073379454117 Up Not_Significant siNTC
ENSG00000025770 436.684308227814 -1.11091426421985 0.492783018176301 -2.2543679941146 0.0241730270462133 0.164018682300217 0.463000525416444 Down Not_Significant siNTC
ENSG00000182378 348.331586806026 -0.913015315878221 0.405077508638037 -2.25392744946019 0.0242007325065232 0.16410708968341 0.531073955252844 Down Not_Significant siNTC
ENSG00000138867 1402.63401553374 0.359866187828152 0.15969378266173 2.25347650879079 0.0242291202690108 0.16420001384732 1.28330686336811 Up Not_Significant siNTC
ENSG00000123080 408.681939529147 -1.22247878198309 0.542548231749139 -2.25321678414084 0.0242454836363152 0.164211385839659 0.428545774779805 Down Not_Significant siNTC
ENSG00000259746 74.9704358302119 -0.723887013504533 0.321515580521545 -2.2514834656855 0.0243549329602528 0.164829487121167 0.6054639577978 Down Not_Significant siNTC
ENSG00000151376 136.604652308981 0.657388440923599 0.29200327836934 2.2513050010764 0.024366226275379 0.164829487121167 1.57722495361099 Up Not_Significant siNTC
ENSG00000168488 1654.58962422625 0.571156588930486 0.253748397971557 2.25087761537122 0.0243932898722413 0.164912797673157 1.48571417010104 Up Not_Significant siNTC
ENSG00000162642 287.602816126448 0.52530979775349 0.233451430675309 2.25018881329584 0.0244369621192059 0.165108223816895 1.43924260322329 Up Not_Significant siNTC
ENSG00000134285 795.973415671797 -0.984832291169354 0.437759449322477 -2.24971109748421 0.0244672906022205 0.165213311300743 0.50528445758286 Down Not_Significant siNTC
ENSG00000130303 40.2738376304832 1.34707450597449 0.599343913075284 2.24758185840669 0.0246028654508894 0.165961893723982 2.54395738922823 Up Not_Significant siNTC
ENSG00000277075 23.6990392822745 -1.2593521726202 0.56038682652685 -2.24729082306482 0.0246214469853817 0.165961893723982 0.417731495640081 Down Not_Significant siNTC
ENSG00000245556 155.863196228217 0.566660765429091 0.252155002986386 2.24727155407535 0.0246226776684033 0.165961893723982 1.48109149397874 Up Not_Significant siNTC
ENSG00000247828 78.6559506244401 -0.612267506962907 0.272481262533797 -2.24700774383326 0.024639532214575 0.165975451339384 0.654167727591022 Down Not_Significant siNTC
ENSG00000175213 248.253402669107 0.684508497376309 0.304691086246543 2.24656554876185 0.024667805989279 0.166065867894111 1.60715435698317 Up Not_Significant siNTC
ENSG00000163002 116.017664393386 -0.873604127793172 0.389031346043752 -2.24558801412091 0.0247304089193887 0.16638714352383 0.545781679221954 Down Not_Significant siNTC
ENSG00000244187 337.44784914241 -1.10555278761837 0.492501066944067 -2.24477237070418 0.0247827493425184 0.166639027749874 0.464724371920436 Down Not_Significant siNTC
ENSG00000240590 26.8745204840108 3.06847168140288 1.36742903537205 2.24397142522867 0.0248342399298806 0.166797258601212 8.38884204272671 Up Not_Significant siNTC
ENSG00000117280 1349.67656551162 0.590376527821506 0.263140440550374 2.24357961317803 0.0248594621824925 0.166797258601212 1.50563965182196 Up Not_Significant siNTC
ENSG00000171843 222.356763572043 0.549344989746701 0.244858908276887 2.24351645448611 0.0248635299943864 0.166797258601212 1.4634211248142 Up Not_Significant siNTC
ENSG00000119965 191.55379858293 -0.619974434575421 0.276351089061679 -2.24343040109043 0.0248690732951085 0.166797258601212 0.650682458103651 Down Not_Significant siNTC
ENSG00000133624 186.903971686068 0.497807761029657 0.221921849365101 2.24316696374801 0.0248860497897608 0.166797258601212 1.4120662341633 Up Not_Significant siNTC
ENSG00000152492 1519.86462859838 0.526221262622737 0.234604325921424 2.24301602519889 0.0248957811308732 0.166797258601212 1.44015217420767 Up Not_Significant siNTC
ENSG00000087152 911.191737851536 0.550643510253902 0.245615689151312 2.24189062252728 0.0249684422614152 0.167085667926457 1.46473889311144 Up Not_Significant siNTC
ENSG00000176700 124.140641646476 0.613175476030692 0.273508714567604 2.24188643129735 0.0249687132091853 0.167085667926457 1.52962231562594 Up Not_Significant siNTC
ENSG00000138678 145.072697497286 0.855174200889271 0.381507735049754 2.24156451448552 0.0249895315689977 0.167124965313715 1.80897717023997 Up Not_Significant siNTC
ENSG00000139597 87.576928330573 0.609374127386266 0.271996492273337 2.24037494856326 0.0250665912318484 0.167382214969926 1.52559722798716 Up Not_Significant siNTC
ENSG00000156502 530.95159014522 0.263829431507302 0.117766255666888 2.24028037584524 0.0250727264379578 0.167382214969926 1.20066146600511 Up Not_Significant siNTC
ENSG00000130147 3779.48018320232 0.635742584677987 0.283778480234675 2.24027764244932 0.0250729037805961 0.167382214969926 1.55373728461053 Up Not_Significant siNTC
ENSG00000084774 1056.52221971278 -0.595726559317595 0.265997861041187 -2.23959154026939 0.0251174524286319 0.167579566263104 0.661711125247985 Down Not_Significant siNTC
ENSG00000168300 386.912415979489 1.00777474500488 0.450066909249935 2.23916649789784 0.0251450848105733 0.167592085120294 2.01080717917883 Up Not_Significant siNTC
ENSG00000176095 950.119594803855 0.503520707571668 0.224876218411543 2.23910163168157 0.0251493041344888 0.167592085120294 1.41766897917133 Up Not_Significant siNTC
ENSG00000196914 2681.14524872218 -1.55502658523281 0.695025672800588 -2.23736567739559 0.0252624498795071 0.168101939760369 0.34032225778577 Down Not_Significant siNTC
ENSG00000180104 1209.41892753212 -0.359708391955242 0.160801360255087 -2.23697356405828 0.0252880678900477 0.168101939760369 0.779322086006238 Down Not_Significant siNTC
ENSG00000100221 1295.17458771911 0.402493297102269 0.179930947800108 2.23693201210397 0.0252907839283581 0.168101939760369 1.32179028484073 Up Not_Significant siNTC
ENSG00000083444 7078.97463256771 -0.42169198669598 0.188527311342312 -2.23676868721851 0.0253014620857285 0.168101939760369 0.746548561673089 Down Not_Significant siNTC
ENSG00000037897 239.61279836623 -0.908231013977675 0.406067386784146 -2.23665096862473 0.0253091609298256 0.168101939760369 0.532838039612327 Down Not_Significant siNTC
ENSG00000184207 454.389382915735 -1.16332545449267 0.520143714776867 -2.23654621106344 0.0253160138218978 0.168101939760369 0.44648219385039 Down Not_Significant siNTC
ENSG00000256235 904.896212433459 -0.459688860639027 0.205616241317813 -2.23566415616217 0.0253737786385182 0.168385514976801 0.727143061329055 Down Not_Significant siNTC
ENSG00000171045 100.486263356908 0.646941162999436 0.289598160556306 2.2339270448289 0.0254878737396297 0.168905700217426 1.56584473183329 Up Not_Significant siNTC
ENSG00000064932 313.747370371426 0.873349999323502 0.390985316153056 2.23371559811115 0.0255017920163424 0.168905700217426 1.83191174263358 Up Not_Significant siNTC
ENSG00000258818 176.332944602871 -0.978052906979408 0.437897819047313 -2.23351856172121 0.0255147676654605 0.168905700217426 0.507664432858976 Down Not_Significant siNTC
ENSG00000088836 104.762438573294 0.619135455332587 0.277206266797067 2.23348289519672 0.0255171170618866 0.168905700217426 1.53595447443801 Up Not_Significant siNTC
ENSG00000175182 252.418573306652 -0.468002403001317 0.209554339160973 -2.23332241591911 0.0255276903387096 0.168905700217426 0.722964943077179 Down Not_Significant siNTC
ENSG00000146859 173.78901628225 0.801843654878769 0.359235440694029 2.23208393172355 0.0256094162136722 0.169128588175714 1.74332754411714 Up Not_Significant siNTC
ENSG00000175279 216.91089873637 -0.958220488335891 0.429297686969188 -2.23206534165339 0.0256106446691009 0.169128588175714 0.514691374976019 Down Not_Significant siNTC
ENSG00000110422 845.399014153628 1.12642537320874 0.504686622288927 2.23193031766925 0.0256195687551374 0.169128588175714 2.18317135909017 Up Not_Significant siNTC
ENSG00000167136 370.824019326725 -1.48696466964769 0.666234031175685 -2.23189540021497 0.0256218769781487 0.169128588175714 0.356762363123842 Down Not_Significant siNTC
ENSG00000164221 287.145896849762 -0.893825602679676 0.400721125497621 -2.23054275356636 0.0257114324382007 0.169619609158679 0.538185115897108 Down Not_Significant siNTC
ENSG00000163512 1083.0924118778 0.645270505920351 0.289397000917474 2.22970695575508 0.0257669038097999 0.16988532924598 1.56403251551335 Up Not_Significant siNTC
ENSG00000162493 70.3458697643879 -1.1864160834629 0.532305474538133 -2.22882562778885 0.0258255090724309 0.1701713862392 0.439393038117341 Down Not_Significant siNTC
ENSG00000196850 373.79009758087 -0.973162451193012 0.437022177173898 -2.22680335695132 0.0259604189460193 0.170959602269958 0.509388236645951 Down Not_Significant siNTC
ENSG00000132967 775.660903109653 -0.985706058576654 0.442800540660259 -2.22607239166165 0.0260093328605461 0.171135241848741 0.504978525000097 Down Not_Significant siNTC
ENSG00000155893 144.03695574835 -0.947291006238328 0.42556754457994 -2.22594748660488 0.0260176990827097 0.171135241848741 0.518605349767081 Down Not_Significant siNTC
ENSG00000234745 2914.19593906956 0.69480750991896 0.312238970953883 2.22524276132585 0.0260649456477143 0.171298647559334 1.61866844953691 Up Not_Significant siNTC
ENSG00000168310 279.850181108765 0.595961764543574 0.267833532808827 2.22512005234594 0.0260731799450891 0.171298647559334 1.51147986933849 Up Not_Significant siNTC
ENSG00000074800 26797.6235590172 -0.646570028633135 0.290778147603349 -2.22358534835679 0.0261763552331373 0.171822744424486 0.638797234167858 Down Not_Significant siNTC
ENSG00000156471 1394.18524836372 -0.253559105327272 0.114037230327274 -2.2234765313011 0.0261836841798715 0.171822744424486 0.838824494149271 Down Not_Significant siNTC
ENSG00000159023 302.633122015036 0.709649542228362 0.319199501391154 2.22321632438499 0.0262012165892929 0.171836952434882 1.63540679777583 Up Not_Significant siNTC
ENSG00000117394 1383.77575768814 0.783875430186207 0.352735362557077 2.2222762824336 0.0262646399799492 0.172110303375811 1.72174970541052 Up Not_Significant siNTC
ENSG00000100842 553.205269703075 -0.676689014072137 0.304543806934553 -2.22197594783977 0.026284931104826 0.172110303375811 0.62559937911173 Down Not_Significant siNTC
ENSG00000100601 195.487751164242 0.54177241102541 0.243856883278266 2.2216818477385 0.0263048141432134 0.172110303375811 1.45575988089638 Up Not_Significant siNTC
ENSG00000165801 1742.69186268831 -0.51653533280803 0.23250734775356 -2.22158713605696 0.0263112200217282 0.172110303375811 0.699048601169372 Down Not_Significant siNTC
ENSG00000079332 4575.43201678407 0.402813372943362 0.18133875346006 2.22133088078209 0.0263285587514257 0.172110303375811 1.32208356932572 Up Not_Significant siNTC
ENSG00000113583 1302.69506470075 0.576143460934597 0.25938012838812 2.22123207554471 0.0263352467426233 0.172110303375811 1.49085862972802 Up Not_Significant siNTC
ENSG00000163719 624.549186421389 0.330970545407524 0.149019850079954 2.22098294441946 0.0263521166049782 0.172119957872002 1.25785929065603 Up Not_Significant siNTC
ENSG00000044115 7315.37878703364 -0.621963370221686 0.28012628286785 -2.2202963743859 0.0263986558861097 0.172129992347933 0.64978602897351 Down Not_Significant siNTC
ENSG00000115657 487.644583556035 0.543752806181202 0.244914444797132 2.22017450474023 0.0264069242606569 0.172129992347933 1.45775958241399 Up Not_Significant siNTC
ENSG00000166135 1404.88206823436 0.286969357729357 0.129259178402788 2.2201081677552 0.0264114259037271 0.172129992347933 1.22007459609636 Up Not_Significant siNTC
ENSG00000113838 154.555115123615 0.533383288467265 0.240257097197349 2.22005216365841 0.0264152268707793 0.172129992347933 1.44731935182926 Up Not_Significant siNTC
ENSG00000204463 1960.89011622601 0.500264210842982 0.225393475151319 2.21951505254146 0.0264517043132841 0.172267302056577 1.41447258092074 Up Not_Significant siNTC
ENSG00000164219 310.353935726035 0.569064386186678 0.256439977075029 2.21909388964023 0.0264803376656861 0.172353396843831 1.48356114236786 Up Not_Significant siNTC
ENSG00000124207 1765.01855374864 -0.640146054925959 0.288536896799169 -2.21859340010689 0.0265143989647253 0.172474699955531 0.641647986616571 Down Not_Significant siNTC
ENSG00000236263 125.619370132846 0.875036551109974 0.394464601720613 2.21828916281248 0.026535122619146 0.172488938733138 1.83405455214087 Up Not_Significant siNTC
ENSG00000029993 626.87875443818 -0.875804599100066 0.394843002622142 -2.2181084463543 0.0265474390591781 0.172488938733138 0.544949859980114 Down Not_Significant siNTC
ENSG00000188786 536.261223500512 0.52827911298713 0.238249744743362 2.21733338499977 0.026600318145067 0.172692750450423 1.44220786320622 Up Not_Significant siNTC
ENSG00000121022 981.070425038395 0.522100031761648 0.235477608460215 2.21719608575801 0.0266096949585118 0.172692750450423 1.43604407777716 Up Not_Significant siNTC
ENSG00000149657 908.346537917284 -0.414836868087393 0.187152901818619 -2.21656658302544 0.02665272323451 0.172871665434044 0.750104307461207 Down Not_Significant siNTC
ENSG00000242960 24.107913329999 1.43686364475374 0.648835236904388 2.21452776148389 0.0267924951518603 0.173548432218455 2.70731666599601 Up Not_Significant siNTC
ENSG00000125450 451.283813002387 -0.672070769239016 0.303490059480581 -2.21447374714432 0.0267962067086605 0.173548432218455 0.627605208655065 Down Not_Significant siNTC
ENSG00000114948 270.755290764765 -0.537509733194554 0.242745680164374 -2.21429165219576 0.0268087225046902 0.173548432218455 0.688959110359483 Down Not_Significant siNTC
ENSG00000166716 504.24702624618 -0.646491663232634 0.291983184174612 -2.21414005419578 0.0268191460269621 0.173548432218455 0.638831933781628 Down Not_Significant siNTC
ENSG00000101210 52.1215577908791 1.56944114408451 0.709120354823991 2.21322252761178 0.0268823077146096 0.173856544167012 2.96789724597351 Up Not_Significant siNTC
ENSG00000117305 785.435771228528 0.592743526319675 0.267969375159425 2.21198234300852 0.0269678849794106 0.174224140332236 1.50811194974785 Up Not_Significant siNTC
ENSG00000149131 1632.36783430018 0.512774860065307 0.231820561907833 2.21194727441466 0.0269703082556878 0.174224140332236 1.42679183018612 Up Not_Significant siNTC
ENSG00000111752 248.632032811524 0.481784719204591 0.217850703076966 2.21153621447978 0.0269987269430226 0.174307023485496 1.39647013386325 Up Not_Significant siNTC
ENSG00000223508 36.1023163736839 1.39377011966683 0.63037498076806 2.21101750892563 0.0270346246133695 0.174438068336236 2.6276445296828 Up Not_Significant siNTC
ENSG00000182446 1949.32069675049 -0.455196210538658 0.205920768830502 -2.21054055462148 0.0270676691883964 0.174472162027862 0.729410963453905 Down Not_Significant siNTC
ENSG00000185862 184.508321392326 1.87475085188145 0.848115180495182 2.21049085666272 0.0270711143908371 0.174472162027862 3.66738277463326 Up Not_Significant siNTC
ENSG00000168803 219.175526736283 -0.554489280381581 0.251163718171546 -2.20768064917267 0.0272665426969862 0.175630461081624 0.680898056132693 Down Not_Significant siNTC
ENSG00000144597 519.899846639546 0.916773208974367 0.415599513924377 2.20590539271223 0.0273906245698948 0.176258406072406 1.88788803980364 Up Not_Significant siNTC
ENSG00000129474 1324.72486659502 0.614171903992059 0.278430576196343 2.20583497826387 0.0273955562291041 0.176258406072406 1.53067914667464 Up Not_Significant siNTC
ENSG00000173535 290.379695586379 1.18351385819101 0.536792166888297 2.20478973277806 0.0274688528554092 0.176628356888548 2.27129304793266 Up Not_Significant siNTC
ENSG00000103174 533.700716105762 0.671733520409616 0.304899266899506 2.20313261898074 0.0275854027368348 0.177275846783498 1.59298592563895 Up Not_Significant siNTC
ENSG00000196497 303.104776246035 -0.553172222484501 0.251166080841812 -2.20241610901631 0.0276359290086347 0.177498540019847 0.681519941981075 Down Not_Significant siNTC
ENSG00000139437 481.609733581228 -0.735006387524853 0.333840986997654 -2.20166611096803 0.0276889022452643 0.17764840283348 0.600815364650608 Down Not_Significant siNTC
ENSG00000102901 910.511659992592 -0.6769112109239 0.307481261998963 -2.20147142145586 0.0277026677001079 0.17764840283348 0.625503034766886 Down Not_Significant siNTC
ENSG00000117614 1666.55207124188 0.616096867253101 0.279864503569262 2.20141125221558 0.0277069231391154 0.17764840283348 1.5327228687682 Up Not_Significant siNTC
ENSG00000172936 809.799928501997 0.747941888520975 0.339910317511426 2.2004094903528 0.0277778551034185 0.17800113224437 1.67939533880434 Up Not_Significant siNTC
ENSG00000244242 323.452364535586 -1.60642989503034 0.730234631170079 -2.19988182764805 0.0278152803490769 0.178063034636469 0.328410032410809 Down Not_Significant siNTC
ENSG00000129933 633.544117595904 0.592786667499795 0.269488997911812 2.19966927070536 0.0278303685393889 0.178063034636469 1.50815704777634 Up Not_Significant siNTC
ENSG00000131467 2505.92701997862 0.31108548104511 0.1414282058602 2.19959999600513 0.0278352874749193 0.178063034636469 1.24064080467828 Up Not_Significant siNTC
ENSG00000131653 1427.78134771927 -0.543919218969607 0.247321959271987 -2.19923544423908 0.0278611852762794 0.178126800319815 0.685905049199902 Down Not_Significant siNTC
ENSG00000175348 1028.54707002603 -0.371381633446421 0.168887653379507 -2.19898628475753 0.027878897544861 0.178138189912363 0.773041819085816 Down Not_Significant siNTC
ENSG00000170271 159.086440083064 0.757701708532528 0.344615489089846 2.19868732695002 0.0279001626923337 0.178172255411579 1.69079495003478 Up Not_Significant siNTC
ENSG00000184083 164.62000966155 -0.437291359632866 0.198932003793453 -2.19819511840285 0.0279352044099753 0.178294209881475 0.738519868869766 Down Not_Significant siNTC
ENSG00000011114 296.225447993354 -0.79829173107432 0.36356657468358 -2.19572366290573 0.0281117284136555 0.179318509481743 0.575029656692398 Down Not_Significant siNTC
ENSG00000164647 958.650353005713 -0.880629447401928 0.401248664728686 -2.19472243726315 0.0281835142260905 0.179673920225852 0.543130411929641 Down Not_Significant siNTC
ENSG00000172057 993.171510034134 0.455584601075347 0.207666033634828 2.19383301689324 0.0282474162722486 0.179978694448025 1.37133837872376 Up Not_Significant siNTC
ENSG00000088970 316.851832274009 0.536922569598759 0.24483046752669 2.19303820730656 0.0283046264278333 0.180240508380428 1.45087433635503 Up Not_Significant siNTC
ENSG00000136718 1067.53544879558 -0.502653810671667 0.229396704616238 -2.19119891679598 0.0284374009639935 0.180973183379069 0.705807267007985 Down Not_Significant siNTC
ENSG00000153233 82.9989585701094 -1.09363310318139 0.49914874494986 -2.19099639986322 0.0284520529762479 0.180973183379069 0.468579874470452 Down Not_Significant siNTC
ENSG00000266028 988.167596652653 -0.407648900448566 0.186079399276206 -2.19072558291891 0.0284716566273102 0.180994920071963 0.75385089237267 Down Not_Significant siNTC
ENSG00000146386 563.433572624805 0.422254090431524 0.192810564072366 2.18999458075877 0.0285246298473 0.181228642586653 1.34001958866477 Up Not_Significant siNTC
ENSG00000125970 2466.54484917858 -0.503588802908338 0.22999264606868 -2.18958654337999 0.0285542358195355 0.181313722279413 0.705349990523025 Down Not_Significant siNTC
ENSG00000272419 55.3445024964074 1.06331599752823 0.48590599186448 2.18831629025227 0.0286465710923426 0.181796797931087 2.08972919483228 Up Not_Significant siNTC
ENSG00000244879 549.101449817862 0.706501914587844 0.322927688974349 2.18780221922674 0.0286840121715361 0.18193115377318 1.63184260708955 Up Not_Significant siNTC
ENSG00000163870 876.530504760625 0.74975883118139 0.342745703677485 2.18750759859821 0.0287054891197648 0.181964160622001 1.68151171628741 Up Not_Significant siNTC
ENSG00000165626 162.859359879961 -0.486928745362828 0.222646980845998 -2.18699909386883 0.0287425901450117 0.182006980338607 0.713542493817362 Down Not_Significant siNTC
ENSG00000139651 406.438835536011 0.606334675901122 0.277248884589761 2.18696885579288 0.0287447976460364 0.182006980338607 1.52238650257834 Up Not_Significant siNTC
ENSG00000117640 1112.53384758728 0.390705679481589 0.178715774707681 2.1861846281933 0.0288021004240092 0.182236716726053 1.31103452613762 Up Not_Significant siNTC
ENSG00000228474 5092.1293214923 -0.572399008012598 0.261844510330159 -2.18602638371475 0.0288136751181955 0.182236716726053 0.672497585021127 Down Not_Significant siNTC
ENSG00000166987 617.992714059855 0.660209493749665 0.302057123206899 2.18571072497914 0.0288367757432088 0.182279720950006 1.58031208418716 Up Not_Significant siNTC
ENSG00000120875 698.132299615549 -0.556787671984074 0.254916971756423 -2.18419224168445 0.0289481247864065 0.182732007910875 0.679814164945633 Down Not_Significant siNTC
ENSG00000176046 5168.51564056844 0.881822762078095 0.403777617796547 2.18393175652055 0.0289672630786437 0.182732007910875 1.84270197893065 Up Not_Significant siNTC
ENSG00000104687 1056.21008056622 0.605432244823773 0.277228041426552 2.18387808718179 0.0289712076100259 0.182732007910875 1.52143452086424 Up Not_Significant siNTC
ENSG00000177082 509.196161853508 0.3979415502739 0.18222066393849 2.18384425604019 0.028973694332497 0.182732007910875 1.31762656798363 Up Not_Significant siNTC
ENSG00000132386 1208.49900778448 0.882219371302147 0.404042805679191 2.18347996524563 0.0290004827871001 0.182749504917827 1.84320862312543 Up Not_Significant siNTC
ENSG00000101911 226.068969109675 -1.0320799199384 0.472702133106599 -2.18336209560886 0.0290091550017119 0.182749504917827 0.489004646935009 Down Not_Significant siNTC
ENSG00000181704 812.079706557012 0.480065707837065 0.219902694366852 2.18308242752222 0.0290297404088437 0.182776214668744 1.39480719167906 Up Not_Significant siNTC
ENSG00000137656 228.585970089102 -0.56522153958293 0.258955254532479 -2.18269963512958 0.0290579368234847 0.182850787597189 0.67585162508236 Down Not_Significant siNTC
ENSG00000099901 1756.56720593666 -0.906291087544064 0.415472268464102 -2.18135157586906 0.0291574223640784 0.183352231859126 0.533555004627386 Down Not_Significant siNTC
ENSG00000268945 13.7045159119108 2.06553639660033 0.946983012118565 2.18117576573984 0.0291704185724723 0.183352231859126 4.18589579343772 Up Not_Significant siNTC
ENSG00000131759 571.724200084942 0.69766620641392 0.320034721390478 2.17997035878707 0.029259658802197 0.183809834115824 1.6218790167011 Up Not_Significant siNTC
ENSG00000119314 745.612773793413 0.710317603216983 0.325898281766464 2.17956842044964 0.0292894677933347 0.183893783753548 1.63616427212152 Up Not_Significant siNTC
ENSG00000089737 958.802992687954 0.58783816570576 0.269898755274438 2.17799509711719 0.0294064017720469 0.184524346024146 1.50299287040661 Up Not_Significant siNTC
ENSG00000144591 1071.66614461015 -0.971296828847621 0.446020941778224 -2.17769332752672 0.0294288760114016 0.184561801211157 0.510047378579802 Down Not_Significant siNTC
ENSG00000107404 954.930672359078 -0.615372744559177 0.282742858109236 -2.176439570125 0.0295224076700272 0.185044597851034 0.652761219901727 Down Not_Significant siNTC
ENSG00000131269 304.413964713324 0.391094161021923 0.17972071195816 2.17612181011709 0.0295461534836803 0.185089685296646 1.31138760234321 Up Not_Significant siNTC
ENSG00000213930 260.296424644571 -0.682702933811557 0.313766859266593 -2.17582868824109 0.0295680726844415 0.185123285978402 0.622996976253911 Down Not_Significant siNTC
ENSG00000163902 5680.24136894394 -0.297279630953026 0.136869346647743 -2.17199568956901 0.0298559880434479 0.186744186837497 0.813785437489807 Down Not_Significant siNTC
ENSG00000146826 229.909033995352 0.634219358060587 0.292006243941969 2.17193765961603 0.0298603654145452 0.186744186837497 1.5520976830598 Up Not_Significant siNTC
ENSG00000110080 664.458381015381 -0.385203362762452 0.177423412699506 -2.17109657007249 0.0299238732692157 0.187036752876674 0.765671061697938 Down Not_Significant siNTC
ENSG00000099999 198.372889463865 -0.805871670250363 0.371262697507947 -2.17062386191684 0.0299596168192489 0.187155550431755 0.572016365997922 Down Not_Significant siNTC
ENSG00000104774 1339.73921989164 0.431975309436551 0.199070170577183 2.16996503385758 0.0300094949331846 0.187362463619693 1.34907944573418 Up Not_Significant siNTC
ENSG00000103047 493.593535279716 -0.310906820579833 0.143293925355063 -2.16971389268211 0.0300285269421107 0.187376667559532 0.806134895688342 Down Not_Significant siNTC
ENSG00000267169 57.485095248013 0.646543138808401 0.298061737891298 2.16915845483057 0.0300706560442208 0.187534900104003 1.56541279154119 Up Not_Significant siNTC
ENSG00000173933 1862.98073014844 0.60156001741619 0.277425844144474 2.16836329459961 0.0301310561297993 0.18777688287111 1.51735643013514 Up Not_Significant siNTC
ENSG00000166033 15551.0704542686 0.341458823703477 0.157484518612928 2.16820565418705 0.0301430428146702 0.18777688287111 1.26703714846306 Up Not_Significant siNTC
ENSG00000143384 5096.89661840421 0.627089430303621 0.289325140729525 2.16742115366274 0.0302027557402364 0.18788555831457 1.54444600089537 Up Not_Significant siNTC
ENSG00000105778 1004.30451387801 0.948718857866435 0.437832888354265 2.16685151595738 0.0302461778739555 0.18788555831457 1.93015787767273 Up Not_Significant siNTC
ENSG00000165424 1871.49069125008 0.400667844715135 0.184912389021555 2.16679827044163 0.0302502393935119 0.18788555831457 1.32011887175744 Up Not_Significant siNTC
ENSG00000172409 361.170752454515 0.581696860095807 0.268459710260333 2.16679389071723 0.030250573495767 0.18788555831457 1.49660848552435 Up Not_Significant siNTC
ENSG00000140750 1308.95478729061 0.362471850717305 0.167295224362039 2.16665987985938 0.0302607978932856 0.18788555831457 1.28562674836372 Up Not_Significant siNTC
ENSG00000075415 8109.42668944997 0.405184814132209 0.187009532910223 2.1666532600064 0.0302613030338527 0.18788555831457 1.32425854154459 Up Not_Significant siNTC
ENSG00000060069 480.339839791259 0.425490589929872 0.196416271049492 2.16626956441231 0.0302905940443277 0.187963053609141 1.34302912357104 Up Not_Significant siNTC
ENSG00000137814 426.791692897608 -0.380896282019345 0.175873595424571 -2.16573887114683 0.0303311468818833 0.188110307505945 0.767960342937765 Down Not_Significant siNTC
ENSG00000125827 737.267992168972 -0.459332572009552 0.212245005725881 -2.16416198081376 0.0304519200205731 0.188754639506679 0.727322659089089 Down Not_Significant siNTC
ENSG00000037637 400.507605100501 0.363398759514515 0.167964105262608 2.16355011653442 0.0304988934775609 0.188941067515837 1.28645300866279 Up Not_Significant siNTC
ENSG00000147155 1169.66709173561 -1.02640616249644 0.47450139884643 -2.16312568306808 0.0305315142246561 0.18903842306761 0.490931566019528 Down Not_Significant siNTC
ENSG00000145358 272.478923675614 -1.56153316003787 0.722187939709748 -2.16222547369797 0.0306008009484897 0.189362565692314 0.338790855563504 Down Not_Significant siNTC
ENSG00000164035 95.9086358550696 1.01553718202541 0.469822255885738 2.16153485558248 0.03065404748782 0.189587145469471 2.02165550860724 Up Not_Significant siNTC
ENSG00000058799 510.446744646485 0.606966528897837 0.280880115764772 2.16094516781726 0.0306995752679418 0.189763764867952 1.52305340384503 Up Not_Significant siNTC
ENSG00000106344 823.483264773019 -0.291836485244388 0.135346782284868 -2.15621295399658 0.0310670404939269 0.191929086631542 0.816861568783719 Down Not_Significant siNTC
ENSG00000100335 1238.47469548095 0.550031900688164 0.255149373330048 2.15572507002269 0.0311051393825737 0.192040768784234 1.46411806997914 Up Not_Significant siNTC
ENSG00000090615 3149.61012002903 -0.522095390498174 0.242210754722401 -2.15554173511639 0.0311194663778422 0.192040768784234 0.696359695749566 Down Not_Significant siNTC
ENSG00000106080 1023.09792891321 -0.693581156608942 0.322022525055662 -2.15382807922849 0.0312536568040091 0.192762487800568 0.618317114301437 Down Not_Significant siNTC
ENSG00000144746 3159.0412009404 0.51821894815224 0.240768971682389 2.15234938510204 0.0313698469530091 0.193218884074916 1.43218607798626 Up Not_Significant siNTC
ENSG00000163644 349.329882356776 0.596130649960178 0.276975041694239 2.15229013529047 0.0313745102890121 0.193218884074916 1.51165681723244 Up Not_Significant siNTC
ENSG00000172927 155.302889338227 -1.11443245713681 0.517804368993188 -2.15222683289386 0.031379493246293 0.193218884074916 0.461872816117349 Down Not_Significant siNTC
ENSG00000092036 192.938998431744 -0.820717223268139 0.381503034290682 -2.15127312104889 0.0314546485267848 0.193536101070509 0.566160410958318 Down Not_Significant siNTC
ENSG00000019144 1797.5548524645 0.518979370154431 0.24125850599437 2.15113397977579 0.0314656261622416 0.193536101070509 1.43294115985684 Up Not_Significant siNTC
ENSG00000239617 8.51267295205107 -1.9267646551345 0.896357031105105 -2.14955044504869 0.0315907918056195 0.194199139071159 0.2630183471242 Down Not_Significant siNTC
ENSG00000159069 2194.01343264788 -0.581944421754839 0.270837531537047 -2.14868455805297 0.0316594135976781 0.194514045521558 0.668062775085492 Down Not_Significant siNTC
ENSG00000122557 543.86786766727 0.621166247699808 0.289196205145009 2.1479059429163 0.0317212281847218 0.194760715476271 1.53811806474681 Up Not_Significant siNTC
ENSG00000163913 367.974314176541 -0.330296713723609 0.153788017474444 -2.1477402410659 0.031734396673025 0.194760715476271 0.795372885548836 Down Not_Significant siNTC
ENSG00000177542 423.438762089593 -0.686402933341103 0.319871858900742 -2.14586846026395 0.0318834747643281 0.195568302147403 0.621401257745774 Down Not_Significant siNTC
ENSG00000147274 2527.01980450806 -0.37641531090307 0.175451320429823 -2.14541167305508 0.0319199466127617 0.195684672710472 0.770349314760341 Down Not_Significant siNTC
ENSG00000172840 403.51213307939 0.538456479987768 0.251020888508595 2.14506642529604 0.031947536400027 0.19574649426033 1.45241776354117 Up Not_Significant siNTC
ENSG00000251493 1156.32236025464 -0.67771432233056 0.316290408259169 -2.14269641011446 0.0321374838324201 0.196682840060007 0.625154930135263 Down Not_Significant siNTC
ENSG00000130881 1094.7095885872 -0.448799087713005 0.209469202253339 -2.14255405035731 0.0321489241593869 0.196682840060007 0.732652460691183 Down Not_Significant siNTC
ENSG00000067596 948.498492634467 0.525134000433292 0.24513027260799 2.14226498769935 0.0321721645760474 0.196682840060007 1.4390672372791 Up Not_Significant siNTC
ENSG00000261786 540.899728896574 -0.902582452122271 0.421342920602261 -2.14215644309897 0.0321808951963931 0.196682840060007 0.534928341642882 Down Not_Significant siNTC
ENSG00000130830 366.164645485524 -0.600919013620586 0.280532658813128 -2.14206437198059 0.0321883023886435 0.196682840060007 0.659333818228091 Down Not_Significant siNTC
ENSG00000122705 5165.15655427332 -0.57407523527227 0.268139121131874 -2.14096038224102 0.0322772330634752 0.197118525459191 0.671716682515487 Down Not_Significant siNTC
ENSG00000186834 1082.53132641676 0.432460815499717 0.202136348472739 2.1394510129782 0.0323991592592479 0.197755130369492 1.34953352400763 Up Not_Significant siNTC
ENSG00000170836 395.232046553947 1.05676728362012 0.494141327980164 2.13859319951991 0.0324686287471193 0.198071034724652 2.08026494529959 Up Not_Significant siNTC
ENSG00000083814 172.690205289156 0.37020236663821 0.173228673899502 2.13707325874342 0.0325920335687007 0.198715441311457 1.29253412150874 Up Not_Significant siNTC
ENSG00000120334 172.612718556443 -0.515513748279077 0.241328221185606 -2.13615194172668 0.0326670311795741 0.199064164931879 0.699543778679992 Down Not_Significant siNTC
ENSG00000166340 5549.82569358351 0.863206701086309 0.404177979204841 2.13570937928023 0.0327031094356677 0.199175473698059 1.81907711188652 Up Not_Significant siNTC
ENSG00000171298 861.925232982728 0.568784757661278 0.266372309115919 2.13529987238184 0.0327365233502601 0.199212090097677 1.48327362088763 Up Not_Significant siNTC
ENSG00000126602 960.657108418171 -0.506528549126076 0.237227785922939 -2.13519907524921 0.0327447524234958 0.199212090097677 0.703914178566937 Down Not_Significant siNTC
ENSG00000245849 96.0151051034626 0.626413242146703 0.293433342936849 2.13477185611287 0.0327796502408239 0.199315959213101 1.54372229188939 Up Not_Significant siNTC
ENSG00000086062 3021.77226881789 -0.508565370859895 0.238423908422427 -2.13303009008159 0.0329222579050756 0.199946699680198 0.702921081593348 Down Not_Significant siNTC
ENSG00000165138 510.744375447681 -0.374773414116105 0.175702280671225 -2.13300255798831 0.0329245163617232 0.199946699680198 0.771226530000376 Down Not_Significant siNTC
ENSG00000177034 393.816152413317 -1.06176100759105 0.497813236955293 -2.13285009069857 0.0329370256493405 0.199946699680198 0.479046959979919 Down Not_Significant siNTC
ENSG00000164040 2390.8788632608 0.500364607795937 0.234868182710057 2.13040609427133 0.033138101102295 0.201058191278276 1.41457101730156 Up Not_Significant siNTC
ENSG00000198888 29057.3992665959 0.651103706696176 0.305689041097428 2.12995436263827 0.0331753813280672 0.201175224517596 1.57036911770998 Up Not_Significant siNTC
ENSG00000167130 273.519386386588 -0.497181986804766 0.233569334532936 -2.12862697836157 0.0332851346261648 0.201731368774946 0.708489321194735 Down Not_Significant siNTC
ENSG00000144589 250.439463502602 0.676829487437663 0.318092889531903 2.12777308047869 0.0333559023262793 0.202050758294938 1.59862270783861 Up Not_Significant siNTC
ENSG00000136875 672.965216129577 -0.373759662130628 0.175787602535213 -2.12620035053813 0.0334865809389664 0.202715476200004 0.771768645386488 Down Not_Significant siNTC
ENSG00000116514 390.005828819086 0.634072897900808 0.298244597111788 2.12601637729969 0.0335018959057062 0.202715476200004 1.5519401245114 Up Not_Significant siNTC
ENSG00000152620 288.232866327038 -0.641284788225402 0.301724171794504 -2.12540077386363 0.0335531857729143 0.202840102307256 0.64114172741199 Down Not_Significant siNTC
ENSG00000134046 1734.3408592826 0.627921896541791 0.295446251513191 2.12533377332004 0.0335587720683619 0.202840102307256 1.54533743680208 Up Not_Significant siNTC
ENSG00000170242 1876.01231549178 0.462315637344618 0.217693502369239 2.1236997536126 0.0336952580124103 0.203555037868596 1.37775144219224 Up Not_Significant siNTC
ENSG00000163874 254.725880930698 0.685941876288601 0.323084060572851 2.12310652240899 0.0337449265887641 0.203745015721145 1.60875192671937 Up Not_Significant siNTC
ENSG00000185418 341.580279332937 -0.397315073878023 0.187215398331572 -2.12223501602335 0.0338180074380798 0.204076070789319 0.759270007870626 Down Not_Significant siNTC
ENSG00000006695 205.062481964576 0.39020919839902 0.183909922231799 2.12174087000702 0.0338595045287721 0.204216278123371 1.31058343159858 Up Not_Significant siNTC
ENSG00000219665 189.024325739523 -0.523689807203482 0.246896472702436 -2.12109068011936 0.0339141721017975 0.204435726383989 0.695590528184278 Down Not_Significant siNTC
ENSG00000140950 1220.6977331046 -0.278439628056951 0.131299383432416 -2.12064688179036 0.033951529715129 0.20448506342634 0.824482268360635 Down Not_Significant siNTC
ENSG00000267546 13.4560291433238 1.91661332125491 0.903889510882655 2.12040664061178 0.0339717671704813 0.20448506342634 3.77535764968418 Up Not_Significant siNTC
ENSG00000226564 26.3455552169539 0.877379453797093 0.413791487934075 2.12034195816246 0.0339772176574978 0.20448506342634 1.83703543322013 Up Not_Significant siNTC
ENSG00000072422 482.15622906339 0.721315229268763 0.340292587159142 2.11969127888005 0.0340320889520931 0.204705120313236 1.6486843685476 Up Not_Significant siNTC
ENSG00000152240 233.365963518418 -0.902032918429564 0.425616573497232 -2.11935571732483 0.0340604161994874 0.204709024045611 0.535132138794553 Down Not_Significant siNTC
ENSG00000163964 432.911909970119 -0.547645147428073 0.25841461342137 -2.11924991461332 0.0340693519718193 0.204709024045611 0.684135904786933 Down Not_Significant siNTC
ENSG00000151148 966.771173612482 0.49959830826617 0.235875106958325 2.1180628795833 0.0341697427440781 0.205120691585175 1.41381985559257 Up Not_Significant siNTC
ENSG00000186594 591.760183175624 0.883495312639187 0.417135399511812 2.11800608069508 0.0341745527117851 0.205120691585175 1.84483950582087 Up Not_Significant siNTC
ENSG00000257815 17.4782785850252 -1.04536945538643 0.493994829593427 -2.11615464932457 0.0343316568429656 0.205953104516117 0.484520813116791 Down Not_Significant siNTC
ENSG00000134882 976.307753147958 -0.315607482687676 0.149169469395768 -2.11576459959326 0.0343648332950736 0.205956533945994 0.803512580510831 Down Not_Significant siNTC
ENSG00000164125 913.94515453025 1.67824900146685 0.793230236493071 2.11571486342541 0.0343690656719035 0.205956533945994 3.20039283639414 Up Not_Significant siNTC
ENSG00000154889 373.528543840297 -0.538439598814798 0.254583167876895 -2.11498506875036 0.0344312199227685 0.206218479473164 0.68851519604646 Down Not_Significant siNTC
ENSG00000076513 2079.91387509997 -0.5454647454347 0.258010965144391 -2.11411458861619 0.0345054814641982 0.206552619771234 0.685170648126512 Down Not_Significant siNTC
ENSG00000104356 342.733658358329 -0.493511212072969 0.233655999981449 -2.11212728161122 0.0346755335728875 0.207459505838431 0.710294287616541 Down Not_Significant siNTC
ENSG00000270580 65.6657024171991 -1.12554983803304 0.533370230996345 -2.11025995194838 0.0348359710967538 0.208146824202126 0.458327311210811 Down Not_Significant siNTC
ENSG00000111676 2556.23880202331 0.619929377207574 0.293782242258157 2.11016626615172 0.0348440370795243 0.208146824202126 1.53679995003172 Up Not_Significant siNTC
ENSG00000134955 115.801313191318 -0.607726374179876 0.288002804162659 -2.11014047570399 0.0348462578167036 0.208146824202126 0.656230078036572 Down Not_Significant siNTC
ENSG00000066044 956.285853151388 -0.34752202089043 0.164742791947476 -2.10948240455479 0.0349029632259948 0.208374231069447 0.785932860853559 Down Not_Significant siNTC
ENSG00000137413 343.332448585647 0.48237878153525 0.228727042059799 2.10897136250787 0.0349470536022085 0.208526122401225 1.39704528044907 Up Not_Significant siNTC
ENSG00000130176 588.118709434453 -1.1572870627056 0.54889458313701 -2.10839585279115 0.0349967628768557 0.208711361327467 0.448354858782362 Down Not_Significant siNTC
ENSG00000197971 546.121376320852 1.40662911503049 0.667342336229139 2.10780740058953 0.0350476524557391 0.208903438038419 2.65116987587602 Up Not_Significant siNTC
ENSG00000171067 2034.1876633755 -0.545165471953466 0.258710265993477 -2.10724328955393 0.0350964962950774 0.208972568403313 0.685312795059135 Down Not_Significant siNTC
ENSG00000257621 502.529713436785 0.504904074679063 0.239604244439351 2.10724178054727 0.0350966270310698 0.208972568403313 1.41902900130626 Up Not_Significant siNTC
ENSG00000088766 553.014293520597 -0.695403082643687 0.330194039663127 -2.10604371706151 0.0352005550763958 0.20946738063213 0.617536757406548 Down Not_Significant siNTC
ENSG00000103111 844.541402194899 0.339116061113861 0.161042670026284 2.10575284835078 0.035225826566081 0.20946738063213 1.26498130276037 Up Not_Significant siNTC
ENSG00000114315 371.489030734346 1.51155653894333 0.717862005375236 2.10563663716012 0.0352359276488138 0.20946738063213 2.85117489509827 Up Not_Significant siNTC
ENSG00000151917 505.364495695514 -0.502348206398732 0.23861007685802 -2.10531010682187 0.0352643229155349 0.209524792158082 0.705956793108549 Down Not_Significant siNTC
ENSG00000242193 286.633310781342 -0.612292534836021 0.290903156303507 -2.10479852682382 0.0353088494734609 0.20967793670326 0.654156379187926 Down Not_Significant siNTC
ENSG00000087448 452.980397571625 -0.542698746693202 0.257920999141925 -2.10412780850997 0.0353672996873865 0.209913558972588 0.686485547686601 Down Not_Significant siNTC
ENSG00000134259 456.933322212581 -0.701166268111364 0.333424394605303 -2.10292431944394 0.0354723855836277 0.210337797471368 0.615074781984504 Down Not_Significant siNTC
ENSG00000178381 555.522100860871 0.651145008361025 0.309644628466307 2.10287842416707 0.0354763983214989 0.210337797471368 1.57041407508875 Up Not_Significant siNTC
ENSG00000122641 1683.3157982581 0.815420645566329 0.387828057478145 2.10253134048271 0.035506757250329 0.210359782379429 1.75981118394351 Up Not_Significant siNTC
ENSG00000116455 700.975504276156 -0.306732515648506 0.14590797726372 -2.10223266335949 0.0355328998656447 0.210359782379429 0.808470750258067 Down Not_Significant siNTC
ENSG00000120742 2171.15476998636 -0.402837286260737 0.191627343363986 -2.10219105055154 0.0355365434550833 0.210359782379429 0.756369300617552 Down Not_Significant siNTC
ENSG00000116337 1224.00880882139 -0.378609030372572 0.180139711628468 -2.10175217307686 0.035574990683844 0.21047595017288 0.769178834468816 Down Not_Significant siNTC
ENSG00000115211 917.813872039053 -0.513372742687464 0.24431680223481 -2.1012584398271 0.0356182858848082 0.210530287324066 0.700582694727185 Down Not_Significant siNTC
ENSG00000088298 694.622043163351 0.404953825040123 0.192723371071118 2.10121804527116 0.035621830049824 0.210530287324066 1.32404653222664 Up Not_Significant siNTC
ENSG00000198786 35010.2072408584 0.775825732900413 0.369314024668673 2.10072101539182 0.0356654634249685 0.210676815646063 1.71216973891229 Up Not_Significant siNTC
ENSG00000129355 286.650021108282 -1.05947031387972 0.504994737015567 -2.09798288223955 0.035906657535006 0.211976493319565 0.47980818911581 Down Not_Significant siNTC
ENSG00000106105 8262.87639207523 0.380824744681362 0.181547866295256 2.09765475327601 0.0359356545669841 0.211976493319565 1.3020860055091 Up Not_Significant siNTC
ENSG00000122696 312.807583536734 0.492899792777289 0.234985097361005 2.09757894569821 0.035942356585038 0.211976493319565 1.40727062522955 Up Not_Significant siNTC
ENSG00000169902 851.373896741224 0.822870259403782 0.392393137014103 2.09705568671607 0.0359886460895477 0.212137607049722 1.76892178556168 Up Not_Significant siNTC
ENSG00000267419 23.5605258934065 1.02693843898364 0.48988009823333 2.09630569334643 0.036055082026882 0.212417243005582 2.03769544119213 Up Not_Significant siNTC
ENSG00000127824 563.638749649896 0.695167752557313 0.331674298577554 2.09593494442791 0.0360879623216517 0.212472737726555 1.61907268340786 Up Not_Significant siNTC
ENSG00000005882 628.242130226075 0.428299902522764 0.204373741214846 2.09566992303829 0.0361114817137125 0.212472737726555 1.34564690793734 Up Not_Significant siNTC
ENSG00000198513 97.2775014772807 -1.05488195206465 0.503389763740896 -2.09555701773788 0.0361215054925935 0.212472737726555 0.48133660511166 Down Not_Significant siNTC
ENSG00000076944 53.2557021905118 1.25272770963757 0.597965069903174 2.09498476197015 0.0361723470805643 0.212659929050931 2.38291536169921 Up Not_Significant siNTC
ENSG00000187210 446.313271356428 -0.788993937273707 0.376800847260335 -2.09392824620849 0.0362663726289616 0.213100671958512 0.578747540596413 Down Not_Significant siNTC
ENSG00000158290 2066.63546232572 0.75717020852452 0.361651884007356 2.09364375524481 0.0362917267236033 0.2131376513778 1.69017216282879 Up Not_Significant siNTC
ENSG00000106608 1046.38713811273 0.225796834256236 0.107879862797615 2.09303968693246 0.0363456119425684 0.213342064431391 1.16942296991325 Up Not_Significant siNTC
ENSG00000108883 1623.14096554596 0.314047384595221 0.150123751526403 2.09192337256498 0.0364453709289917 0.213793062495974 1.24319050020201 Up Not_Significant siNTC
ENSG00000161281 1093.27553565409 -0.794131631511144 0.379672004869695 -2.09162545914781 0.0364720332522336 0.213793062495974 0.57669018291101 Down Not_Significant siNTC
ENSG00000155508 897.47565091375 0.660714303151815 0.315914446319273 2.09143428181209 0.0364891517823523 0.213793062495974 1.58086514353959 Up Not_Significant siNTC
ENSG00000168297 1074.46334718061 0.769840710442757 0.368111431430203 2.09132519316702 0.0364989229390819 0.213793062495974 1.70508151320429 Up Not_Significant siNTC
ENSG00000012963 291.526094212257 -0.481566760781889 0.230297001657189 -2.09106830447897 0.0365219414705177 0.21381588980279 0.716199411950232 Down Not_Significant siNTC
ENSG00000277701 80.0465295367437 -0.919232019009263 0.439650951908257 -2.09082231033377 0.0365439953880559 0.213833048890236 0.528790433136336 Down Not_Significant siNTC
ENSG00000151176 3953.05779182805 0.440898496942673 0.210942075791417 2.09014012632852 0.0366052140621038 0.214079238306718 1.35744947104776 Up Not_Significant siNTC
ENSG00000153310 385.822102071991 0.935054022861887 0.447706149087457 2.08854407018482 0.0367487843545268 0.214662484778538 1.91196222879156 Up Not_Significant siNTC
ENSG00000090612 415.425937404475 0.517882282852061 0.247979206081482 2.08841011726561 0.0367608556306134 0.214662484778538 1.43185190403569 Up Not_Significant siNTC
ENSG00000187239 1027.31217559803 0.298925791084434 0.143143413965004 2.08829580631293 0.0367711595257556 0.214662484778538 1.23022806302085 Up Not_Significant siNTC
ENSG00000137975 284.889628474185 2.10323469620437 1.00723752682643 2.08812185823851 0.0367868437819612 0.214662484778538 4.29671681527628 Up Not_Significant siNTC
ENSG00000196715 881.933728119782 -0.485542378459399 0.232560051945868 -2.08781505850548 0.0368145206705591 0.214662484778538 0.714228506540824 Down Not_Significant siNTC
ENSG00000115233 1949.77093419341 -0.332975134808172 0.159497322106539 -2.08765345029276 0.0368291067331916 0.214662484778538 0.79389761382775 Down Not_Significant siNTC
ENSG00000184508 205.509926735821 -1.134587420122 0.543504441377279 -2.08754029175341 0.0368393228662149 0.214662484778538 0.455465151449823 Down Not_Significant siNTC
ENSG00000162302 997.102280615457 -0.634962163934564 0.304282911364539 -2.08674933826258 0.0369107988257963 0.214966954411486 0.643957702943756 Down Not_Significant siNTC
ENSG00000160460 108.505128475699 -0.735770588855285 0.352710495195642 -2.08604676888667 0.0369743868052017 0.215225191700034 0.600497194625559 Down Not_Significant siNTC
ENSG00000088448 973.917365830849 0.740182815213207 0.354907822514667 2.08556354145341 0.0370181767634086 0.215367977402932 1.67038749335741 Up Not_Significant siNTC
ENSG00000136874 201.715679675536 0.701839314198867 0.33671078002321 2.08439811208447 0.0371239694262735 0.215762444742837 1.62657721977703 Up Not_Significant siNTC
ENSG00000119688 368.887038944233 0.474207877435126 0.227516033630045 2.08428333541634 0.0371344022686037 0.215762444742837 1.389155284255 Up Not_Significant siNTC
ENSG00000078401 355.085671715566 0.887058312394353 0.425615173660832 2.08417924756893 0.0371438656886033 0.215762444742837 1.84940130580079 Up Not_Significant siNTC
ENSG00000092871 226.409498827291 0.353428526774517 0.169595286213154 2.0839525358642 0.0371644848853159 0.215770129796263 1.27759318906171 Up Not_Significant siNTC
ENSG00000114796 292.433676599939 1.15139011975639 0.55261616712843 2.08352594123219 0.0372033096492332 0.215883450180449 2.22127824281131 Up Not_Significant siNTC
ENSG00000180357 731.474405968462 0.555263548348959 0.266571579666728 2.08298104787899 0.0372529511017383 0.216059387562053 1.46943704228019 Up Not_Significant siNTC
ENSG00000143393 1880.52456373862 0.296023952850774 0.142201160116567 2.08172670749039 0.0373674396905206 0.216611047495802 1.22775606799688 Up Not_Significant siNTC
ENSG00000171097 98.3123928292115 -0.649768871497363 0.312210432267282 -2.08118885323184 0.0374166234299949 0.216783773675753 0.637382418012789 Down Not_Significant siNTC
ENSG00000102471 661.003173986608 0.97442769141239 0.468303418961341 2.08076142936046 0.0374557482127884 0.21689807173247 1.96486159349881 Up Not_Significant siNTC
ENSG00000126803 935.329400573937 0.798066203384588 0.383593724177156 2.08049859287066 0.0374798245659555 0.216925154397782 1.73876890817566 Up Not_Significant siNTC
ENSG00000164603 272.125108398005 0.783037789680268 0.376841631260428 2.07789618960418 0.0377189215640952 0.218196058421993 1.72075033364044 Up Not_Significant siNTC
ENSG00000180806 209.200950645322 -0.967952789841711 0.465951496395247 -2.07736813237024 0.0377675951093138 0.218364657969156 0.511230994343732 Down Not_Significant siNTC
ENSG00000009413 2255.5141268407 1.19737668501971 0.576726868208728 2.07615901221783 0.037879246742832 0.218812868077692 2.29322304961376 Up Not_Significant siNTC
ENSG00000134294 7326.92449498037 0.799021193614913 0.384865525860568 2.07610487280793 0.0378842526022547 0.218812868077692 1.73992026517053 Up Not_Significant siNTC
ENSG00000099783 3842.20517241431 -0.357695866742856 0.172322914744665 -2.0757301330056 0.0379189173706785 0.218870808072199 0.78040998036719 Down Not_Significant siNTC
ENSG00000149150 204.907981797377 0.559515227061341 0.269571410186015 2.07557332090689 0.0379334310538295 0.218870808072199 1.47377391804904 Up Not_Significant siNTC
ENSG00000129226 3233.77979090793 -0.496157617626433 0.239201346727048 -2.07422585372229 0.0380583402069916 0.219467701300867 0.708992554602439 Down Not_Significant siNTC
ENSG00000139428 735.84738713506 -0.768610048324304 0.370586969585695 -2.07403419818993 0.0380761349064284 0.219467701300867 0.586982725553284 Down Not_Significant siNTC
ENSG00000006125 4548.48462127027 -0.443975353348491 0.214252137971542 -2.07220967572077 0.0382458914634269 0.220332590594559 0.735106226463394 Down Not_Significant siNTC
ENSG00000162695 699.506366468702 0.710792958501595 0.343594746064784 2.06869565568845 0.0385746551410067 0.222112149220771 1.63670346263489 Up Not_Significant siNTC
ENSG00000049618 729.970077481951 -0.649594046699301 0.314074005946625 -2.06828338034984 0.0386133836366739 0.222139870356372 0.637459660258137 Down Not_Significant siNTC
ENSG00000115041 205.394592345059 -0.752215855050772 0.363728056252324 -2.06807212729542 0.0386332412160673 0.222139870356372 0.593690998747773 Down Not_Significant siNTC
ENSG00000072736 661.816538608077 0.575642979762834 0.278369945669096 2.06790635526119 0.0386488297003846 0.222139870356372 1.49034152996268 Up Not_Significant siNTC
ENSG00000247271 147.88684990865 0.546068618801182 0.264107471564866 2.06760004011119 0.0386776483141827 0.222139870356372 1.46010145570425 Up Not_Significant siNTC
ENSG00000148660 767.092853899327 -0.425903674957411 0.205990609752763 -2.06758781610772 0.0386787987465441 0.222139870356372 0.744372325752552 Down Not_Significant siNTC
ENSG00000101019 996.294646128371 0.444390904309529 0.215036668030254 2.06658198520359 0.0387735597568754 0.222569787064364 1.36073950057034 Up Not_Significant siNTC
ENSG00000181016 108.564141523773 0.930280209550674 0.450203472545449 2.06635502896251 0.0387949689376317 0.22257623560607 1.90564608703951 Up Not_Significant siNTC
ENSG00000187498 2449.89682021097 1.14629844657063 0.554799735066025 2.06614815061909 0.0388144928842637 0.22257623560607 2.21345254999822 Up Not_Significant siNTC
ENSG00000244479 28.2842410100898 -0.982113690803297 0.475527410214626 -2.0653145743166 0.0388932454575395 0.222821861847657 0.506237508329947 Down Not_Significant siNTC
ENSG00000182473 2933.29652208541 -0.383431364439459 0.18565650745418 -2.06527295863351 0.0388971806766792 0.222821861847657 0.76661207928581 Down Not_Significant siNTC
ENSG00000184164 762.702407560713 -0.962255017730972 0.465974167685158 -2.06503940446144 0.0389192720608993 0.222834255087033 0.513254039582465 Down Not_Significant siNTC
ENSG00000111452 163.921335513084 1.77779977394481 0.862134627059377 2.06209067371373 0.0391991041087993 0.224321587586793 3.42902821197067 Up Not_Significant siNTC
ENSG00000178057 876.87499598753 -0.803021048457701 0.389469607859543 -2.0618323798639 0.0392236971586607 0.224347509784217 0.573147730761714 Down Not_Significant siNTC
ENSG00000104332 877.030556046552 -0.869777859891535 0.42198274290838 -2.06116926464071 0.0392868946529185 0.224594098164077 0.547231104485232 Down Not_Significant siNTC
ENSG00000132383 1199.9828691914 -0.595763772793997 0.289114264593817 -2.06065160302968 0.0393362899166484 0.224602887048619 0.661694057015919 Down Not_Significant siNTC
ENSG00000184154 62.2563823225683 -0.816942518067951 0.39646806215145 -2.06055063713021 0.0393459302240046 0.224602887048619 0.567643667498386 Down Not_Significant siNTC
ENSG00000181830 906.844978665792 -0.424352326943979 0.205944116056066 -2.06052173313101 0.0393486903709752 0.224602887048619 0.745173189132294 Down Not_Significant siNTC
ENSG00000111144 1213.95513608962 0.477516582652554 0.231787752986775 2.06014587267603 0.0393845976100573 0.224693148201868 1.39234485645603 Up Not_Significant siNTC
ENSG00000198937 261.1257374751 -1.12986578868956 0.548523978930821 -2.05982934582348 0.039414858080833 0.224751118337519 0.456958233135434 Down Not_Significant siNTC
ENSG00000100889 296.807926862154 0.940491486648663 0.456698068160279 2.05932880433949 0.0394627509286484 0.224909521347679 1.91918193996735 Up Not_Significant siNTC
ENSG00000101190 405.326973869559 -0.450202424932182 0.218645631691147 -2.05905062657792 0.0394893889043372 0.224946687075037 0.731940142047934 Down Not_Significant siNTC
ENSG00000151461 1168.48273347161 -0.469533019498273 0.22807430248678 -2.05868444791359 0.0395244770121983 0.224999472117316 0.72219832557673 Down Not_Significant siNTC
ENSG00000067829 1374.00857556253 -0.789048652088437 0.383306101408109 -2.05853402591244 0.0395388984716979 0.224999472117316 0.578725591769325 Down Not_Significant siNTC
ENSG00000183864 1033.30739075685 0.42015955139866 0.204134933826274 2.05824423837338 0.0395666939617612 0.22504311896257 1.33807552785808 Up Not_Significant siNTC
ENSG00000151503 369.515833971022 -1.02201179331955 0.496897371750477 -2.05678647427575 0.0397067697070063 0.225725012132051 0.492429196065809 Down Not_Significant siNTC
ENSG00000118508 1807.20218283527 0.328873638931386 0.160017725801655 2.05523255179261 0.0398565484353664 0.226461343802981 1.25603236444693 Up Not_Significant siNTC
ENSG00000135506 6665.98797073867 0.41386224379242 0.201393653638954 2.05499148714173 0.0398798269567719 0.226478529726066 1.33224760892005 Up Not_Significant siNTC
ENSG00000136279 2373.0912360571 -0.609359437653488 0.296587850122114 -2.05456642071682 0.0399209018000114 0.226596712653669 0.655487676467589 Down Not_Significant siNTC
ENSG00000181104 263.092977597168 -0.749123625459572 0.364753196352371 -2.0537822093158 0.0399967755898448 0.22683513411366 0.594964863049749 Down Not_Significant siNTC
ENSG00000170619 433.782995388377 0.526304607643857 0.256269793886273 2.05371300168688 0.0400034774165746 0.22683513411366 1.44023537472969 Up Not_Significant siNTC
ENSG00000105298 419.144246634585 -0.503487489289126 0.245451092738535 -2.05127418122951 0.0402402533473981 0.228062094744351 0.705399525641389 Down Not_Significant siNTC
ENSG00000198727 57260.9687772181 0.580821373110691 0.283268118532212 2.05042973462841 0.0403225140388793 0.228412538998353 1.4957005571446 Up Not_Significant siNTC
ENSG00000143753 2517.48868490327 -0.740517358108532 0.36125469854639 -2.04984837868742 0.0403792289308364 0.228617993875753 0.598524679689536 Down Not_Significant siNTC
ENSG00000185885 618.020463381321 1.46200544040068 0.713606537992702 2.04875566935408 0.0404860125922493 0.229042892689634 2.75491048150969 Up Not_Significant siNTC
ENSG00000198886 111300.006105404 0.624913545777357 0.305035065715035 2.04866133771372 0.0404952422507071 0.229042892689634 1.54211841042112 Up Not_Significant siNTC
ENSG00000143870 8569.46294160236 -0.419293642729292 0.204707354887767 -2.04825880808813 0.0405346468692724 0.22914985909616 0.747790660151941 Down Not_Significant siNTC
ENSG00000126705 742.969859021132 0.546256998528027 0.266888947122146 2.04675766613154 0.040681884137981 0.229780832661242 1.46029212071932 Up Not_Significant siNTC
ENSG00000182224 388.149018422926 -0.545988835080047 0.266765192035035 -2.04670193631687 0.0406873590296244 0.229780832661242 0.684921790525974 Down Not_Significant siNTC
ENSG00000080815 1296.18419938349 0.435751989977031 0.212980978231498 2.04596670367151 0.0407596467027167 0.230072877046834 1.35261568635177 Up Not_Significant siNTC
ENSG00000138772 84.606963339461 0.960405249842209 0.469632813445529 2.04501308755676 0.0408535678438908 0.230429916456765 1.94585640481937 Up Not_Significant siNTC
ENSG00000196810 234.375295591064 -0.449883478127674 0.220002020158632 -2.04490612314963 0.040864114141814 0.230429916456765 0.732101975124157 Down Not_Significant siNTC
ENSG00000213626 3346.03299854043 0.715847556642617 0.350259984529411 2.04376060144121 0.0409772031086247 0.230951151794678 1.64244784196104 Up Not_Significant siNTC
ENSG00000181789 4197.50473150281 -0.325774477580247 0.159516030774396 -2.04226795262346 0.0411249591913684 0.23157956843874 0.797869953275292 Down Not_Significant siNTC
ENSG00000132646 1817.90306288661 -0.65079415829614 0.318670599149557 -2.0422158807023 0.0411301218851133 0.23157956843874 0.636929607403075 Down Not_Significant siNTC
ENSG00000089280 5675.98672006647 -0.636115981018235 0.311548271127074 -2.04178947524564 0.0411724187037101 0.231701049796118 0.643442893964393 Down Not_Significant siNTC
ENSG00000223547 315.132789664203 0.547887677094573 0.268403467443491 2.04128390111027 0.0412226163099812 0.231866848882399 1.46194362244019 Up Not_Significant siNTC
ENSG00000164054 4140.49653426736 -0.706994988265747 0.346501624302517 -2.04038001174995 0.0413124911631019 0.232255543582607 0.612594794022992 Down Not_Significant siNTC
ENSG00000115289 328.090922483064 0.402521732362032 0.197350405283472 2.03962962114952 0.0413872294697699 0.23255879393516 1.32181633734624 Up Not_Significant siNTC
ENSG00000073536 271.940251903447 -0.514270316437327 0.252179070310675 -2.03930610023966 0.0414194872038826 0.232567769863168 0.700146962263087 Down Not_Significant siNTC
ENSG00000083544 243.162098089922 -0.421173049326794 0.20656254810518 -2.03896133732983 0.0414538863748524 0.232567769863168 0.746817143473103 Down Not_Significant siNTC
ENSG00000158863 838.585510526093 -0.574606826349629 0.281836162751918 -2.03879736631036 0.041470255285555 0.232567769863168 0.671469220088313 Down Not_Significant siNTC
ENSG00000074842 4510.12273460568 -0.860102569586178 0.421885924208277 -2.03870885524391 0.0414790934491227 0.232567769863168 0.550913388907103 Down Not_Significant siNTC
ENSG00000106636 3849.69594184539 -0.230218266509269 0.11294540388333 -2.03831460682614 0.0415184800170088 0.232567769863168 0.852505905697298 Down Not_Significant siNTC
ENSG00000071564 900.40887329446 -0.524416490682482 0.2572969059816 -2.03817643543675 0.0415322912343718 0.232567769863168 0.695240248430957 Down Not_Significant siNTC
ENSG00000166167 541.325640818914 0.705695622702686 0.346249098405892 2.03811540868023 0.0415383925330555 0.232567769863168 1.63093085941381 Up Not_Significant siNTC
ENSG00000106624 5305.45143202125 0.801012955464354 0.393048925766121 2.03794719424062 0.0415552141107682 0.232567769863168 1.74232403036 Up Not_Significant siNTC
ENSG00000170260 144.477266568071 0.548399366506849 0.269140156955667 2.03759770637713 0.0415901816163914 0.23264702893171 1.46246223082735 Up Not_Significant siNTC
[truncated: 65,093 more rows]
