# Supplementary material for: G-rich motifs within phosphorothioate-based antisense oligonucleotides (ASOs) drive activation of FXN expression through indirect effects
Source: Nucleic Acids Res. 2022 Dec 13;50(22):12657–73. doi: 10.1093/nar/gkac1108 (PMC9825156; doi:10.1093/nar/gkac1108)
Supplement: gkac1108_Supplemental_Files [file gkac1108_supplemental_files.zip › Table S5_ASO pairing score matching results.xlsx]

## Sheet: pairing score matrix
		ASO sequence
		A	G	C	U
RNA sequence	A	0	0	0	2
	G	0	0	3	1
	C	0	3	0	0
	U	2	1	0	0

## Sheet: S10+2
gene_id	start	end	sequence	score	strand	ASO	DEG
ENSG00000165060	46835	46853	AAGTACAAACTCCGGAGA	44	-	S10+2	N
ENSG00000117569	95650	95668	AAGTACAAACTCCAGAAA	40	-	S10+2	N
ENSG00000050438	50437	50455	AAATACAAACTCCAGAGA	40	-	S10+2	N
ENSG00000181666	50253	50271	AAGCACAAACTCTGGAGA	40	-	S10+2	Y_Up
ENSG00000057019	44629	44647	AAGAACAAACTCCGGACA	39	+	S10+2
ENSG00000171608	43706	43724	AAGTACACACCCCAGAGA	39	-	S10+2
ENSG00000156110	110332	110350	AAGTACACACTCAGGAGA	39	-	S10+2
ENSG00000159459	45277	45295	AAGTACAGACTCTGGAGA	39	+	S10+2
ENSG00000040341	86518	86536	AAGTACAAACTCTGGAGT	39	+	S10+2
ENSG00000147044	326668	326686	AAGTACAATCTCAGGAGA	39	+	S10+2
ENSG00000133961	162005	162023	AAGTACAATCTCCTGAGA	39	+	S10+2
ENSG00000099250	88377	88395	AAGTCCTGACTCCGGAGA	38	+	S10+2
ENSG00000150764	54390	54408	AAGGACAAACTCCAGAAA	38	-	S10+2
ENSG00000077549	58404	58422	ACGTACACACTCCGGTGA	38	+	S10+2
ENSG00000267168	955	973	GAGCACAACCCCCGGAGA	38	-	S10+2
ENSG00000069667	194394	194412	AAGTACAATCTCCAGAAA	38	+	S10+2
ENSG00000169660	5919	5937	CAGCACAAACTGCGGAGA	38	-	S10+2
ENSG00000177311	111596	111614	AAATACAAACTCCAGTGA	38	-	S10+2
ENSG00000023171	30560	30578	AAGCACAACCTCCTGAGA	38	-	S10+2
ENSG00000069020	482024	482042	AAGCACAGACTCTGGAGA	38	-	S10+2
ENSG00000155189	10084	10102	AAATACAGACTCCGGAAA	38	-	S10+2
ENSG00000031691	18658	18676	AGGAACAAACTCCGGAAA	38	-	S10+2
ENSG00000103226	43652	43670	ATGCACAAACCCCAGAGA	38	-	S10+2
ENSG00000081014	25770	25788	AAGCACAAATTCCAGAGA	38	-	S10+2
ENSG00000112118	18734	18752	AAGTACACACTCCAAAGA	38	+	S10+2
ENSG00000169057	80242	80260	AAGTGCAAACTCCAGAGT	38	+	S10+2
ENSG00000101190	15651	15669	AAGCACAAACTCCAGATA	38	+	S10+2
ENSG00000196642	9220	9238	AAATACAAACGCCGGAGC	38	-	S10+2
ENSG00000166922	24354	24372	AAATACAAACACCGGAGT	38	-	S10+2
ENSG00000124120	15672	15690	AAGTACCTACTCCAGAGA	38	-	S10+2
ENSG00000143549	36552	36570	ATGTTCAAACTCCGGTGA	38	+	S10+2
ENSG00000084676	175162	175180	AAGCACAAACTCTGAAGA	38	-	S10+2
ENSG00000134278	101596	101614	AGGCACAAACTCCGGACA	38	+	S10+2
ENSG00000157168	570914	570932	AACTACAAACTCAGGAGA	38	-	S10+2
ENSG00000070614	54502	54520	GAGTACCCACTCCGGAGA	38	-	S10+2
ENSG00000135749	82011	82029	CAGTACAAACTCCAAAGA	38	+	S10+2
ENSG00000104324	74072	74090	AAGCACAAACTCTGGAGT	38	-	S10+2
ENSG00000068650	12044	12062	AAGCACTAACTCCTGAGA	38	-	S10+2
ENSG00000092931	18863	18881	GAGCACAACCCCCGGAGA	38	-	S10+2
ENSG00000168405	233200	233218	AAGCAGAAACGCCGGAGA	38	+	S10+2
ENSG00000047578	192397	192415	AAAAACAACCTCCGGAGA	38	-	S10+2
ENSG00000103512	43813	43831	ATGCACAAACCCCAGAGA	38	-	S10+2
ENSG00000100139	32245	32263	ATGTACATACTCCGGAGC	38	-	S10+2
ENSG00000178234	9937	9955	AAGTACAAACCCTGGAGT	38	-	S10+2
ENSG00000131508	24416	24434	AAGTACAAGCTCCAGAGG	38	-	S10+2
ENSG00000184985	29622	29640	AAGCACAAACACCGCAGA	38	-	S10+2
ENSG00000171132	314126	314144	AAGGACAAACTCCAGGGA	38	-	S10+2
ENSG00000184178	294803	294821	ATGTACAGACTCCAGAGA	38	+	S10+2
ENSG00000001629	34856	34874	AATCACAAACTCCGAAGA	38	-	S10+2
ENSG00000155893	138106	138124	AAATACAAACTCCAGTGA	38	-	S10+2
ENSG00000144642	673355	673373	AAACACAAACTCCGGATA	38	-	S10+2
ENSG00000138738	115024	115042	AGGAACAAACTCCGGACA	37	+	S10+2
ENSG00000176788	27045	27063	AGGAACAAACTCCGGACA	37	-	S10+2
ENSG00000188641	680757	680775	AGGTACAAACTCTGGAAA	37	+	S10+2
ENSG00000087495	12656	12674	AAATACAAGCCCCAGAGA	37	-	S10+2
ENSG00000181722	335305	335323	AGGAACAAACTGCGGAGA	37	+	S10+2
ENSG00000071242	155979	155997	AAGTACAGGCCCCGGAAA	37	+	S10+2
ENSG00000136928	351258	351276	AAGTTCAAACACTGGAGA	37	+	S10+2
ENSG00000101132	6823	6841	AAACACAGACTCCGGAGT	37	-	S10+2
ENSG00000139531	3177	3195	AGGAACAAACTCCGGACA	37	-	S10+2
ENSG00000094631	20582	20600	AAGCACAAACCCTGGAGC	37	-	S10+2
ENSG00000156304	56114	56132	ATGCACATTCTCCGGAGA	37	+	S10+2
ENSG00000153046	19676	19694	AGGAACAAACTCCGGACA	37	-	S10+2
ENSG00000107104	4021	4039	AGGAACAAACTCCGGACA	37	-	S10+2
ENSG00000178026	2657	2675	AAGTCCTAACCCCAGAGA	37	+	S10+2
ENSG00000079246	5922	5940	AAGTACAAGCTCTGGAGT	37	-	S10+2
ENSG00000213614	6510	6528	AAGTCCAAGCCCCAGAGA	37	+	S10+2
ENSG00000134490	80570	80588	AAGTTCAAATTCCAGAGA	37	+	S10+2
ENSG00000171723	89996	90014	AAGTACAAAGGCCAGAGA	37	-	S10+2
ENSG00000116117	196125	196143	AAATACAGACTCTGGAGA	37	-	S10+2
ENSG00000153814	324586	324604	AGGAACAAACTCCGGACA	37	+	S10+2
ENSG00000166770	722	740	AAGGACAAACTCAGGAAA	37	-	S10+2
ENSG00000132964	58500	58518	ATGCACACACTCCGGAAA	37	-	S10+2
ENSG00000143797	101355	101373	AGGAACAAACTCCGGACA	37	+	S10+2
ENSG00000177728	53943	53961	ATGTACAAACCCCAGTGA	37	-	S10+2
ENSG00000102606	71926	71944	AGGAACAAACTCCGGACA	37	-	S10+2
ENSG00000124508	2999	3017	AAGTTCAAAGGCCGGAGA	37	-	S10+2
ENSG00000283196	31661	31679	AAGTGCACACCCCAGAGA	37	+	S10+2
ENSG00000162623	9732	9750	AGGAACAAACTCCGGACA	37	-	S10+2
ENSG00000140992	29115	29133	AAGTACAAACTCAGGAAC	37	-	S10+2
ENSG00000147854	26546	26564	TTGTACAAACTCAGGAGA	37	-	S10+2
ENSG00000112245	33551	33569	AAATACAACCTCCGTAGA	37	-	S10+2
ENSG00000038210	11321	11339	AGGAACAAACTCCGGACA	37	-	S10+2
ENSG00000066651	5432	5450	AGGTATAAACTCCAGAGA	37	-	S10+2
ENSG00000176022	1764	1782	AATTCCAAACTCCAGAGA	37	-	S10+2
ENSG00000109339	158468	158486	AAGTATAAACTCCAGGGA	37	+	S10+2
ENSG00000150938	106818	106836	AAGCACCAACTCCAGAGG	37	-	S10+2
ENSG00000173406	1204040	1204058	AGGAACAAACTCCGGACA	37	+	S10+2
ENSG00000134146	102481	102499	AAGTGAAAACTCCAGAGA	37	+	S10+2
ENSG00000078304	144563	144581	AAGTTCAAACTCCGTAGC	37	-	S10+2
ENSG00000186350	33970	33988	AAGTCCAAACTCCTGAGC	37	-	S10+2
ENSG00000136114	9059	9077	AGGAACAAACTCCGGACA	37	+	S10+2
ENSG00000112655	47096	47114	AAGTCCAAACTCCTGAGC	37	-	S10+2
ENSG00000078140	71235	71253	AGGAACAAACTCCGGACA	37	-	S10+2
ENSG00000173482	199560	199578	AGGTGCAAACTCTGGAGA	37	-	S10+2
ENSG00000135912	23656	23674	TAGCACCAACTCCGGAGC	37	-	S10+2
ENSG00000166411	22136	22154	AAGCCCACACTCCAGAGA	37	-	S10+2
ENSG00000107404	8893	8911	AAGCACAAACGCCGGCGG	37	+	S10+2
ENSG00000186395	2503	2521	ATGTACAAGCTCTGGAGA	37	+	S10+2
ENSG00000198453	81109	81127	ATGTACAAACTTCAGAGA	37	-	S10+2
ENSG00000147065	142411	142429	AAGAACACACTCCTGAGA	37	-	S10+2
ENSG00000140945	599589	599607	GGGTACAAACTCTGGAGA	37	-	S10+2
ENSG00000100154	399173	399191	AAGGAGAAACTCCAGAGA	37	+	S10+2
ENSG00000156162	3156	3174	AAGAACCAACTCCGGACA	37	-	S10+2
ENSG00000140386	29738	29756	AGGAACAAACTCCGGACA	37	+	S10+2
ENSG00000166128	1257	1275	AAATACAAACCCCAGGGA	37	-	S10+2
ENSG00000197415	244462	244480	AAGTACAGACTTCAGAGA	37	+	S10+2
ENSG00000138162	56182	56200	AAGTACAAGCTTCGGTGA	37	-	S10+2
ENSG00000129682	346906	346924	AAGTCCAAACGCCTGAGA	37	+	S10+2
ENSG00000049323	93316	93334	AAGTACAACCTCCTAAGA	37	-	S10+2
ENSG00000198053	28219	28237	AAGTACAAATTCCGGGGT	37	-	S10+2
ENSG00000285976	8555	8573	AAATACAACCTCCGTAGA	37	-	S10+2
ENSG00000251339	170941	170959	AAGTACAATTTCCAGAGA	37	+	S10+2
ENSG00000119487	103655	103673	GAGCAGAAACCCCGGAGA	37	+	S10+2
ENSG00000101109	88124	88142	AAGTAAGAACTCCAGAGA	37	-	S10+2
ENSG00000137767	26898	26916	AGGAACAAACTCCGGACA	37	-	S10+2
ENSG00000061987	31337	31355	AAGTTCAAACTGCGGAGC	37	-	S10+2
ENSG00000131437	11319	11337	AAGTACAAACACTGGAAA	37	+	S10+2
ENSG00000136111	120813	120831	AAGAAAAAACTCCAGAGA	37	+	S10+2
ENSG00000108651	2063	2081	GAGTACAAAATCCAGAGA	37	+	S10+2
ENSG00000197265	11964	11982	AAGAACAAACTCAGGAAA	37	+	S10+2
ENSG00000168765	18492	18510	AGGAACAAACTCCGGACA	37	-	S10+2
ENSG00000196387	14693	14711	TAACACAAACTCCAGAGA	37	-	S10+2
ENSG00000169519	94788	94806	AGGAACAAACTCCGGACA	37	-	S10+2
ENSG00000154978	15896	15914	AAACACCAACTCCGAAGA	37	+	S10+2
ENSG00000234719	18793	18811	AAGTCCAAACTCCGCAGG	37	+	S10+2
ENSG00000187955	305748	305766	AAGTACAAATTCCAAAGA	37	-	S10+2
ENSG00000143429	31629	31647	AAGTGCACACCCCAGAGA	37	+	S10+2
ENSG00000156983	15848	15866	GAGCCCCAACTCCGGAGA	37	-	S10+2
ENSG00000165568	27957	27975	AGGAACAAACTCCGGACA	37	-	S10+2
ENSG00000174989	136	154	CAGCACAAATCCCGGAGA	37	-	S10+2
ENSG00000136153	5936	5954	AAGTAAAAACACCGAAGA	37	-	S10+2
ENSG00000100031	43386	43404	AAGTCCTAACCCCAGAGA	37	-	S10+2
ENSG00000123106	23604	23622	AGGAACAAACTCCGGACA	37	-	S10+2
ENSG00000133816	146038	146056	AGGTACAACCTCAGGAGA	37	-	S10+2
ENSG00000112305	189156	189174	AAATACAGACTCAGGAGA	37	-	S10+2
ENSG00000168038	96886	96904	AAGTAGAAACTCCAGAAA	37	+	S10+2
ENSG00000197724	23175	23193	ATGCACAAACACCAGAGA	37	-	S10+2
ENSG00000135999	34174	34192	GAGTACAAACACCTGAGA	37	-	S10+2
ENSG00000134283	115844	115862	AGGAACAAACTCCGGACA	37	-	S10+2
ENSG00000137834	11735	11753	GAGCACAAACCCTGGAGA	37	-	S10+2
ENSG00000167323	143946	143964	AAATACAAACTGCAGAGA	37	-	S10+2
ENSG00000172765	237869	237887	GAGTACAAACTCCTGAGG	37	+	S10+2
ENSG00000120071	40550	40568	AAGTACATACTCTGGGGA	37	+	S10+2
ENSG00000149571	131465	131483	AAGTACAAAGTCCAGGGA	37	+	S10+2
ENSG00000213639	42728	42746	ACACACAAACTCCGAAGA	37	-	S10+2
ENSG00000157625	121537	121555	AAGTACAAACTACAGAGT	37	+	S10+2
ENSG00000136243	12118	12136	AGGAACAAACTCCGGACA	37	-	S10+2
ENSG00000135862	41547	41565	AAGAACAGACCCCGGAGC	37	-	S10+2
ENSG00000074755	2733	2751	AAGTTCAAAGTCCAGAGA	37	+	S10+2
ENSG00000167920	960	978	ATGTACAAGCTCTGGAGA	37	-	S10+2
ENSG00000146648	156692	156710	AAGTAACATCTCCGGAGA	37	-	S10+2
ENSG00000121644	14430	14448	AGATACAAACTCTGGAGA	37	-	S10+2
ENSG00000137497	59496	59514	AGGTACACACTCCTGAGA	37	+	S10+2
ENSG00000106351	24206	24224	ATGTACACACCCCAGAGA	37	-	S10+2
ENSG00000178031	391607	391625	AGGAACAAACTCCGGATA	37	-	S10+2
ENSG00000156639	143573	143591	AGGAACAAACTCCGGACA	37	-	S10+2
ENSG00000106554	184159	184177	AGGAACAAACTCCGGACA	37	+	S10+2
ENSG00000182158	119257	119275	ATGCACAAACTCCGAAGC	37	+	S10+2
ENSG00000198836	40031	40049	AAGATCAAACTCCCGAGA	37	-	S10+2
ENSG00000155097	24040	24058	AAGTACAAGCCCCGGTGT	37	-	S10+2
ENSG00000162929	6759	6777	TAGTACAAACCCCAAAGA	37	-	S10+2
ENSG00000229140	262732	262750	AAACACACACTCCAGAGA	37	+	S10+2
ENSG00000102547	112185	112203	AAGTACAAGCTCTGGAAA	37	+	S10+2
ENSG00000138621	30560	30578	AGGAACAAACTCCGGACA	37	-	S10+2
ENSG00000205726	4149	4167	AAGTACAAACACCAGATA	37	-	S10+2
ENSG00000110075	135389	135407	AAGCACAAACGCCAGAGG	37	-	S10+2
ENSG00000154027	215354	215372	AGGAACAAACTCCGGACA	37	-	S10+2
ENSG00000151413	294146	294164	AGGAACAAACTCCGGACA	37	-	S10+2
ENSG00000284959	21424	21442	AAGTCCAAATTCCAGAGA	37	+	S10+2
ENSG00000170142	73506	73524	AGGAACAAACTCCGGATA	37	-	S10+2
ENSG00000265491	29015	29033	AGGAACAAACTCCGGACA	37	+	S10+2
ENSG00000103351	12231	12249	AAATACAGACTCAGGAGA	37	-	S10+2
ENSG00000284418	417150	417168	AAGTACAGACTTCGGAGC	37	+	S10+2
ENSG00000224531	28140	28158	AAAGACAAACTTCGGAGA	37	-	S10+2
ENSG00000152413	53326	53344	AAGTAGAAACCCAGGAGA	37	+	S10+2
ENSG00000144118	19900	19918	AGGAACAAACTCCGGATA	37	-	S10+2
ENSG00000177917	20763	20781	AAGTACAGACTCAGAAGA	37	-	S10+2
ENSG00000213366	36201	36219	AGGAACAAACTCCGGACA	37	-	S10+2
ENSG00000135929	32597	32615	AAGCACACACTCCAGAAA	37	-	S10+2
ENSG00000132792	40917	40935	AAGGACAAACTCAAGAGA	37	-	S10+2
ENSG00000104549	10980	10998	AAGCCCAGACTCCGAAGA	37	-	S10+2
ENSG00000163875	653	671	AAGAACACATTCCGGAGA	37	+	S10+2
ENSG00000132405	101346	101364	AAGTTCTAACTGCGGAGA	37	-	S10+2
ENSG00000185442	99479	99497	AGGAACAAACTCCGGACA	37	+	S10+2
ENSG00000116138	19676	19694	AGGAACAAACTCCGGACA	37	-	S10+2
ENSG00000154127	30305	30323	AAGTACAGACTCAGGAGT	37	-	S10+2
ENSG00000187210	222807	222825	AGGAACAAACTCCGGACA	37	-	S10+2
ENSG00000087510	3289	3307	CAGTAACAACTCCGGAGA	37	-	S10+2
ENSG00000241697	2700	2718	AGGAACAAACTCCGGACA	37	-	S10+2
ENSG00000164169	8626	8644	AAGCACAAACCCAGGAAA	37	+	S10+2
ENSG00000166068	10476	10494	AGGAACAAACTCTGGAGA	37	-	S10+2
ENSG00000100028	9744	9762	AAGTCCTAACCCCAGAGA	37	-	S10+2
ENSG00000102804	51242	51260	AGGTTCAAACTCCTGAGA	37	+	S10+2
ENSG00000126870	90119	90137	AGGAACAAACTCCGGACA	37	-	S10+2
ENSG00000112902	240081	240099	AACCACAAACTCAGGAGA	37	+	S10+2
ENSG00000104497	3160	3178	AAGAACAAAATCCGGAAA	37	+	S10+2
ENSG00000028310	24228	24246	AAGTCCAGACCCCGGAGG	37	+	S10+2
ENSG00000189337	1211338	1211356	AAGCACAAACCCCAGATA	37	-	S10+2
ENSG00000004534	49680	49698	ATGTACATACTCCAGAAA	36	-	S10+2
ENSG00000113805	159746	159764	AAGCACAGACTCTGGAGC	36	+	S10+2
ENSG00000067141	74307	74325	TTGAACAAACTCCAGAGA	36	-	S10+2
ENSG00000153310	13622	13640	AAGAACTCACTCCAGAGA	36	+	S10+2
ENSG00000115459	28590	28608	GAGTACACCCTCCAGAGA	36	-	S10+2
ENSG00000138356	16201	16219	AAGTACTAACCACAGAGA	36	-	S10+2
ENSG00000214944	213100	213118	ACGCACAAACACTGGAGA	36	-	S10+2
ENSG00000163520	14682	14700	AGGCTCCAACCCCGGAGA	36	-	S10+2
ENSG00000115468	48311	48329	ATGTACAAACTCCAGTGC	36	-	S10+2
ENSG00000001497	16230	16248	AAGTTCAAACCCTGGAGT	36	+	S10+2
ENSG00000108784	3507	3525	TTGTACACACTCCGGAGC	36	-	S10+2
ENSG00000160007	18593	18611	AAGCACAGACTCCCGAGG	36	-	S10+2
ENSG00000144455	542733	542751	GAAGACAAACACCGGAGA	36	+	S10+2
ENSG00000152990	8566	8584	AAGTAAAAACTCCTGAAA	36	+	S10+2
ENSG00000214113	34597	34615	CAAAACAAACTCCGGAAA	36	+	S10+2
ENSG00000081913	23767	23785	AAGCACAAAGACCAGAGA	36	-	S10+2
ENSG00000139687	85113	85131	GAGCACAAACTCTGGAGC	36	-	S10+2
ENSG00000171444	382817	382835	AAGCCCAACCCCCAGAGA	36	+	S10+2
ENSG00000101882	2182	2200	AAGGACAAACTCCAGAAT	36	+	S10+2
ENSG00000158669	15552	15570	AAGTACATACCCAAGAGA	36	-	S10+2
ENSG00000165630	25981	25999	AAGCCCAAACACCTGAGA	36	-	S10+2
ENSG00000184903	413486	413504	AAGCACAGACTCTGGAGC	36	+	S10+2
ENSG00000237036	56057	56075	AAGTGCAACCCCAGGAGA	36	+	S10+2
ENSG00000157483	115866	115884	AATCACAAACCCAGGAGA	36	+	S10+2
ENSG00000134371	58746	58764	AAGCACAACCTGCAGAGA	36	-	S10+2
ENSG00000135362	26607	26625	CAGCACAAACCCCAGGGA	36	-	S10+2
ENSG00000122786	112847	112865	GAGTACACACTCCAGAAA	36	-	S10+2
ENSG00000175866	48419	48437	AAGGTCAAACTCCGGTGG	36	-	S10+2
ENSG00000143919	299755	299773	AAGCACAAACTCTGGCAA	36	-	S10+2
ENSG00000072163	33543	33561	AAGTTCTAACACCAGAGA	36	+	S10+2
ENSG00000145781	127772	127790	AAGAACAAACTGCTGAGA	36	-	S10+2
ENSG00000185532	409600	409618	AAGTACAATCTCCCTAGA	36	-	S10+2
ENSG00000105186	26004	26022	AAGCACAACCTCCCGAGT	36	+	S10+2
ENSG00000119596	486	504	CAGAACAAACTCCAGAAA	36	-	S10+2
ENSG00000133789	22054	22072	AAGTACAGACTTCTGAGA	36	-	S10+2
ENSG00000127663	147422	147440	CAGCACAGACTGCGGAGA	36	-	S10+2
ENSG00000235385	22344	22362	CAGCACATACCCCAGAGA	36	+	S10+2
ENSG00000105429	5168	5186	AAGCACAAACTCTGGAAC	36	-	S10+2
ENSG00000168214	121731	121749	GAGCACAAACTCTGAAGA	36	-	S10+2
ENSG00000197283	30881	30899	CAGTACAAACCCCAGATA	36	-	S10+2
ENSG00000141556	63657	63675	AAGTTCAAACTCCTTAGA	36	-	S10+2
ENSG00000153071	39379	39397	AAGGGCAAACTCCAGAGT	36	+	S10+2
ENSG00000132341	1606	1624	CAATTCAAACGCCGGAGA	36	-	S10+2
ENSG00000053254	476334	476352	AAGTACAATCCCCGGCCA	36	+	S10+2
ENSG00000054611	40371	40389	AAGTACAATGTACGGAGA	36	-	S10+2
ENSG00000144468	21851	21869	CAGTACAAGCTCCAGTGA	36	-	S10+2
ENSG00000167491	9143	9161	AAGTCCAAAATCAGGAGA	36	-	S10+2
ENSG00000018510	313	331	AAGAACAAACTCCAAAGG	36	-	S10+2
ENSG00000182197	28834	28852	AAGTACATACTCCAGGGC	36	+	S10+2
ENSG00000183963	3050	3068	CAGCACAACCCCCGGAGC	36	-	S10+2
ENSG00000172403	21696	21714	AAGCACAAACTTCAGTGA	36	-	S10+2
ENSG00000109762	22688	22706	AAATACAAACCCTGGGGA	36	-	S10+2
ENSG00000100129	36270	36288	AAGCACATACCCCGGTGG	36	-	S10+2
ENSG00000090924	199	217	AAGTCCAAACTCCTCAGA	36	-	S10+2
ENSG00000060237	42237	42255	AAGAACAAACTCCAAAAA	36	-	S10+2
ENSG00000156531	601	619	AAGAACCAACTCCAGAGC	36	-	S10+2
ENSG00000198198	37330	37348	GGGTACAAACTCCAAAGA	36	-	S10+2
ENSG00000186153	728842	728860	AAGCACTCACTCCTGAGA	36	-	S10+2
ENSG00000189091	40142	40160	AAGTATAAACTTCGGGGA	36	-	S10+2
ENSG00000198093	11256	11274	AAGTACAAAATTCAGAGA	36	+	S10+2
ENSG00000198964	273978	273996	AAGTCCAAACTCCAGTGG	36	+	S10+2
ENSG00000131149	110354	110372	AAACACAAACTCCATAGA	36	-	S10+2
ENSG00000108021	55733	55751	AAGTACATACTAAGGAGA	36	-	S10+2
ENSG00000144451	104597	104615	AAGGACAAACTCCAGAAG	36	-	S10+2
ENSG00000158636	99587	99605	AAGTACAAAATCTGGAGG	36	-	S10+2
ENSG00000088876	40857	40875	GAGGACACACTCCGGTGA	36	+	S10+2
ENSG00000167325	6301	6319	GAATACAAGCTCCAGAGA	36	-	S10+2
ENSG00000112146	10645	10663	AAGCACAGACTCCTGAAA	36	-	S10+2
ENSG00000140153	49383	49401	AAGAACAATCTCCGAAGT	36	-	S10+2
ENSG00000185404	8756	8774	AAGCACAAGCACCTGAGA	36	-	S10+2
ENSG00000218336	130366	130384	GAATACAAACTCCAGAAA	36	-	S10+2
ENSG00000256566	25062	25080	GAGGACACACTCCGGTGA	36	+	S10+2
ENSG00000134504	118556	118574	AAGAACAGACTCCAGAGC	36	+	S10+2
ENSG00000243147	47216	47234	AAGTACAAACAGCTGAGA	36	-	S10+2
ENSG00000178105	13445	13463	AAGTACAGACTCCAGTGC	36	-	S10+2
ENSG00000088986	17841	17859	AAGTAGAAACCCCAGGGA	36	-	S10+2
ENSG00000165923	21717	21735	AAGTACAAAATTCGAAGA	36	+	S10+2
ENSG00000078053	202694	202712	AAGTACAAACGCCAATGA	36	+	S10+2
ENSG00000114107	59807	59825	AGGGCCAAACTCCAGAGA	36	+	S10+2
ENSG00000122085	17202	17220	AAGCTTAAACTCCAGAGA	36	+	S10+2
ENSG00000057935	49512	49530	AAGCACATACTGCAGAGA	36	-	S10+2
ENSG00000187257	50199	50217	ACCTACAAACTCAGGAGA	36	-	S10+2
ENSG00000177283	215	233	AAGGACGGACGCCGGAGA	36	+	S10+2
ENSG00000122420	205469	205487	AAGTACAAACTCCTCAGC	36	-	S10+2
ENSG00000198105	37406	37424	AAGTAGAGACTCCCGAGA	36	+	S10+2
ENSG00000156273	112641	112659	AAGTCCAAGCTCCGGGGT	36	-	S10+2
ENSG00000163946	16944	16962	ATATACAAACTCCGAAGT	36	+	S10+2
ENSG00000141837	54275	54293	AAGTACAGAGTCTGGAGA	36	+	S10+2
ENSG00000010818	157435	157453	AAGAACAAACTCCAAAGC	36	+	S10+2
ENSG00000131503	37558	37576	AGGTACATGCTCCAGAGA	36	-	S10+2
ENSG00000198900	18763	18781	AGGTATACACCCCGGAGA	36	-	S10+2
ENSG00000147421	31487	31505	AAGCACAGACCCCAGAAA	36	-	S10+2
ENSG00000082068	117238	117256	AAGTACAGACCCTGGAGC	36	-	S10+2
ENSG00000172927	11909	11927	AAGGACACACCACGGAGA	36	-	S10+2
ENSG00000118096	1523	1541	AGGTACATACCCAGGAGA	36	+	S10+2
ENSG00000285283	145887	145905	AAGAACTACCTCCAGAGA	36	-	S10+2
ENSG00000169857	169230	169248	AAATACAAATTCAGGAGA	36	+	S10+2
ENSG00000179912	135324	135342	AAGTACAGACCCTGAAGA	36	+	S10+2
ENSG00000167632	146795	146813	AATTACAAACTCCTGAGG	36	+	S10+2
ENSG00000257815	62903	62921	AAGTCCAAAGTCCTGAGA	36	+	S10+2
ENSG00000087245	13662	13680	CAGTACAAAATCAGGAGA	36	-	S10+2
ENSG00000163818	43809	43827	CAGAACACACTCCAGAGA	36	+	S10+2
ENSG00000034677	67921	67939	AAGTCCAAACACCAGTGA	36	+	S10+2
ENSG00000169398	261667	261685	AAGTACAAACTCCAAAAG	36	+	S10+2
ENSG00000137509	55608	55626	AAGAACCAACCCCTGAGA	36	+	S10+2
ENSG00000136040	112427	112445	AAAGACAGGCTCCGGAGA	36	-	S10+2
ENSG00000123096	131260	131278	TAGTCCAGACTCCAGAGA	36	-	S10+2
ENSG00000107020	1275	1293	AAGTCCAGACCCAGGAGA	36	+	S10+2
ENSG00000150527	36386	36404	AAGTATAAACTCCAGACA	36	-	S10+2
ENSG00000145293	26957	26975	AAGAACAAACACCAGAGG	36	-	S10+2
ENSG00000189410	9538	9556	AATTACAGACTCTGGAGA	36	+	S10+2
ENSG00000154175	7394	7412	ATGTACAAGCCCAGGAGA	36	+	S10+2
ENSG00000170248	17172	17190	AAGTACAAAGTCAGGAGC	36	-	S10+2
ENSG00000220804	2190	2208	AAGAACAACCACCAGAGA	36	-	S10+2
ENSG00000157870	1896	1914	TTGGCCAAACTCCGGAGA	36	-	S10+2
ENSG00000145982	18684	18702	AAGAACAAACTACTGAGA	36	-	S10+2
ENSG00000148339	31216	31234	AAGTAGAGACTCCGCAGA	36	-	S10+2
ENSG00000107758	6351	6369	AAGCACAAGCTCTGGAGT	36	+	S10+2
ENSG00000120256	28140	28158	ATGTACCTACTCCAGAGA	36	+	S10+2
ENSG00000128536	25503	25521	AGGCACAAACTCTGGGGA	36	-	S10+2
ENSG00000134001	8959	8977	AAGAACAGACACCAGAGA	36	-	S10+2
ENSG00000172061	9429	9447	AACCACAACCTCCAGAGA	36	+	S10+2
ENSG00000010165	481	499	AAGTACAAACCCCTGCAA	36	-	S10+2
ENSG00000181007	31471	31489	AAGCACAAACTCAGAAGT	36	+	S10+2
ENSG00000152784	13221	13239	AAGAACAGACTCCGAGGA	36	-	S10+2
ENSG00000138639	424465	424483	AAATCCAAACCCCTGAGA	36	-	S10+2
ENSG00000214046	27286	27304	ATGTACAAACACCAGTGA	36	+	S10+2
ENSG00000140320	21321	21339	AAGCACTAACACAGGAGA	36	-	S10+2
ENSG00000004487	454	472	AAGTAAAAACCCCAAAGA	36	-	S10+2
ENSG00000127526	12653	12671	AAGTAAAGACTCTGGAGA	36	+	S10+2
ENSG00000117020	5022	5040	AAGTAGATACTCCGTAGA	36	+	S10+2
ENSG00000120029	120145	120163	AAGTACGTACTCCAGTGA	36	+	S10+2
ENSG00000162804	15532	15550	AAGCTTAAACTCCAGAGA	36	-	S10+2
ENSG00000139842	10346	10364	AAGCCCAAACTCCCAAGA	36	-	S10+2
ENSG00000120675	9172	9190	AAATACAAACTCCTCAGA	36	-	S10+2
ENSG00000118855	50195	50213	AAAAACCAACTCCAGAGA	36	-	S10+2
ENSG00000171634	19090	19108	AAACACAAAATCCAGAGA	36	-	S10+2
ENSG00000164535	12328	12346	AAGTACATACCCAAGAGA	36	+	S10+2
ENSG00000112357	3888	3906	AAGTACAAAGTCTGAAGA	36	-	S10+2
ENSG00000058453	154283	154301	AAGCAGAAACCCCTGAGA	36	-	S10+2
ENSG00000185842	89465	89483	ATGCCCTAACCCCGGAGA	36	-	S10+2
ENSG00000113600	1947	1965	AAGGGCAAACTCCAGAGT	36	+	S10+2
ENSG00000063601	3249	3267	AAGAACACACTCCAGAGT	36	-	S10+2
ENSG00000141198	55709	55727	AAATACAAACTCCAAAAA	36	-	S10+2
ENSG00000154856	7301	7319	AAGCACATGCTCAGGAGA	36	-	S10+2
ENSG00000153113	160493	160511	AAGCACAGACTCTGGAAA	36	-	S10+2
ENSG00000118058	66046	66064	AAGTACAACCTCCGAAAG	36	-	S10+2
ENSG00000169375	44112	44130	AAGCACATACTCCGGCCA	36	+	S10+2
ENSG00000133131	102885	102903	GTGCACAAACTCAGGAGA	36	+	S10+2
ENSG00000153574	227	245	GAGTACACCCTCCAGAGA	36	-	S10+2
ENSG00000112584	5444	5462	AGGCACAAGCTCGGGAGA	36	-	S10+2
ENSG00000099256	81013	81031	AAGTACAAAATCTGGGGA	36	+	S10+2
ENSG00000116641	210286	210304	TCGTACAAACTCCGAAAA	36	+	S10+2
ENSG00000083444	32057	32075	AAGTATAAACTGCAGAGA	36	-	S10+2
ENSG00000115942	45695	45713	AGGTACCAACCCTGGAGA	36	+	S10+2
ENSG00000133731	12440	12458	GAGTCCTAACACCGGAGA	36	+	S10+2
ENSG00000225830	79463	79481	AAGTGCCAGCTCCAGAGA	36	+	S10+2
ENSG00000133106	94205	94223	AAGTAGAAATTCCAGAGA	36	+	S10+2
ENSG00000147364	61625	61643	GAGCTCAAACTCCTGAGA	36	-	S10+2
ENSG00000122550	2653	2671	ATGCACAAACTGCAGAGA	36	-	S10+2
ENSG00000113387	21962	21980	AATTACAAATTCCAGAGA	36	-	S10+2
ENSG00000166452	6053	6071	ACGTACAAACGCCGGCGG	36	-	S10+2
ENSG00000141971	2803	2821	GAGCACAAGCTCAGGAGA	36	-	S10+2
ENSG00000103494	10899	10917	AGGTATAAACTCCTGAGA	36	+	S10+2
ENSG00000283809	28144	28162	AATTACAAACACAGGAGA	36	-	S10+2
ENSG00000038382	55113	55131	AAGTCCAGTCTCCAGAGA	36	-	S10+2
ENSG00000284294	5873	5891	AATTACAAACACAGGAGA	36	-	S10+2
ENSG00000175600	53473	53491	AAGTACAAAACCCAGTGA	36	-	S10+2
ENSG00000198947	504024	504042	AAATACAAAATCCTGAGA	36	+	S10+2
ENSG00000008294	140327	140345	CAACACAAAATCCGGAGA	36	+	S10+2
ENSG00000136937	34455	34473	AAATACAAATTCAGGAGA	36	-	S10+2
ENSG00000033327	196629	196647	CAGCACAGACTCAGGAGA	36	+	S10+2
ENSG00000138398	23606	23624	AAGTACAAACTCCCAATA	36	-	S10+2
ENSG00000170949	34990	35008	AAGGACTCACACCGGAGA	36	+	S10+2
ENSG00000182871	23444	23462	AAGCACAGATTCCAGAGA	36	-	S10+2
ENSG00000115446	33	51	GAGAACAGACTCCAGAGA	36	-	S10+2
ENSG00000170190	572	590	TAGCACAACCTCTGGAGA	36	-	S10+2
ENSG00000204231	381	399	AACAACAAACCCCGGAGC	36	+	S10+2
ENSG00000115970	174562	174580	AAGTAGAAACACCTGAGA	36	+	S10+2
ENSG00000079691	13698	13716	ATATTCAAACTCCGAAGA	36	-	S10+2
ENSG00000155816	179555	179573	AAATCCAAACTCCGGAAC	36	-	S10+2
ENSG00000182185	511763	511781	AAGGACAAACCCAAGAGA	36	-	S10+2
ENSG00000111450	25805	25823	AAGCACACACACGGGAGA	36	+	S10+2
ENSG00000133216	1324	1342	AAGTACCACCACCGGAGC	36	-	S10+2
ENSG00000129646	26114	26132	AAGGCCAAGCTCCAGAGA	36	+	S10+2
ENSG00000113269	26750	26768	AAGAAGAAACTCCGGACA	36	+	S10+2
ENSG00000048471	578194	578212	AAGTACAAGCTCCAGTGT	36	-	S10+2
ENSG00000097021	76006	76024	AAGTACAAACTTCCAAGA	36	+	S10+2
ENSG00000036054	8251	8269	AAGTACCAACTCCTCAGA	36	-	S10+2
ENSG00000171097	30314	30332	AATTACAAACACAGGAGA	36	+	S10+2
ENSG00000166689	76377	76395	AAGGACAAACCCAGGAGG	36	+	S10+2
ENSG00000133687	68326	68344	AAGCACATACTCTGGAGC	36	+	S10+2
ENSG00000141098	21475	21493	AAGTCCAAACTCTTGAGA	36	+	S10+2
ENSG00000164176	57179	57197	AAAAACAAACTCCAAAGA	36	+	S10+2
ENSG00000147454	42066	42084	AAAGACAAGCTCCGGTGA	36	-	S10+2
ENSG00000049618	585	603	CAGTACATTCTCCAGAGA	36	-	S10+2
ENSG00000077380	19932	19950	AACTACAAACCCCGGCAA	36	-	S10+2
ENSG00000137275	46914	46932	AAGGAAAAACTACGGAGA	36	-	S10+2
ENSG00000067798	193599	193617	AAGCACAAACTACAAAGA	36	-	S10+2
ENSG00000148444	660	678	AAGGGCAAAGCCCGGAGA	36	-	S10+2
ENSG00000104388	19950	19968	AAGTAAAAACTCAGAAGA	36	-	S10+2
ENSG00000219665	5002	5020	AAAGACACACTCCAGAGA	36	-	S10+2
ENSG00000076356	146898	146916	AAGCACAAACTCTAGGGA	36	+	S10+2
ENSG00000119321	27522	27540	AAGCACTAACTCAGAAGA	36	+	S10+2
ENSG00000111452	101835	101853	GAGCACAGACTCCCGAGA	36	-	S10+2
ENSG00000276291	34677	34695	AAAAACAAACTCCAGAGG	36	-	S10+2
ENSG00000148672	1987	2005	AAGTTCAGACTCCAAAGA	36	+	S10+2
ENSG00000103148	29178	29196	AGGTACAAACCCCTGAGT	36	+	S10+2
ENSG00000152767	210252	210270	AAATGCAATCTCCAGAGA	36	-	S10+2
ENSG00000042088	15800	15818	AAGTTCCAACTCCAAAGA	36	-	S10+2
ENSG00000164463	74282	74300	AAGTACAACCTCCAGAAT	36	-	S10+2
ENSG00000065882	24288	24306	AAATACAAACTACTGAGA	36	-	S10+2
ENSG00000101421	18448	18466	AAAAACAAACTCCAGAAA	36	-	S10+2
ENSG00000170832	173118	173136	ATACACAAACTCAGGAGA	36	+	S10+2
ENSG00000154217	257892	257910	AGGCACATACTCTGGAGA	36	-	S10+2
ENSG00000111962	13306	13324	AAGTTCCAACTCCGAAGC	36	-	S10+2
ENSG00000156170	49935	49953	ATGTACAAACACCAGAGG	36	-	S10+2
ENSG00000136715	43306	43324	AAGTTCAAACTCTGCAGA	36	+	S10+2
ENSG00000214135	36987	37005	AGGTTCAAACTCCAGGGA	36	+	S10+2
ENSG00000063438	47072	47090	AAGTGCAGACCCAGGAGA	36	-	S10+2
ENSG00000164253	111872	111890	AAAAACAAGCTCCAGAGA	36	+	S10+2
ENSG00000266865	21590	21608	AAGTACAAAGTACGAAGA	36	-	S10+2
ENSG00000088367	35286	35304	AAGCCCAGACCCCAGAGA	36	-	S10+2
ENSG00000136104	5975	5993	CAGCACAATCTCTGGAGA	36	-	S10+2
ENSG00000115415	19744	19762	AAGTACACACCCTGAAGA	36	+	S10+2
ENSG00000257139	5909	5927	AAGTCCAAAGTCCTGAGA	36	-	S10+2
ENSG00000144724	420262	420280	AGATACAACCTCCGGAGC	36	-	S10+2
ENSG00000048740	82618	82636	ATGAACACACTCCGAAGA	36	-	S10+2
ENSG00000102078	5109	5127	AACTACAACCTCAGGAGA	36	-	S10+2
ENSG00000189180	36129	36147	AAGTACAAACACAGTAGA	36	-	S10+2
ENSG00000186566	85156	85174	AAATTCAAACTCCAAAGA	36	+	S10+2
ENSG00000172348	245051	245069	AGGTTCAGACTCCAGAGA	36	+	S10+2
ENSG00000107738	23178	23196	AGGTGCAAACCCTGGAGA	36	+	S10+2
ENSG00000204256	3691	3709	TAGCACCAACTCCGGACA	36	-	S10+2
ENSG00000184640	32556	32574	AAGCTCAAACTGCAGAGA	36	-	S10+2
ENSG00000078061	484	502	AGGCACAAATTCCAGAGA	36	-	S10+2
ENSG00000267383	40525	40543	AATTACAAACACAGGAGA	36	+	S10+2
ENSG00000160293	59352	59370	AAGTAAAAACTCTGGAGC	36	+	S10+2
ENSG00000112186	62956	62974	AATGACTAACCCCGGAGA	36	-	S10+2
ENSG00000124225	22736	22754	AAGTACTGACCCAGGAGA	36	+	S10+2
ENSG00000249859	154186	154204	TAGCACAAACTCTGGAGC	36	-	S10+2
ENSG00000241288	21985	22003	AATTACAAACACAGGAGA	36	+	S10+2
ENSG00000103222	146668	146686	AAGTACTAACCCTGGAGT	36	-	S10+2
ENSG00000146067	8683	8701	ATACACAAACTCTGGAGA	36	+	S10+2
ENSG00000198265	6717	6735	ATGAACAAGCTCCGAAGA	36	+	S10+2
ENSG00000130749	14820	14838	AAGAGCATACTCCAGAGA	36	+	S10+2
ENSG00000269897	12875	12893	AAGGGCAAAGCCCGGAGA	36	-	S10+2
ENSG00000136379	153	171	CAGTACAGACACCAGAGA	36	-	S10+2
ENSG00000197381	53225	53243	AAGCACAATCTTCAGAGA	36	-	S10+2
ENSG00000138593	40325	40343	AAGAACAAACCCAAGAGA	36	+	S10+2
ENSG00000160216	35680	35698	AGGCACAAACTCCGTAGG	36	-	S10+2
ENSG00000134775	308929	308947	AAAGACAGTCTCCGGAGA	36	-	S10+2
ENSG00000152601	30029	30047	AAATAGAAACTCCGGACA	36	-	S10+2
ENSG00000171530	32537	32555	AAGCCCAATCTCGGGAGA	36	+	S10+2
ENSG00000135709	39968	39986	AAGCACAAACCCAGGACA	36	-	S10+2
ENSG00000196236	3078	3096	AAGCACATACACTGGAGA	36	-	S10+2
ENSG00000148660	32107	32125	AAGTTCAATGCCCGGAGA	36	+	S10+2
ENSG00000213928	3364	3382	AAGCAGAAACTCCAGGGA	36	-	S10+2
ENSG00000082213	5864	5882	AAGCCCAAATTCCGGAGG	36	-	S10+2
ENSG00000109689	91617	91635	AAGTCCAAACTCCAGTAA	36	-	S10+2
ENSG00000139154	10897	10915	AAGCTCAAACTCCTGAGG	36	-	S10+2
ENSG00000165501	12798	12816	AGGTCCAAACTCCGAAGT	36	-	S10+2
ENSG00000183098	1153132	1153150	AATGACAAACTCTGGAGA	36	-	S10+2
ENSG00000165868	119100	119118	AAGGACCAACTCCGGGGC	36	+	S10+2
ENSG00000136240	12380	12398	AAGTACATACCCAAGAGA	36	+	S10+2
ENSG00000152894	55710	55728	AAAAACAAACCCGGGAGA	36	+	S10+2
ENSG00000198589	677123	677141	AAGTACAAACACAGCAGA	36	+	S10+2
ENSG00000248008	1868	1886	AAGTAGAAACCCCAGGGA	36	+	S10+2
ENSG00000075420	249018	249036	CAGCACACACTCCTGAGA	36	-	S10+2
ENSG00000154237	107260	107278	AAGAACAAACTCCTGATA	36	-	S10+2
ENSG00000196586	132962	132980	AAGTCCAAACTCGGGACA	36	-	S10+2
ENSG00000157869	85188	85206	GAATACAGACTCCGGAGC	36	+	S10+2
ENSG00000066136	1870	1888	AAATACAAGCTCCAGAGC	36	-	S10+2
ENSG00000148848	191959	191977	AAGCACAAACTTCAGAAA	36	+	S10+2
ENSG00000120539	15681	15699	AATTACAAACCCCAAAGA	36	-	S10+2
ENSG00000120594	425652	425670	ACATACAAACTCCAGAGT	36	-	S10+2
ENSG00000105926	30443	30461	ATATACAACCTCCGAAGA	36	-	S10+2
ENSG00000105971	116919	116937	AAGCACAGACTCTGGAGC	36	-	S10+2
ENSG00000163754	5121	5139	AAGAACAAACCTCAGAGA	36	-	S10+2
ENSG00000077238	28729	28747	ATGTACAAACTCCTGATA	36	-	S10+2
ENSG00000180376	60085	60103	AAGAACAAACTATGGAGA	36	-	S10+2
ENSG00000274523	13790	13808	AAACACAAACTGCAGAGA	36	+	S10+2
ENSG00000002746	114642	114660	AAGCACAAACTGCAGAGG	36	-	S10+2
ENSG00000259399	7961	7979	AAGTCCAGACTCCAGAGC	36	-	S10+2
ENSG00000014164	84647	84665	AAGCTCAAACTCCTGAGC	36	+	S10+2
ENSG00000106443	99197	99215	AAGTACAGATTCTGGAGA	36	-	S10+2
ENSG00000154229	218839	218857	AAGCACAAACTCCTATGA	36	-	S10+2
ENSG00000103932	26668	26686	CAGCACTACCTCCAGAGA	35	+	S10+2
ENSG00000138640	312678	312696	AAAGACAAACTCTAGAGA	35	+	S10+2
ENSG00000117625	31508	31526	ACACACATACTCCAGAGA	35	-	S10+2
ENSG00000147526	4246	4264	AAGAAAATACACCGGAGA	35	-	S10+2
ENSG00000075426	5226	5244	GAGCACAAGCCCCGCAGA	35	-	S10+2
ENSG00000100503	60256	60274	GAGTACAACCTCAGGTGA	35	+	S10+2
ENSG00000166086	43818	43836	AAGCACAAACTGAGGAGT	35	-	S10+2
ENSG00000119522	190250	190268	AAGAACACACTCTGGAAA	35	+	S10+2
ENSG00000135437	1861	1879	AAGGCCAAAGTCCGGAGT	35	-	S10+2
ENSG00000139974	55893	55911	AGATACAAACTCAAGAGA	35	-	S10+2
ENSG00000185963	42055	42073	GAGTACAAATTCCGGGAA	35	+	S10+2
ENSG00000117114	309383	309401	AAGTCCAAACTCAGGGAA	35	-	S10+2
ENSG00000167216	19985	20003	AAGAACAACTTCCGGAGT	35	-	S10+2
ENSG00000166025	105491	105509	ATGTGCAAACACTGGAGA	35	-	S10+2
ENSG00000269713	14949	14967	AAAAACAAACCCCAGAAA	35	+	S10+2
ENSG00000071051	15424	15442	CAGTCCAAACTGCAGAGA	35	-	S10+2
ENSG00000143156	49657	49675	AAGAACTAACACAGGAGA	35	+	S10+2
ENSG00000107854	59145	59163	AAGTACAAACACAAGAAA	35	-	S10+2
ENSG00000151612	8632	8650	ACGTACAAACTCTGGGGC	35	+	S10+2
ENSG00000197555	299365	299383	ATGTACAAACACAAGAGA	35	-	S10+2
ENSG00000152520	27604	27622	AAGTAAAAACCTCAGAGA	35	-	S10+2
ENSG00000177084	29438	29456	AAGCACTTTCTCCGGAAA	35	+	S10+2
ENSG00000167157	28388	28406	AGGTACAGACGCAGGAGA	35	-	S10+2
ENSG00000086730	23523	23541	TAGCACATGCTCCAGAGA	35	-	S10+2
ENSG00000065665	8506	8524	AAGAACAAACTCAAGAAA	35	-	S10+2
ENSG00000151790	23962	23980	AAAGACAAACTCCTAAGA	35	-	S10+2
ENSG00000197857	47085	47103	AAGTACTCACACTGGAGA	35	+	S10+2
ENSG00000167925	5672	5690	AGGAAGCAACTCCGGAGA	35	+	S10+2
ENSG00000148110	18988	19006	CAGTACAAACACAGGAAA	35	-	S10+2
ENSG00000178053	31687	31705	AAATACAAAATCCAGAAA	35	-	S10+2
ENSG00000116815	12993	13011	AAGAACAAACTCAAGAAA	35	+	S10+2
ENSG00000150477	329005	329023	AAATATGAACTCCAGAGA	35	-	S10+2
ENSG00000163697	262844	262862	AAGCACAAATTACGAAGA	35	+	S10+2
ENSG00000253161	27488	27506	AAATGCAGACTTCGGAGA	35	+	S10+2
ENSG00000087338	15847	15865	AAGGGCCAACTCTGGAGA	35	-	S10+2
ENSG00000170634	181106	181124	AAGTACAACTTCCAAAGA	35	-	S10+2
ENSG00000184719	32950	32968	GAGCACAAACTCCAAAGT	35	+	S10+2
ENSG00000170390	5664	5682	ATGTTCCAACTCTGGAGA	35	-	S10+2
ENSG00000148120	87241	87259	AAGAAGAAACTCCGGTGG	35	-	S10+2
ENSG00000223546	63358	63376	AGGTACATACTCAAGAGA	35	-	S10+2
ENSG00000174628	115224	115242	AAGTAGAGACACCAGAGA	35	-	S10+2
ENSG00000155275	25346	25364	AGGAACAAACTCCGGACG	35	-	S10+2
ENSG00000144560	19264	19282	AGGAACCAACTCCGGACA	35	+	S10+2
ENSG00000126261	30656	30674	AAAAACACAATCCGGAGA	35	-	S10+2
ENSG00000155744	94249	94267	AAGAAGAAACCCTGGAGA	35	+	S10+2
ENSG00000100796	39657	39675	AAGGATATCCTCCGGAGA	35	+	S10+2
ENSG00000107331	827	845	ACGCTCAAACGCCGGAGC	35	+	S10+2
ENSG00000162928	33774	33792	AAGTGCAAACTCAAAAGA	35	-	S10+2
ENSG00000012660	32664	32682	AAAAACAAACTCTGGAGC	35	+	S10+2
ENSG00000182287	28853	28871	ACGTACAAACACTGGAGT	35	+	S10+2
ENSG00000133107	60955	60973	AAACACAAAACCCGGGGA	35	+	S10+2
ENSG00000120306	101827	101845	AAATCCTAACTCCTGAGA	35	-	S10+2
ENSG00000144369	17838	17856	AAATACAGACACTGGAGA	35	-	S10+2
ENSG00000138641	72872	72890	AAGTACTAACTACAGAGC	35	-	S10+2
ENSG00000078142	32167	32185	AAGTACAATACCCTGAGA	35	-	S10+2
ENSG00000139496	12204	12222	AAGTTCAAATTCCAGAGT	35	-	S10+2
ENSG00000151693	20672	20690	AAGCTCAACCCCAGGAGA	35	-	S10+2
ENSG00000183604	10880	10898	AAGTGTTAACTCCAGAGA	35	+	S10+2
ENSG00000023697	56882	56900	AAACACATACACCAGAGA	35	-	S10+2
ENSG00000171914	396917	396935	AAGTGCAAACACAGGTGA	35	-	S10+2
ENSG00000115760	41735	41753	ACATACAACCTCCTGAGA	35	-	S10+2
ENSG00000058091	638694	638712	AAGTACAACCTCCAGTTA	35	-	S10+2
ENSG00000164330	287764	287782	AAATACAGACTCCTAAGA	35	+	S10+2
ENSG00000214189	21347	21365	AAGGACACACACTGGAGA	35	-	S10+2
ENSG00000164828	39440	39458	AGGGCCAGACCCCGGAGA	35	-	S10+2
ENSG00000079974	1498	1516	AAATACCAGCCCCAGAGA	35	+	S10+2
ENSG00000047249	68487	68505	GGGAACAAACTCCGGACA	35	+	S10+2
ENSG00000198542	22663	22681	AAGCTCTAACTCCAGGGA	35	-	S10+2
ENSG00000186635	66146	66164	TGGTACCAACCCCAGAGA	35	+	S10+2
ENSG00000138801	27002	27020	GATGTCAAACTCCGGAGA	35	+	S10+2
ENSG00000169071	327173	327191	AGGTATAAACCCAGGAGA	35	+	S10+2
ENSG00000067208	268181	268199	AAATACAAACTCCTGGGC	35	+	S10+2
ENSG00000169604	121617	121635	AAGTACACACTTCGATGA	35	-	S10+2
ENSG00000117643	54668	54686	AAGTCCAAACTCTGGTGC	35	-	S10+2
ENSG00000167670	15396	15414	AAGAACAGACCCCAGTGA	35	-	S10+2
ENSG00000172262	36261	36279	AGGAACAAACTCCGGTCA	35	-	S10+2
ENSG00000168014	97342	97360	AAGTTCAAACTCCGGGTT	35	+	S10+2
ENSG00000153015	249026	249044	ACATACAACCTCTGGAGA	35	-	S10+2
ENSG00000039560	138736	138754	AAGTCCAAAATCCAGAGG	35	-	S10+2
ENSG00000214719	61076	61094	ACGTACAAACACTGGGGA	35	-	S10+2
ENSG00000148219	889617	889635	AAGTCCTAACTCCTAAGA	35	+	S10+2
ENSG00000114738	15176	15194	GAGTACATACTCAGAAGA	35	-	S10+2
ENSG00000128731	25155	25173	AAGTACAAACACCTGTAA	35	+	S10+2
ENSG00000075391	349627	349645	AAATCGTAACTCCGGAGA	35	-	S10+2
ENSG00000145934	60182	60200	AAGAACCAACTACGGAAA	35	-	S10+2
ENSG00000124198	101518	101536	AACTACAGACTCCGGTGG	35	-	S10+2
ENSG00000112893	148022	148040	AAGGACCGTCCCCGGAGA	35	-	S10+2
ENSG00000167074	7967	7985	AAGGACAGACTCTGAAGA	35	-	S10+2
ENSG00000213949	64331	64349	AAGTACCATCTCCTGAGG	35	-	S10+2
ENSG00000105726	7299	7317	AAGTGCAGGCCCCAGAGA	35	+	S10+2
ENSG00000123384	17243	17261	CAGTCCAAACTCCTGAGT	35	-	S10+2
ENSG00000164171	14932	14950	AAGTACTGACACGGGAGA	35	-	S10+2
ENSG00000152256	3132	3150	AGGAACAAACTCCAGACA	35	-	S10+2
ENSG00000186660	38381	38399	AAGTCCAAACACAGAAGA	35	-	S10+2
ENSG00000131558	668042	668060	AAGTACACCCTCTGAAGA	35	-	S10+2
ENSG00000284879	79441	79459	AAGCACAAACTACGGGTA	35	-	S10+2
ENSG00000206053	18703	18721	AAGTCCTTACCCCGGAGG	35	-	S10+2
ENSG00000198795	259783	259801	AAATACAGACCCCAGAAA	35	+	S10+2
ENSG00000180628	65858	65876	AAGTACAAACGCCTGGGG	35	-	S10+2
ENSG00000257923	64286	64304	AAATAAAAACTCCAGAAA	35	-	S10+2
ENSG00000171812	12032	12050	CAGCACACACTCCGGTGG	35	+	S10+2
ENSG00000107731	74256	74274	AAGTGCCAACTCAGGGGA	35	-	S10+2
ENSG00000171100	46597	46615	ACACACATACACCGGAGA	35	-	S10+2
ENSG00000174428	5934	5952	AAGTACAAACACAAGAGT	35	-	S10+2
ENSG00000112425	337688	337706	TCATACAAACTCTGGAGA	35	+	S10+2
ENSG00000163491	94420	94438	AAATAAAAACACCGAAGA	35	+	S10+2
ENSG00000136045	26017	26035	AAGCACAAAGACCGGATA	35	-	S10+2
ENSG00000197050	104110	104128	AAGCACAGAGTCTGGAGA	35	-	S10+2
ENSG00000153147	11608	11626	AAGAACATACACTGGAGA	35	-	S10+2
ENSG00000134508	13312	13330	AAGCACACTCCCAGGAGA	35	-	S10+2
ENSG00000005882	4832	4850	CAGCACAATCTCCAGAAA	35	-	S10+2
ENSG00000152223	12329	12347	AAGTAGAAACCCCCAAGA	35	+	S10+2
ENSG00000107290	92628	92646	ATGTACAAACTCCTAAGC	35	+	S10+2
ENSG00000169032	95543	95561	AAGCACCTCCTCCAGAGA	35	-	S10+2
ENSG00000196405	132395	132413	CAGTAGAGGCTCCGGAGA	35	-	S10+2
ENSG00000110427	148521	148539	AACTAAAAACTCAGGAGA	35	-	S10+2
ENSG00000140092	6485	6503	AAGCCCAACCTCCGAAGC	35	+	S10+2
ENSG00000155959	509	527	AAGTTCAAACCCTGGATA	35	-	S10+2
ENSG00000188352	13544	13562	AAGAACAAAATCCAGAAA	35	-	S10+2
ENSG00000144583	7745	7763	AAGGACAACCTCTGGAGC	35	+	S10+2
ENSG00000143369	5597	5615	ATGAACAAACTCAGGTGA	35	-	S10+2
ENSG00000229847	17926	17944	AAGTAAATTCTCCAGAGA	35	+	S10+2
ENSG00000133121	194292	194310	AAGAACACACTCAAGAGA	35	+	S10+2
ENSG00000163565	32128	32146	AATCACAAGTTCCGGAGA	35	-	S10+2
ENSG00000164164	49450	49468	AAGTAGAAGCTCCGGAAC	35	+	S10+2
ENSG00000121766	6319	6337	AAGTACATAGACCAGAGA	35	-	S10+2
ENSG00000138378	28212	28230	ATGTACCCACTCTGGAGA	35	+	S10+2
ENSG00000141367	70986	71004	CAGCGCAGACTCCGGAAA	35	-	S10+2
ENSG00000213904	109029	109047	AAGCTCCACCTCCGGAGT	35	-	S10+2
ENSG00000107771	9708	9726	ACATCCAAACTCTGGAGA	35	-	S10+2
ENSG00000144036	391396	391414	AAATACAACCTCCCAAGA	35	+	S10+2
ENSG00000170624	792435	792453	AAGAACAAACAGCAGAGA	35	-	S10+2
ENSG00000164741	451432	451450	AGGAACAAACTCCAGACA	35	+	S10+2
ENSG00000175048	141410	141428	AAGTACAGAATCCAGAAA	35	-	S10+2
ENSG00000056972	31490	31508	AAGCACATACTCCAAAAA	35	+	S10+2
ENSG00000127922	65754	65772	AGGAGCAAACCCCAGAGA	35	+	S10+2
ENSG00000101639	121465	121483	AAGGACAGACTCAGGAGT	35	-	S10+2
ENSG00000198917	8300	8318	AGATTCAAACTCCCGAGA	35	+	S10+2
ENSG00000072210	27711	27729	AGAAACAAACTCCGGACA	35	-	S10+2
ENSG00000219481	13512	13530	AAAAACAAACCCCAGAAA	35	+	S10+2
ENSG00000134627	6786	6804	ATGAACAAAGTCCAGAGA	35	-	S10+2
ENSG00000180953	14231	14249	AGGAACCAACTCCGGACA	35	+	S10+2
ENSG00000011295	29477	29495	AAGCACAAACTATGAAGA	35	-	S10+2
ENSG00000070718	10546	10564	CAGGACAAACTGCGGAGT	35	-	S10+2
ENSG00000177570	18487	18505	GAGTACATCCTCCTGAGA	35	+	S10+2
ENSG00000144152	22552	22570	AAGTCCAACCTCCGCAGG	35	-	S10+2
ENSG00000143514	42826	42844	GAACCCAAACTCCAGAGA	35	+	S10+2
ENSG00000160271	41075	41093	CAGCACCAGCTCCGGAGC	35	+	S10+2
ENSG00000067704	9359	9377	AAATACATACTCCTGAGT	35	-	S10+2
ENSG00000184743	5160	5178	TAGTACCCTCCCCGGAGA	35	+	S10+2
ENSG00000150867	4209	4227	AAGAACAGTCCCCAGAGA	35	+	S10+2
ENSG00000142892	26027	26045	AGGCACAAACTCCAGTGT	35	+	S10+2
ENSG00000116199	17375	17393	AAGTCCAAACTCCAGTCA	35	-	S10+2
ENSG00000132912	40522	40540	AAATAGCAACTCCAGAGA	35	+	S10+2
ENSG00000161249	7116	7134	GAGTCCAGACTCTGGAGA	35	+	S10+2
ENSG00000130340	50837	50855	AAGGAAAGGCTCCGGAGA	35	-	S10+2
ENSG00000131018	246357	246375	AAAGAGAAACTCCGGAGC	35	+	S10+2
ENSG00000134014	17057	17075	AAGTATAAACCCAGAAGA	35	-	S10+2
ENSG00000053747	28796	28814	AAGCACAAACTGGGAAGA	35	-	S10+2
ENSG00000083099	57993	58011	AAACACAAACCCAGGAAA	35	+	S10+2
ENSG00000146426	122175	122193	AAGTGCAAGTGCCGGAGA	35	-	S10+2
ENSG00000060069	1191	1209	AAGCAAAAGCTGCGGAGA	35	-	S10+2
ENSG00000115020	22863	22881	AAATACAAACTCCAGGTA	35	-	S10+2
ENSG00000156535	56497	56515	AAGTACAATCCCCAAAGT	35	-	S10+2
ENSG00000146574	9390	9408	GGGTGCAAACTCCTGAGA	35	+	S10+2
ENSG00000143164	121625	121643	AAGCTCCAACTCCAGAGC	35	-	S10+2
ENSG00000147548	63951	63969	CAGTACAAACTCCATAGC	35	+	S10+2
ENSG00000110921	18067	18085	CAGTTCCACCCCCGGAGA	35	-	S10+2
ENSG00000163453	54394	54412	AAGTACAAACGCCAGACG	35	+	S10+2
ENSG00000148082	117125	117143	AGGCACAAACTTCGGATA	35	+	S10+2
ENSG00000213516	252	270	GAGTGCAAACCCCAGAGT	35	+	S10+2
ENSG00000109654	109589	109607	AAGAACAAACAGCGGAAA	35	-	S10+2
ENSG00000160584	174634	174652	AATTACAGACTCCGGGGT	35	+	S10+2
ENSG00000154188	156221	156239	CAACCCAGACTCCGGAGA	35	+	S10+2
ENSG00000215386	144699	144717	AAGAGCAAACCCCAGCGA	35	-	S10+2
ENSG00000140548	62166	62184	AAGTCCACACTCCTGAAA	35	-	S10+2
ENSG00000261040	4689	4707	AAATCCAAACTCCTGAGG	35	+	S10+2
ENSG00000021776	27564	27582	AAGTACAAAATCTGTAGA	35	+	S10+2
ENSG00000092964	44522	44540	CAGCACAACCTCCAGCGA	35	-	S10+2
ENSG00000083535	67698	67716	AAGTACTTACTCAAGAGA	35	-	S10+2
ENSG00000114416	19170	19188	AAATACAAACTCCTGGGC	35	-	S10+2
ENSG00000241058	72917	72935	AGGAACAAGCTCCGGACA	35	+	S10+2
ENSG00000172493	123748	123766	AAATACTGACCCCAGAGA	35	-	S10+2
ENSG00000064651	16208	16226	AAGCACAAACTGCTGAAA	35	-	S10+2
ENSG00000165626	14121	14139	AAGTAAAAAGTCAGGAGA	35	+	S10+2
ENSG00000100890	148474	148492	AAGAACAGACTCAGGAAA	35	-	S10+2
ENSG00000156515	21838	21856	GAGTGCAAACTCCTGAGC	35	-	S10+2
ENSG00000183668	29908	29926	AAGCAAAAACCCCAGAAA	35	+	S10+2
ENSG00000168615	41009	41027	GAGTCCAAACTACGGAGT	35	-	S10+2
ENSG00000176155	61150	61168	ATGCACCGACTCCAGAGA	35	+	S10+2
ENSG00000104635	1685	1703	AAGTCCAGACCCCAGAGC	35	-	S10+2
ENSG00000116984	54101	54119	AAACACTAACTCCGGCAA	35	-	S10+2
ENSG00000111186	3827	3845	AAGTACATATTCCAGGGA	35	-	S10+2
ENSG00000224078	293264	293282	ATGTCCCATCCCCGGAGA	35	-	S10+2
ENSG00000109436	125477	125495	AAAAACAAACTCAAGAGA	35	+	S10+2
ENSG00000117602	18119	18137	AAGGACAAGCTCCTGAGC	35	-	S10+2
ENSG00000153179	37369	37387	AAGGACAGTTTCCGGAGA	35	-	S10+2
ENSG00000113068	52979	52997	AAATCCTAACTCCTGAGA	35	+	S10+2
ENSG00000168502	113310	113328	AGGCACTAACCCAGGAGA	35	-	S10+2
ENSG00000142794	16536	16554	AAGCACTAACCCAGGAGT	35	-	S10+2
ENSG00000171735	580263	580281	AGGCACAAACTCCAGGGG	35	-	S10+2
ENSG00000118473	27362	27380	AAGCACAAACTCAGTAAA	35	-	S10+2
ENSG00000145147	65193	65211	AAGTGCAAAACCAGGAGA	35	-	S10+2
ENSG00000196924	12164	12182	AAGTACACGCCCCGGGGG	35	+	S10+2
ENSG00000241104	9024	9042	AAGCAAAAACCCCAGAAA	35	+	S10+2
ENSG00000137944	245	263	GAGTGCAAACCCCAGAGT	35	+	S10+2
ENSG00000150760	469291	469309	AAGCACAGACCCTGGAGG	35	-	S10+2
ENSG00000116667	73341	73359	TAGAACAAACTCAGGAAA	35	-	S10+2
ENSG00000044446	27237	27255	AAGTAAAGACTCCAGAGC	35	+	S10+2
ENSG00000142655	67864	67882	CAGTACAAACTTCAAAGA	35	-	S10+2
ENSG00000179833	85161	85179	AGGCACAATCTCCGGGGG	35	+	S10+2
ENSG00000002822	256928	256946	AGGAACAAACTCCAGACA	35	+	S10+2
ENSG00000070371	77314	77332	GAGCACACCCTCCGGTGA	35	+	S10+2
ENSG00000075292	99951	99969	AGGAGCAAACTACGGAGA	35	-	S10+2
ENSG00000071205	118562	118580	AAGGTCAAACTACAGAGA	35	-	S10+2
ENSG00000158201	2816	2834	AATTACAGACCCCTGAGA	35	+	S10+2
ENSG00000067900	137425	137443	AAGCAGAAACTCCAGATA	35	+	S10+2
ENSG00000006757	16738	16756	TAGCACATACACCAGAGA	35	+	S10+2
ENSG00000177119	55214	55232	ATGGACAAACTCCGCAGC	35	-	S10+2
ENSG00000106723	3536	3554	AAGTACAAAAACCAAAGA	35	-	S10+2
ENSG00000188295	3746	3764	AAGTACTCATACCGGAGA	35	+	S10+2
ENSG00000054282	242960	242978	AAGTACAATCTCCAGGTA	35	-	S10+2
ENSG00000109452	77816	77834	AAGTAAAAATTCCTGAGA	35	+	S10+2
ENSG00000231500	259	277	AAATGCAACCTCTGGAGA	35	-	S10+2
ENSG00000011021	31602	31620	AAGCACAAAGTCCTGTGA	35	-	S10+2
ENSG00000172345	5939	5957	AAGCAGAACCTCCTGAGA	35	+	S10+2
ENSG00000171992	47695	47713	AAGTACAGGCTCAGGAGT	35	-	S10+2
ENSG00000165733	7410	7428	AAGGACAAAAGCCGGTGA	35	-	S10+2
ENSG00000197563	3633	3651	AAGTACATTCTGCAGAGA	35	+	S10+2
ENSG00000145012	676278	676296	GCGTACAGACTGCGGAGA	35	-	S10+2
ENSG00000100106	40449	40467	AGGAACAAACTCCAGACA	35	-	S10+2
ENSG00000176473	31534	31552	CAGCACAGCCTCCAGAGA	35	-	S10+2
ENSG00000137364	6011	6029	AAGTACTAACTCTGGAAG	35	+	S10+2
ENSG00000182606	47848	47866	AAGAACAAACAGCAGAGA	35	-	S10+2
ENSG00000258791	6116	6134	AAGGACAGACTCAGGGGA	35	+	S10+2
ENSG00000174547	26805	26823	AGGAACAAACTCCAGACA	35	+	S10+2
ENSG00000141664	42370	42388	AAGTCCAAACACAGGAAA	35	-	S10+2
ENSG00000006125	119826	119844	AAGTAGAAACTCCGGCAG	35	-	S10+2
ENSG00000205221	39098	39116	AAATACAGAATCCAGAGA	35	-	S10+2
ENSG00000151718	206785	206803	CAGTAGAAGCTCCAGAGA	35	-	S10+2
ENSG00000089177	173454	173472	CAGCACAAGCCCTGGAGA	35	+	S10+2
ENSG00000115204	28	46	AAGGACACACCCCAGTGA	35	+	S10+2
ENSG00000049656	9602	9620	AAGCACCACCTCCGGGGC	35	+	S10+2
ENSG00000156218	328745	328763	AAGTGCAAACTCGGGAAG	35	-	S10+2
ENSG00000148516	76515	76533	AAGCAAAAACTCAGGAAA	35	-	S10+2
ENSG00000130787	11645	11663	AAGCCCACTCTCCGGAGG	35	-	S10+2
ENSG00000169902	161488	161506	AAGCAAAAACCCCAAAGA	35	-	S10+2
ENSG00000132669	90981	90999	AAATACAAAATCCAGAAA	35	-	S10+2
ENSG00000134871	101910	101928	AAGTACCAACAACGGGGA	35	-	S10+2
ENSG00000184304	50066	50084	AAATACAAACTACAGAAA	35	+	S10+2
ENSG00000173221	34432	34450	AAGTACATTCTCGGAAGA	35	+	S10+2
ENSG00000180801	28881	28899	CATAACAAACTCCAGAGA	35	+	S10+2
ENSG00000128607	18548	18566	AAGTACCACCTCCCAAGA	35	-	S10+2
ENSG00000004766	96467	96485	ATGTCCAAACACAGGAGA	35	-	S10+2
ENSG00000134996	24477	24495	TAATACCAACTCTGGAGA	35	-	S10+2
ENSG00000138698	22201	22219	AAACTCAACCTCCAGAGA	35	-	S10+2
ENSG00000137764	89131	89149	AACTACACACCCAGGAGA	35	-	S10+2
ENSG00000138709	81170	81188	AAATATTAACTCCAGAGA	35	-	S10+2
ENSG00000139117	70027	70045	TAGTACATACTCCACAGA	35	+	S10+2
ENSG00000104626	16539	16557	ATGTACAAACTCAGGTGG	35	-	S10+2
ENSG00000198826	1151	1169	TAGTATAAACACCAGAGA	35	-	S10+2
ENSG00000138829	86656	86674	AAATACGATCTCCTGAGA	35	+	S10+2
ENSG00000138443	17135	17153	GATCACAAAGTCCGGAGA	35	-	S10+2
ENSG00000196935	31895	31913	ATGTACGATCTCAGGAGA	35	-	S10+2
ENSG00000172164	184853	184871	AAATACTAACTCCTGTGA	35	+	S10+2
ENSG00000123684	28600	28618	AAGTGAAAACTCCAAAGA	35	+	S10+2
ENSG00000167202	54683	54701	AAGTAAAAACACCGGAAT	35	+	S10+2
ENSG00000197136	2218	2236	CAGTACAGACGCAGGAGA	35	-	S10+2
ENSG00000160753	3855	3873	AAGAAGAAGCTCCGGAGC	35	-	S10+2
ENSG00000174373	45523	45541	ATATACACACCCCGGGGA	35	+	S10+2
ENSG00000116473	68074	68092	AGGTACAGACTCGGGAGT	35	-	S10+2
ENSG00000184347	201794	201812	AAGAACAGCCCCCAGAGA	35	+	S10+2
ENSG00000170017	123743	123761	AAGCACAATTTCAGGAGA	35	-	S10+2
ENSG00000066027	58789	58807	CAGGACTAACCCCAGAGA	35	-	S10+2
ENSG00000113742	39077	39095	AAGTCCAAACCCCAAAAA	35	-	S10+2
ENSG00000172943	103267	103285	CTGTACACACTCTGGAGA	35	+	S10+2
ENSG00000178607	38267	38285	GGGCCCAGACTCCGGAGA	35	+	S10+2
ENSG00000164048	27475	27493	AGGAACAAACTCCAGACA	35	-	S10+2
ENSG00000137133	576	594	AGGCACAAGCTCCGGGGC	35	+	S10+2
ENSG00000039319	25586	25604	ATGCACAATCTCCAAAGA	35	-	S10+2
ENSG00000172594	9969	9987	AAACACAAGCACCAGAGA	35	-	S10+2
ENSG00000083750	528	546	ATGTACAAACTCCATGGA	35	-	S10+2
ENSG00000100344	3980	3998	AGGTTCAAACCCCGGAAC	35	-	S10+2
ENSG00000149260	15394	15412	AAGCTCAGACTCCAGAGC	35	-	S10+2
ENSG00000164258	21916	21934	AAATACAAACTTCAGGGA	35	-	S10+2
ENSG00000159593	8618	8636	AAGCAAAAAATCCGGAAA	35	+	S10+2
ENSG00000055130	60181	60199	ACGGCCAATCCCCGGAGA	35	-	S10+2
ENSG00000165006	26899	26917	AAGTACAATAACCAGAGA	35	-	S10+2
ENSG00000104375	540395	540413	AAACACAGACTCCAGGGA	35	+	S10+2
ENSG00000175029	122131	122149	AAGCACAAAGTCAAGAGA	35	+	S10+2
ENSG00000150051	70733	70751	AAGGACAAACTGCAGGGA	35	+	S10+2
ENSG00000178127	10997	11015	TAGTTAAAACTCCGGAAA	35	-	S10+2
ENSG00000169744	79895	79913	AAGACCAAAATCCAGAGA	35	+	S10+2
ENSG00000183580	43724	43742	AAATAAAGACTCCGGTGA	35	-	S10+2
ENSG00000164182	51570	51588	AGGTACATACCCCAAAGA	35	-	S10+2
ENSG00000170801	7191	7209	AAGTACAAACACCAGTCA	35	-	S10+2
ENSG00000235493	123339	123357	CTGCACACACTCCAGAGA	35	+	S10+2
ENSG00000152348	26413	26431	AAATTCAAACTCAGGAAA	35	-	S10+2
ENSG00000259426	15175	15193	ATACACAAACTCCAGAGG	35	+	S10+2
ENSG00000112367	113243	113261	GAGAACAACCTCAGGAGA	35	-	S10+2
ENSG00000087253	8065	8083	AAGTGCAAACACAGGAGG	35	-	S10+2
ENSG00000169047	65988	66006	AAGTTCATACTCTGGCGA	35	+	S10+2
ENSG00000047644	74466	74484	AAGTCCAAACACCTGAAA	35	-	S10+2
ENSG00000198087	89222	89240	AAATACATAAACCGGAGA	35	-	S10+2
ENSG00000135905	192207	192225	AAGAACACACTCAGGAAA	35	+	S10+2
ENSG00000276850	51707	51725	AAGTGCAAAATCCAGGGA	35	+	S10+2
ENSG00000108474	82165	82183	ACGATCAAACCCCGGAGG	35	-	S10+2
ENSG00000123213	55538	55556	AAATACATACACTGGAGA	35	-	S10+2
ENSG00000145362	353700	353718	AAATTCAAACTCTGGAGT	35	-	S10+2
ENSG00000135218	245748	245766	AAGTACAAAGACCAGTGA	35	-	S10+2
ENSG00000105438	3602	3620	CTGTACAAACTCCTGGGA	35	+	S10+2
ENSG00000256235	3404	3422	CAGTACTGACTCAGGAGA	35	-	S10+2
ENSG00000138785	204865	204883	AAGTAAAAACTCGGGATA	35	+	S10+2
ENSG00000106617	45059	45077	TAGTCCAGACTCCTGAGA	35	+	S10+2
ENSG00000127527	56812	56830	AAGTCCAACCTCCAGATA	35	+	S10+2
ENSG00000131724	43836	43854	AAATTCAAACCCCGGTGC	35	-	S10+2
ENSG00000164506	111837	111855	AAGCAAAAACTACAGAGA	35	-	S10+2
ENSG00000142599	30789	30807	AAGATCAAGCTCCTGAGA	35	+	S10+2
ENSG00000086061	13908	13926	GAACACAAACTCCAGAGG	35	-	S10+2
ENSG00000069869	99082	99100	AAGTAAGAACTCCAAAGA	35	+	S10+2
ENSG00000171428	12946	12964	AGGAACAAACTCCAGACA	35	-	S10+2
ENSG00000124562	2205	2223	AAAAGCAAACTCAGGAGA	35	-	S10+2
ENSG00000141252	56544	56562	AAGAACCCACTCCCGAGA	35	+	S10+2
ENSG00000138764	128929	128947	AAATCCTAACTCTGGAGA	35	-	S10+2
ENSG00000197157	439948	439966	ATGTACAAGCTCAGGAAA	35	-	S10+2
ENSG00000143367	3517	3535	AGGCACAATCTCCGGGGC	35	-	S10+2
ENSG00000101974	129925	129943	AAATACAAACCCAGGACA	35	+	S10+2
ENSG00000233184	12975	12993	AAGTTCAAAGACCAGAGA	35	-	S10+2
ENSG00000057657	7031	7049	AGGTACAAATTCCAGAGT	35	-	S10+2
ENSG00000072864	17243	17261	AGGGACAAACCCCAGAGC	35	-	S10+2
ENSG00000177971	2444	2462	ATGTACAAACCCCAGAAG	35	+	S10+2
ENSG00000259332	14283	14301	AGGAACCAACTCCGGACA	35	+	S10+2
ENSG00000174564	41571	41589	AAACACAAACTCAGTAGA	35	-	S10+2
ENSG00000176095	4761	4779	CTGTACAGACTACGGAGA	35	+	S10+2
ENSG00000146729	26933	26951	AAGCACAGACCCGGGGGA	35	-	S10+2
ENSG00000078403	20667	20685	ATGTACAACCTCAGGCGA	35	-	S10+2
ENSG00000169372	207959	207977	AAGTCCAACTTCCGGAAA	35	-	S10+2
ENSG00000154222	15620	15638	AAGGGCAAACTCCTGTGA	35	+	S10+2
ENSG00000167136	8	26	AGATTCAAACTCCCGAGA	35	-	S10+2
ENSG00000196967	58275	58293	AAGTACAAACCCCAAAAG	35	+	S10+2
ENSG00000151746	84130	84148	AAAAACAAACTCCCGAGC	35	-	S10+2
ENSG00000171840	80329	80347	AAGGACTGACCCCAGAGA	35	+	S10+2
ENSG00000152953	271033	271051	AAGTCCTAACTCCTGGGA	35	-	S10+2
ENSG00000148655	1086543	1086561	AAATACAATTTCCAGAGA	35	-	S10+2
ENSG00000072422	5288	5306	AAGCCCAAGCTCCAGAGT	35	+	S10+2
ENSG00000148180	112357	112375	AAGTACACACTCAAGAAA	35	-	S10+2
ENSG00000145349	237192	237210	AAGTGCACCCTCCTGAGA	35	+	S10+2
ENSG00000196369	175615	175633	AGGAACCAACTCCGGACA	35	+	S10+2
ENSG00000183255	10900	10918	CAGCACAACCACCAGAGA	35	+	S10+2
ENSG00000132670	67083	67101	AACTACAGACCCTGGAGA	35	-	S10+2
ENSG00000154380	36421	36439	AATTACCACCTCCAGAGA	35	+	S10+2
ENSG00000124226	2785	2803	AAATGCAAACTCCTGTGA	35	-	S10+2
ENSG00000083828	5767	5785	AGGAACAAACTCCAGACA	35	-	S10+2
ENSG00000187609	114686	114704	CAGAGCACACCCCGGAGA	35	+	S10+2
ENSG00000078618	14335	14353	AAGTATAAATCCCAGAGA	35	+	S10+2
ENSG00000122696	11014	11032	CAGCTCAAACTCCAAAGA	35	+	S10+2
ENSG00000114999	2026	2044	AAGCAGAAGTTCCGGAGA	35	-	S10+2
ENSG00000181035	35579	35597	AAGGACAGACTCAGGTGA	35	-	S10+2
ENSG00000168876	456	474	AATCACAAACTCCACAGA	35	-	S10+2
ENSG00000118369	11374	11392	AGGTCCAAACTCCTGAGC	35	-	S10+2
ENSG00000065485	54377	54395	AAGTGGAAGCTCCAGAGA	35	-	S10+2
ENSG00000139364	317812	317830	AAGCACATCCACCAGAGA	35	-	S10+2
ENSG00000154928	229274	229292	AAGTGCACTCTCAGGAGA	35	-	S10+2
ENSG00000115419	9174	9192	AAACAAAAACTCAGGAGA	35	-	S10+2
ENSG00000135250	73442	73460	AAGCACATACACCAAAGA	35	+	S10+2
ENSG00000188312	221141	221159	AGGCAAAAACTCAGGAGA	35	-	S10+2
ENSG00000106415	57481	57499	ACATACAAACTCCCAAGA	35	-	S10+2
ENSG00000197343	5529	5547	AAATACAAACAACAGAGA	35	-	S10+2
ENSG00000107186	8489	8507	AAGTAAAAAGTCAGGAGA	35	+	S10+2
ENSG00000133835	65908	65926	TAGTACCAACTCCATAGA	35	-	S10+2
ENSG00000115966	1783	1801	AAGTACAAACACAGAAGC	35	+	S10+2
ENSG00000242732	3349	3367	AGGTACAAACTCAGGTGC	35	+	S10+2
ENSG00000047579	4330	4348	AAGTACATACTTCGAAGC	35	+	S10+2
ENSG00000176225	183792	183810	AAGTAAACACACCAGAGA	35	+	S10+2
ENSG00000151474	372886	372904	AAACTCAACCTCCAGAGA	35	+	S10+2
ENSG00000182919	15113	15131	AAGTGTACACTCCAGAGA	35	-	S10+2
ENSG00000120656	412	430	AGACACAGGCTCCGGAGA	35	+	S10+2
ENSG00000196295	14173	14191	AGGAACAAACTCCAGACA	35	+	S10+2
ENSG00000164291	22337	22355	TAGTACTAACTCCAGACA	35	-	S10+2
ENSG00000131378	136193	136211	CAGCTCACCCTCCGGAGA	35	+	S10+2
ENSG00000164916	2200	2218	AGGTACCAAAGCCGGAGA	35	-	S10+2
ENSG00000160221	60351	60369	AAAGACAAACCCCGGTGG	35	-	S10+2
ENSG00000178104	15633	15651	AACTTCAAACTCCAGAAA	35	-	S10+2
ENSG00000197928	17833	17851	AAGTTCAAACCTTGGAGA	35	+	S10+2
ENSG00000131459	3050	3068	AAGTACAAAATTGGGAGA	35	+	S10+2
ENSG00000246090	12782	12800	AAGTACAAAATCCAAAGT	35	-	S10+2
ENSG00000231721	141338	141356	AAGAACCAACACCTGAGA	35	+	S10+2
ENSG00000106049	82397	82415	CAGTACAAGCTCTGAAGA	35	+	S10+2
ENSG00000122507	90767	90785	AAGGACAAACTCAGAAAA	35	-	S10+2
ENSG00000162664	14620	14638	ATTTACAGACTCCAGAGA	35	-	S10+2
ENSG00000172785	52396	52414	AAGAACAAACCCAGCAGA	35	+	S10+2
ENSG00000108448	1255	1273	AAAGACAAACTCCGGATC	35	-	S10+2
ENSG00000080345	11367	11385	TAGTACAAACACTGGAAA	35	-	S10+2
ENSG00000166833	650302	650320	ATGAACAAACACAGGAGA	35	-	S10+2
ENSG00000136002	155675	155693	AAGTACAGAGTCCAGTGA	35	-	S10+2
ENSG00000138758	74960	74978	AAGTACAAACCAAAGAGA	35	-	S10+2
ENSG00000187630	21792	21810	AGGAACAAACTCCAGACA	35	-	S10+2
ENSG00000175324	9677	9695	ATGTACCAACCCCAGAGG	35	+	S10+2
ENSG00000170242	45710	45728	AGGTACATACTCCATAGA	35	-	S10+2
ENSG00000147677	14973	14991	AAGTACATGCTCTGGAGC	35	+	S10+2
ENSG00000115935	61896	61914	AAGTCCAAACTCCTGAAC	35	+	S10+2
ENSG00000174516	1159	1177	AAGCAAAAACTCAGGAGC	35	-	S10+2
ENSG00000167264	28312	28330	AACAACAGACACCGGAGA	35	-	S10+2
ENSG00000059573	31526	31544	TAGTACAACCCCCAGAGG	35	+	S10+2
ENSG00000138411	224879	224897	AAGCAGAAACTCTGGAGT	35	+	S10+2
ENSG00000065883	113141	113159	AGGTACATACCCCAAAGA	35	-	S10+2
ENSG00000106263	19253	19271	ATGTTCAACCTGCGGAGA	35	-	S10+2
ENSG00000138821	119768	119786	AAGTCCAAGTTCCAGAGA	35	+	S10+2
ENSG00000175573	1160	1178	CAGCCCCAACTCCGGGGA	35	+	S10+2
ENSG00000148158	112593	112611	AAAAACAAACTTCAGAGA	35	-	S10+2
ENSG00000185651	18932	18950	CATTACAAACTCCAGAGT	35	-	S10+2
ENSG00000149292	44872	44890	ATGTACAAGCTGCGAAGA	35	-	S10+2
ENSG00000166747	75216	75234	AAGCACAAACTCCTTTGA	35	+	S10+2
ENSG00000170653	4506	4524	AAATACAAACTACGGGGG	35	+	S10+2
ENSG00000120549	1680	1698	AGGCACATTCTCCAGAGA	35	-	S10+2
ENSG00000204138	7133	7151	AAGTACTAACTTCAGAAA	35	-	S10+2
ENSG00000137710	116842	116860	AAGAACAAAGTCCAGAGC	35	+	S10+2
ENSG00000106070	74387	74405	AAATACAAACTCCATAGG	35	+	S10+2
ENSG00000132970	12667	12685	AAGTACAAACACCATAGC	35	-	S10+2
ENSG00000151657	29772	29790	AAGTCCCAGCTCGGGAGA	35	+	S10+2
ENSG00000082996	93239	93257	AAGTACAGACTCTGGGAA	35	-	S10+2
ENSG00000109670	833	851	AAAAACAAAATCCGGAGT	35	+	S10+2
ENSG00000020129	1279	1297	AAGTACAAGCTTCAGAGT	35	-	S10+2
ENSG00000033178	15567	15585	ACACACAAACTCCGGGAA	35	+	S10+2
ENSG00000137809	127193	127211	AAGAACAAACTGCAGAGG	35	+	S10+2
ENSG00000005339	122100	122118	AAGCACATGCCCCTGAGA	35	+	S10+2
ENSG00000103540	20917	20935	AACCACAAACTCCTAAGA	35	-	S10+2
ENSG00000160326	3717	3735	CAGGACAACGTCCGGAGA	35	+	S10+2
ENSG00000132549	742905	742923	AAGGACAAACTCCTAAAA	35	-	S10+2
ENSG00000068796	27565	27583	AAATACAAACTCTGAAGG	35	-	S10+2
ENSG00000136143	222097	222115	AAGTACAAACTCCATGGT	35	+	S10+2
ENSG00000132842	122280	122298	ACGTACACACTCCCAAGA	35	+	S10+2
ENSG00000153317	291775	291793	AAGTTCAAACTCGGGTGT	35	+	S10+2
ENSG00000240303	4380	4398	AGATACATACTCCTGAGA	35	+	S10+2
ENSG00000104490	245625	245643	AGGGACAAACTCCAGACA	35	+	S10+2
ENSG00000118046	38529	38547	GAGTACAAACTTCAGAGC	35	-	S10+2
ENSG00000075568	163375	163393	ATATACAAACCCCAGCGA	35	+	S10+2
ENSG00000147099	183917	183935	TAACACCAACTCCAGAGA	35	+	S10+2
ENSG00000152049	52542	52560	AAGCACAAACTCCGACAG	35	-	S10+2
ENSG00000139083	87260	87278	AAGCACAAACCCTGGAAT	35	-	S10+2
ENSG00000107249	16784	16802	AAGTACAGGCTCCATAGA	35	+	S10+2
ENSG00000107077	84846	84864	AAATACAAACTGCAAAGA	35	-	S10+2
ENSG00000102755	1738	1756	AACTACTAAACCCGGAGA	35	+	S10+2
ENSG00000165406	27349	27367	AAGAACATACTCTGGGGA	35	+	S10+2
ENSG00000103942	1431	1449	CAGCTCAGCCTCCGGAGA	35	+	S10+2
ENSG00000112159	162010	162028	CAGGACAAACCCCGGAAT	35	+	S10+2
ENSG00000149090	53388	53406	AAGTACAAGGGCCGGAGT	35	+	S10+2
ENSG00000175470	50066	50084	AAGCACAAACTTCTGAAA	35	-	S10+2
ENSG00000111961	245489	245507	AAAAACAAACTCCTAAGA	35	-	S10+2
ENSG00000109625	26948	26966	ATCCACAAACCCCAGAGA	35	-	S10+2
ENSG00000027001	11981	11999	AAGCACATTCTCCAGAAA	35	+	S10+2
ENSG00000157426	12466	12484	CAGCACTACCTCCAGAGA	35	+	S10+2
ENSG00000148484	58417	58435	CAGGACAACCTGCGGAGA	35	+	S10+2
ENSG00000001461	51716	51734	GAGCGCAAACTCCAGTGA	35	-	S10+2
ENSG00000103994	51687	51705	AAGAAGAAACTCCGGAAG	35	+	S10+2
ENSG00000150753	10482	10500	AAATACAAACTCCTGGAA	35	-	S10+2
ENSG00000076716	15443	15461	AAGTGCACATTCCAGAGA	35	+	S10+2
ENSG00000103966	6459	6477	AAGCACAACCTCAGCAGA	35	+	S10+2
ENSG00000196458	29655	29673	AAGAACTCACTCAGGAGA	35	+	S10+2
ENSG00000185104	67229	67247	AAGCAGAAACTCTGGAGT	35	+	S10+2
ENSG00000140443	210475	210493	AAATACAAAACCCTGAGA	35	-	S10+2
ENSG00000067057	59277	59295	CACTGCAAACTCCGGAGC	35	-	S10+2
ENSG00000144677	107566	107584	GAGTAGAAACCCTGGAGA	35	-	S10+2
ENSG00000187720	117608	117626	AAGCAGAAGCCCCAGAGA	35	-	S10+2
ENSG00000166326	83062	83080	AAGTCCAACCTCAGGAGT	35	-	S10+2
ENSG00000112763	15524	15542	AAGACCAAAGGCCGGAGA	35	-	S10+2
ENSG00000011422	2279	2297	CAATAGAAACTCCGGAGG	35	+	S10+2
ENSG00000169609	5742	5760	AGGTAAAAACCCTGGAGA	35	+	S10+2
ENSG00000113734	19368	19386	TGGTACCATCCCCGGAGA	35	-	S10+2
ENSG00000104866	38318	38336	GAGTACAAACTCCCAAGG	35	-	S10+2
ENSG00000100345	103961	103979	AAGAACAAGCTCAGGTGA	35	+	S10+2
ENSG00000140632	42624	42642	CAGTACAGACTCCAGACA	35	+	S10+2
ENSG00000131725	17704	17722	AAGCAAAAACTCTAGAGA	35	-	S10+2
ENSG00000230417	137340	137358	AAGTACAAAAGCCGGGAA	35	-	S10+2
ENSG00000248049	302738	302756	AACTACAAACTCCAGAAG	35	-	S10+2
ENSG00000171928	5272	5290	AGGCACAGACTCCAGAAA	35	-	S10+2
ENSG00000125730	16059	16077	AAGCCCAGCCTCCGAAGA	35	+	S10+2
ENSG00000121281	3831	3849	CAGTACAACCCCCAGTGA	35	-	S10+2
ENSG00000144357	15291	15309	AAGAACAAAATCCAGAAA	35	-	S10+2
ENSG00000196535	14620	14638	AAGCATGAACTCAGGAGA	35	+	S10+2
ENSG00000174456	13039	13057	TAGAACCGACCCCGGAGA	35	+	S10+2
ENSG00000122692	8322	8340	AAGAACAAGCTCTGGAGT	35	+	S10+2
ENSG00000140718	20289	20307	AAACACAAACTCCAGAAG	35	-	S10+2
ENSG00000143641	120291	120309	AAGTATAAACTACTGAGA	35	-	S10+2
ENSG00000176371	5193	5211	AAATAAAAACTCCAGAAA	35	-	S10+2
ENSG00000168807	96847	96865	AAGCACAATCCCTGAAGA	35	-	S10+2
ENSG00000100916	1589	1607	AAGAACAAAGTCCAGAAA	35	-	S10+2
ENSG00000173163	56522	56540	AAGAACAAGCTTCAGAGA	35	-	S10+2
ENSG00000167566	20118	20136	AAGCCCAGACTCCAGAGG	35	+	S10+2
ENSG00000115504	204386	204404	AACTTCAAACTCCAGAGG	35	-	S10+2
ENSG00000187775	96946	96964	AAATCCAAACTCCAGATA	35	+	S10+2
ENSG00000153714	26696	26714	AAGAACATACACTGGAGA	35	-	S10+2
ENSG00000060656	64396	64414	ATGCAGAAACTCAGGAGA	35	-	S10+2
ENSG00000156831	161169	161187	AAGACCAAACTCTGGAGG	35	-	S10+2
ENSG00000118705	12716	12734	AAGTAAAAACTTAGGAGA	35	-	S10+2
ENSG00000133812	123800	123818	AAGAACATACACTGGAGA	35	+	S10+2
ENSG00000107779	151773	151791	AAGGACAAACTACAGAAA	35	-	S10+2
ENSG00000154240	297820	297838	AAATAAATACTCCAGAGA	35	+	S10+2
ENSG00000188738	61986	62004	ATGTTCAAACTCCACAGA	35	-	S10+2
ENSG00000068366	5649	5667	AAGTGCTGACCCCAGAGA	35	+	S10+2
ENSG00000183621	102635	102653	AGGAACAAACTCCGAACA	35	+	S10+2
ENSG00000154710	100719	100737	CAGAACAAACACAGGAGA	35	-	S10+2
ENSG00000151789	800236	800254	GAGTACAGACTGCGGAGT	35	+	S10+2
ENSG00000099290	23886	23904	ATGGACAAACTCAGGTGA	35	-	S10+2
ENSG00000138771	99051	99069	AGGCTCAAACTCCAGAGT	35	-	S10+2
ENSG00000143621	9170	9188	AAGGACAAACTCCTGGAA	35	+	S10+2
ENSG00000136874	57988	58006	AAGAACAACCTCCAGATA	35	-	S10+2
ENSG00000144535	291703	291721	ATGTGCAGACTTCGGAGA	35	-	S10+2
ENSG00000197548	93304	93322	AGGAACAAACTCCAGACA	35	-	S10+2
ENSG00000260923	7263	7281	AAGGCCAAACTCTGGAAA	35	-	S10+2
ENSG00000125629	2338	2356	AAGGACAACCTCCACAGA	35	-	S10+2
ENSG00000198700	15298	15316	AGGTACAAACTCAGAAAA	35	-	S10+2
ENSG00000205302	20316	20334	AAGCACAAAGTTCAGAGA	35	-	S10+2
ENSG00000170035	57120	57138	AAATACAGACTTCAGAGA	35	-	S10+2
ENSG00000007047	1600	1618	GAGTACAAACTCCCAAGG	35	-	S10+2
ENSG00000187240	233457	233475	AAGTCCAGACTCTGAAGA	35	-	S10+2
ENSG00000187118	45585	45603	AAGTAAAAACCCAGGTGA	35	-	S10+2
ENSG00000090266	7623	7641	CTGTACATACTCCGGACA	35	-	S10+2
ENSG00000231312	223357	223375	AGTTAGAAACCCCGGAGA	35	-	S10+2
ENSG00000196975	50972	50990	AAATTCAAACTTCGAAGA	35	-	S10+2
ENSG00000077721	1283	1301	AGGCACAGGCTCCGGGGA	35	-	S10+2
ENSG00000100647	3797	3815	AAACACAAAACCCAGAGA	35	-	S10+2
ENSG00000128487	8108	8126	AACCACAAAATCCGGTGA	35	-	S10+2
ENSG00000170921	335414	335432	AGGTATAAACTCCAGAAA	35	-	S10+2
ENSG00000142197	44204	44222	AAGCCCACACTCCGGGGG	35	-	S10+2
ENSG00000136738	60337	60355	AAACACAAACTCTGCAGA	35	-	S10+2
ENSG00000154328	3403	3421	AAGTGCAAAGCCAGGAGA	35	-	S10+2
ENSG00000078246	62900	62918	AGGCAGAAACTCCTGAGA	35	-	S10+2
ENSG00000168904	86634	86652	AAATAGAAACTCCAAAGA	35	-	S10+2
ENSG00000186073	102121	102139	AAACCCAAACCACGGAGA	35	-	S10+2
ENSG00000116871	10603	10621	AAGGGCAAACTCTGGGGA	35	-	S10+2
ENSG00000116809	3382	3400	AAGTACACAGTCCAGAGC	35	+	S10+2
ENSG00000184319	17497	17515	AAATACCAGCCCCAGAGA	35	-	S10+2
ENSG00000070366	55231	55249	AAGTACAGACTCAGGTAA	35	+	S10+2
ENSG00000124164	2902	2920	AAGATCAAACTCAGGAAA	35	-	S10+2
ENSG00000239857	9501	9519	AGGGCCAGACCCCGGAGA	35	-	S10+2
ENSG00000168487	37523	37541	AAACACACACTCCGGGGT	35	-	S10+2
ENSG00000113719	41397	41415	AAGTCCACACTCAAGAGA	35	-	S10+2
ENSG00000069974	46660	46678	AAATACAGACTCCTGAGC	35	+	S10+2
ENSG00000266338	15040	15058	AAAAACAAACCCCAGAAA	35	+	S10+2
ENSG00000198121	163293	163311	AAGAACAGACTCTGGAGT	35	+	S10+2
ENSG00000076201	11253	11271	CAGGACAAACTACAGAGA	35	-	S10+2
ENSG00000237298	151573	151591	AAGTACACACACAGGAAA	35	-	S10+2
ENSG00000249624	5615	5633	AGGAACCAACTCCGGACA	35	-	S10+2
ENSG00000172661	12985	13003	ATGGACAAACTCAGGTGA	35	-	S10+2
ENSG00000188596	108166	108184	AAGAAGAGACTCCAGAGA	35	-	S10+2
ENSG00000182944	32152	32170	AAGTACAGACACCAGATA	35	-	S10+2
ENSG00000188191	40706	40724	AAGCACAAAATCTGGAGG	35	+	S10+2
ENSG00000151304	58772	58790	AAGTAGAAACTCTTGAGA	35	-	S10+2
ENSG00000177200	212368	212386	AAGAACAGACACTGGAGA	35	-	S10+2
ENSG00000145907	3766	3784	AAGTAGAAACTGTGGAGA	35	-	S10+2
ENSG00000134594	3323	3341	AAGAAAAAACTCCAGTGA	35	-	S10+2
ENSG00000065833	216224	216242	AAGAACCAACTTCAGAGA	35	+	S10+2
ENSG00000084764	39419	39437	AAGAACAAACCCCAGAAG	35	-	S10+2
ENSG00000113013	12069	12087	GAATACAAACCCCAGAGG	35	+	S10+2
ENSG00000158987	148091	148109	AGGAACAAACTCCAGACA	35	+	S10+2
ENSG00000157933	23388	23406	AAGCACAGACGCCAGCGA	35	-	S10+2
ENSG00000160062	58638	58656	AAGTCCAGAGTCCAGAGA	35	-	S10+2
ENSG00000072609	29653	29671	AAGAACTCACTCAGGAGA	35	+	S10+2
ENSG00000174996	4125	4143	AAGCCCAAACCCAGGAGG	35	-	S10+2
ENSG00000143952	119585	119603	AAGAACAAACACAGGTGA	35	+	S10+2
ENSG00000198752	102796	102814	AAACACAAGCTCCGAAGC	35	+	S10+2
ENSG00000136643	129157	129175	CAATGCAAACTCCTGAGA	35	-	S10+2
ENSG00000136205	127656	127674	ACTTTCAGACTCCGGAGA	35	+	S10+2
ENSG00000176853	14770	14788	CAGTCCAAACTCTGGTGA	35	-	S10+2
ENSG00000159399	22539	22557	CAGGTCAAACTCCTGAGA	35	-	S10+2
ENSG00000198625	1336	1354	ATGTACCAACCCCAGAAA	35	-	S10+2
ENSG00000284634	105241	105259	AAGTACAGACTCCTGAAG	35	-	S10+2
ENSG00000169855	641816	641834	AGGTACAATCTCTGGAGT	35	+	S10+2
ENSG00000226688	171281	171299	AAGCAGAAATTCCGGAGC	35	+	S10+2
ENSG00000247556	6719	6737	ATGTACAAACTCTGGGAA	35	-	S10+2
ENSG00000151388	328782	328800	AAGCACCAACTCTTGAGA	35	+	S10+2
ENSG00000147416	11154	11172	ACGTACAAACCATGGAGA	35	-	S10+2
ENSG00000153815	11734	11752	AAAAACAGACTCAGGAGA	35	-	S10+2
ENSG00000147459	224091	224109	ATGGACAACCTCCGCAGA	35	-	S10+2
ENSG00000138028	8320	8338	AGGAACAAACTCCAGACA	35	+	S10+2
ENSG00000137103	50551	50569	AGGCACAAGCTCCGGGGC	35	-	S10+2
ENSG00000079805	93881	93899	AAGCACAAAAACAGGAGA	35	-	S10+2
ENSG00000180875	71181	71199	CAGAACAAACACAGGAGA	35	+	S10+2
ENSG00000131711	66218	66236	AAGTATAAACCCTGGGGA	35	-	S10+2
ENSG00000166012	21207	21225	AAGTGTACACTCCAGAGA	35	+	S10+2
ENSG00000137817	13028	13046	AAGCACAGAGTCTGGAGA	35	+	S10+2
ENSG00000150636	122162	122180	AAGTACAAGCTGCAGAAA	35	-	S10+2
ENSG00000165675	234605	234623	AAGTTCAAACTGCAGTGA	35	+	S10+2
ENSG00000171703	14947	14965	GAGAACTAACCCCAGAGA	35	-	S10+2
ENSG00000165072	26071	26089	AAGAAAATACTCCAGAGA	35	-	S10+2
ENSG00000168172	68606	68624	AAGAACATACTCTGGGGA	35	-	S10+2
ENSG00000081307	18545	18563	AGATACATACTCCTGAGA	35	-	S10+2
ENSG00000096433	29662	29680	GAGCACAAAGCCCGGTGA	35	-	S10+2
ENSG00000172456	176744	176762	AAGCACAAACTCCAAAAC	35	-	S10+2
ENSG00000096401	47809	47827	CAGTACCAACTTCAGAGA	35	-	S10+2
ENSG00000127603	251792	251810	CAGCTCAAGCTCCAGAGA	35	-	S10+2
ENSG00000174891	166911	166929	CAGTACAATAGCCGGAGA	35	-	S10+2
ENSG00000100479	9039	9057	AAGTACCATGTCCAGAGA	35	+	S10+2
ENSG00000175110	247539	247557	AGGTTCAACCTCCTGAGA	35	-	S10+2
ENSG00000196365	8625	8643	AAGCACAAGCCCCGCAGG	35	+	S10+2
ENSG00000119685	8225	8243	AGGCCCTAACTCCAGAGA	35	-	S10+2
ENSG00000166348	53427	53445	AAGAAGAAGCTCCGGAGG	35	+	S10+2
ENSG00000105889	255286	255304	AAGTGCAGACTCGGGAGG	35	+	S10+2
ENSG00000085982	84809	84827	CAGCACGAACCCCGCAGA	35	+	S10+2
ENSG00000099956	1390	1408	AAAAACAGACCCCGAAGA	35	-	S10+2
ENSG00000106829	27430	27448	AAGTTCTACCTCCTGAGA	35	-	S10+2
ENSG00000090905	211181	211199	AATTACAATCTCCAGAGG	35	-	S10+2
ENSG00000175216	38849	38867	AAGAACAAACTCTGAAAA	35	+	S10+2
ENSG00000163110	134337	134355	AAGAACAGACCCCAGAGC	35	-	S10+2
ENSG00000116044	86433	86451	AAGGACAAACACAGGTGA	35	+	S10+2
ENSG00000116729	70045	70063	AAGCACAAAGTCAAGAGA	35	+	S10+2
ENSG00000147509	81923	81941	AAGTAGAAACCTCGGAGT	35	-	S10+2
ENSG00000163346	1576	1594	AAGACCAAACTCTGGCGA	35	+	S10+2
ENSG00000157570	82102	82120	AAGTGCTACCTCCTGAGA	35	-	S10+2
ENSG00000129566	43967	43985	AAACCCAAACTCCAGGGA	35	+	S10+2
ENSG00000134851	48831	48849	AAGTTCATACACCTGAGA	35	-	S10+2
ENSG00000166046	31980	31998	ATGTTCAAACTCAGGAGG	35	-	S10+2
ENSG00000070214	92598	92616	AAGCACATACTTGGGAGA	35	-	S10+2
ENSG00000153944	57451	57469	CAGCACTCACTCCAGAGA	35	-	S10+2
ENSG00000065809	97054	97072	AATTACAGACACCAGAGA	35	+	S10+2
ENSG00000171877	6703	6721	AATCAAAAACTCCGGGGA	35	+	S10+2
ENSG00000111707	39380	39398	ATATACAAACTCCACAGA	35	-	S10+2
ENSG00000123178	10395	10413	TAGTTCAAACACTGGAGA	35	+	S10+2
ENSG00000105993	37301	37319	AAGCACAAACTCCAAGGG	35	-	S10+2
ENSG00000047188	33710	33728	ACATACATACTCCTGAGA	35	-	S10+2
ENSG00000091136	62484	62502	GAGTATAGACTCCGGAGT	35	+	S10+2
ENSG00000164941	59872	59890	AAGCACAAACTAAGAAGA	35	-	S10+2
ENSG00000135541	207424	207442	AAGGACAAATACCAGAGA	35	+	S10+2
ENSG00000196177	47371	47389	AGGAACAAACTCCAGACA	35	-	S10+2
ENSG00000151914	446815	446833	AAGCCCAAACTCCCTAGA	35	+	S10+2
ENSG00000116209	8476	8494	ATGTACAAACTCAAAAGA	35	+	S10+2
ENSG00000109062	15222	15240	AAGGCCTAACTCAGGAGA	35	-	S10+2
ENSG00000186951	20658	20676	AAGCTCAAACTACTGAGA	35	-	S10+2
ENSG00000108219	51749	51767	AAGCAGAATCTGCGGAGA	35	-	S10+2
ENSG00000187535	18216	18234	AAGTACAGGCTGCAGAGA	35	+	S10+2
ENSG00000111667	6815	6833	GACTACAAAACCCGGAGA	35	-	S10+2
ENSG00000185760	331125	331143	AAGTACAAACTCATGATA	35	-	S10+2
ENSG00000011376	115724	115742	AAGTTCAAACACAGGAAA	35	-	S10+2
ENSG00000075539	69707	69725	AAGTACAAGCTCCAGATC	35	+	S10+2
ENSG00000140750	31870	31888	AAAAACAAACCCCAGAGT	35	+	S10+2
ENSG00000136231	63996	64014	AGGAACAAACTCCAGACA	35	+	S10+2
ENSG00000137054	1141	1159	CAGTACAAGCTCTGGAGT	35	-	S10+2
ENSG00000184182	56769	56787	AAGTCCAAACTCAGGGGC	35	-	S10+2
ENSG00000169607	26621	26639	CAGTGCAAGCCCCAGAGA	35	+	S10+2
ENSG00000164292	100995	101013	AAGTACATTCTCGGAAGA	35	-	S10+2
ENSG00000164808	113314	113332	AAGGCCAAACTACAGAGA	35	-	S10+2
ENSG00000147996	59536	59554	TAGTCCAAACTCAAGAGA	35	-	S10+2
ENSG00000127337	16038	16056	ATGTACAGACTCAGAAGA	35	-	S10+2
ENSG00000168297	90021	90039	AAGTTAAAGCTCCAGAGA	35	-	S10+2
ENSG00000133424	295475	295493	AAGGACAAAATCCGGAAG	35	+	S10+2
ENSG00000130684	20318	20336	GAGGACACACTCAGGAGA	35	+	S10+2
ENSG00000158623	69143	69161	ATGTACAAACTCAAGAAA	35	+	S10+2
ENSG00000137821	78933	78951	AAGTACTAACCCAGGACA	35	-	S10+2
ENSG00000177000	247	265	AAGCACAAAGTCCTGTGA	35	+	S10+2
ENSG00000040199	3168	3186	AGGTTCAAACTCCTGAGC	35	+	S10+2
ENSG00000044115	122241	122259	AAGTGCGAAGTCCAGAGA	35	-	S10+2
ENSG00000137819	83280	83298	ATACACAAACTCCAGAGG	35	-	S10+2
ENSG00000130816	75985	76003	AATTCCAAACACCAGAGA	35	+	S10+2
ENSG00000165280	279	297	GAGGATAAACTCCGGAGC	35	+	S10+2
ENSG00000065548	1367	1385	AAGCATAAACTCTGGAGC	35	-	S10+2
ENSG00000196141	26442	26460	AAGGACAAACACTGGGGA	35	-	S10+2
ENSG00000115457	13942	13960	ACATACAAACTCCGGGTA	35	-	S10+2
ENSG00000215529	61653	61671	AAGCACAGACTCCAGGGC	35	-	S10+2
ENSG00000180229	15742	15760	AAGAACAAACACTGGGGA	35	+	S10+2
ENSG00000198369	3858	3876	AAGCTCTAACCCTGGAGA	35	+	S10+2
ENSG00000184588	513953	513971	AATTCCAAACCACGGAGA	35	-	S10+2
ENSG00000166507	1790	1808	AAGAACAGACTCAGGAGG	35	+	S10+2
ENSG00000086289	48972	48990	AAGTTCATAGTCCGGAGG	35	-	S10+2
ENSG00000255517	5030	5048	AAGCAAAAACTCAGGAGC	35	+	S10+2
ENSG00000101849	170905	170923	AATCACAAACTCTGGGGA	35	-	S10+2
ENSG00000107263	99897	99915	TGGTCCAACCCCCGGAGA	35	+	S10+2
ENSG00000101333	192087	192105	CAGAACAAACACCTGAGA	35	-	S10+2
ENSG00000169679	10560	10578	AAATACAATCAACGGAGA	35	+	S10+2
ENSG00000160679	9389	9407	AAGGACACACTACAGAGA	35	-	S10+2
ENSG00000111271	47718	47736	AAGCACAACCTCTGCAGA	35	-	S10+2
ENSG00000155975	40693	40711	AAGAACATACAACGGAGA	35	-	S10+2
ENSG00000136935	48366	48384	AAGTCCAGACTCTGGGGA	35	+	S10+2
ENSG00000103047	235819	235837	AAGCAGAAACTCCTAAGA	35	-	S10+2
ENSG00000100030	23256	23274	AACCACAAACTCCTGAGT	35	+	S10+2
ENSG00000248323	13017	13035	ATGTTCAATCTCCTGAGA	35	+	S10+2
ENSG00000112144	33316	33334	AAGTTCAAACACCTGTGA	35	+	S10+2
ENSG00000215126	62217	62235	AAGAACAAACCCAGCAGA	35	+	S10+2
ENSG00000111907	7954	7972	AAGGTCAAACTCCCAAGA	35	-	S10+2
ENSG00000125304	540	558	AAGCACACACCCTAGAGA	35	-	S10+2
ENSG00000283907	4727	4745	TGACACAAACTCCAGAGA	35	-	S10+2
ENSG00000011275	123922	123940	CAGCATAAACTCCTGAGA	35	+	S10+2
ENSG00000159110	5615	5633	AGGAACCAACTCCGGACA	35	-	S10+2
ENSG00000139793	111555	111573	AGGTACAGACTTCGAAGA	35	-	S10+2
ENSG00000162909	37028	37046	ACGCACACACCCCTGAGA	35	-	S10+2
ENSG00000263956	18791	18809	AAAAACAAACCCCAGAAA	35	+	S10+2
ENSG00000163605	42932	42950	GAGTTCAAGCTCAGGAGA	35	-	S10+2
ENSG00000041982	62006	62024	CAGAACAAACACAGGAGA	35	+	S10+2
ENSG00000139734	235108	235126	AAGTACAACCCCCAGGGG	35	+	S10+2
ENSG00000186187	63240	63258	AAGTACAAAGCCAGGAAA	35	-	S10+2
ENSG00000100991	65623	65641	AAACAAAAACTCAGGAGA	35	+	S10+2
ENSG00000033170	255862	255880	AAATGCAAACCCCGGAAC	35	-	S10+2
ENSG00000164124	30824	30842	AAGTACACACTCAAGAAA	35	-	S10+2
ENSG00000115368	21979	21997	AAGAACCATCTTCGGAGA	35	-	S10+2
ENSG00000099139	180778	180796	AACTTCTAACTCCGGAAA	35	-	S10+2
ENSG00000059691	68758	68776	AAGCACAAACCGCAGAGG	35	+	S10+2
ENSG00000162642	984	1002	ATGTACCACCTCCTGAGA	35	+	S10+2
ENSG00000196352	56306	56324	AAATACAACCTCCTAAGA	35	-	S10+2
ENSG00000153029	13504	13522	AATAGCAAACTCCAGAGA	35	-	S10+2
ENSG00000004897	22026	22044	ATGTACAAACACTGGAGG	35	+	S10+2
ENSG00000166582	9037	9055	ACGATCAAACCCCGGAGG	35	+	S10+2
ENSG00000248360	74905	74923	AAGCCCAAAACCCGGAGT	35	+	S10+2
ENSG00000130635	94896	94914	AAGGACAAAGTCCAGTGA	35	-	S10+2
ENSG00000152137	37702	37720	ATGAACCAGCCCCGGAGA	35	-	S10+2
ENSG00000152127	11224	11242	ATCCACAAACCCCGGAGC	35	-	S10+2
ENSG00000172260	153721	153739	AAGTCCAAAAGCCAGAGA	35	+	S10+2
ENSG00000170873	99529	99547	AAGTGCAGACTTCGGAGC	35	+	S10+2
ENSG00000057663	206222	206240	AAGGACAACCTGCGGGGA	35	+	S10+2
ENSG00000058056	79334	79352	AAACACAGACTCCAGAGC	35	-	S10+2
ENSG00000188321	13747	13765	GAATACAAAGTCCAGAGA	35	-	S10+2
ENSG00000108557	76260	76278	TAGTACAAACTTCGGGGT	35	-	S10+2
ENSG00000075142	16342	16360	AAGTACAGAGTCCAGAGT	35	+	S10+2
ENSG00000204120	119634	119652	GAATACAAACCCCAGAAA	35	-	S10+2
ENSG00000102572	77631	77649	AAGAACTAAGTCCAGAGA	35	+	S10+2
ENSG00000182463	344606	344624	AAGCACAAACTGCTGGGA	35	-	S10+2
ENSG00000104067	9459	9477	CAGAACTAACTCCTGAGA	35	+	S10+2
ENSG00000269026	792	810	CAGTAAAAACTCCAGAAA	35	-	S10+2
ENSG00000186453	18516	18534	AACATCACACTCCGGAGA	35	-	S10+2
ENSG00000147133	10950	10968	AGGAACCAACTCCGGACA	35	-	S10+2
ENSG00000122299	13182	13200	ACATACAAAGTCCAGAGA	35	+	S10+2
ENSG00000186908	7388	7406	AACTACAAACTTCTGAGA	35	-	S10+2
ENSG00000285106	141323	141341	AAGAACCAACACCTGAGA	35	+	S10+2
ENSG00000108433	22769	22787	CAGTGCAAACTGCGGAGG	35	-	S10+2
ENSG00000147202	329028	329046	AAGTATTAACTCCAGAAA	35	-	S10+2
ENSG00000127914	61179	61197	AAGTACAAATCCTAGAGA	35	-	S10+2
ENSG00000053900	6092	6110	AAGTTCACACCCCAGAGG	35	-	S10+2
ENSG00000183137	22439	22457	AAGTTCAACCTACGGAGT	35	-	S10+2
ENSG00000111424	58772	58790	TAGTAAATACTCCGGAAA	35	+	S10+2
ENSG00000255529	55535	55553	ATTTCCAAACTCCAGAGA	35	-	S10+2
ENSG00000168522	27095	27113	AAATTCAAGCTCCTGAGA	35	-	S10+2
ENSG00000172965	107474	107492	AAGGTCACACTCAGGAGA	35	+	S10+2
ENSG00000141068	54070	54088	AAGTGCAAACTCCAGGCA	35	-	S10+2
ENSG00000137513	110814	110832	AGGAACAAACTCCGGACG	35	+	S10+2
ENSG00000172071	2422	2440	ATGTTAAAACTCCGGAGT	35	+	S10+2
ENSG00000123815	16649	16667	AAATACAAACCCCAAAGG	35	+	S10+2
ENSG00000106772	102263	102281	ATTTACAGACTCCGGAAA	35	+	S10+2
ENSG00000119396	2804	2822	AAGTACACACTCAAGAAA	35	+	S10+2
ENSG00000172869	175263	175281	AAATACACACTTCAGAGA	35	-	S10+2
ENSG00000178425	36140	36158	AGGAACAAACTCAGGAAA	35	-	S10+2
ENSG00000213965	15793	15811	AGGAACAAACTCCAGACA	35	-	S10+2
ENSG00000107882	114889	114907	GAAGACCAACCCCGGAGA	35	-	S10+2
ENSG00000167378	5795	5813	AAGAGCAAAGTCCAGAGA	35	+	S10+2
ENSG00000235652	2498	2516	AAGGGCAAACTCCCAAGA	35	-	S10+2
ENSG00000115084	50455	50473	AAGCACAACCCCCGCAGC	35	+	S10+2
ENSG00000156011	326234	326252	AAGTTCAAACCCCAAAAA	35	+	S10+2
ENSG00000182492	4634	4652	GAGCACAAGCCCAGGAGA	35	-	S10+2
ENSG00000197601	16950	16968	AAGTACAAAATCCAGTAA	35	-	S10+2
ENSG00000231889	19038	19056	AAGCACATACTCCAAAAA	35	-	S10+2
ENSG00000116675	153659	153677	AAGGACAAACATCAGAGA	35	-	S10+2
ENSG00000125386	188843	188861	AAGCACATACCACAGAGA	35	-	S10+2
ENSG00000133422	30667	30685	CGTTACAAACGCCGGAGA	35	+	S10+2
ENSG00000145819	284217	284235	AAGCCAAAACCCCAGAGA	35	-	S10+2
ENSG00000124783	67127	67145	CTGTGCAAACTCTGGAGA	35	+	S10+2
ENSG00000164418	311101	311119	CAGTACTAACCCCAGTGA	35	-	S10+2
ENSG00000123636	169817	169835	AAGTACAAGCTCAGGTGG	35	+	S10+2
ENSG00000013573	6395	6413	AAGCCCCACCTCCGGAGG	35	-	S10+2
ENSG00000130723	106566	106584	AAGGGCAAACTCGGGAGG	35	-	S10+2
ENSG00000134954	23347	23365	ATCAGCAAACTCCGGAGA	35	+	S10+2
ENSG00000010322	5362	5380	TAGCACAAAGCCCAGAGA	35	-	S10+2
ENSG00000171724	97528	97546	AGGTACAATCACAGGAGA	35	-	S10+2
ENSG00000143207	207114	207132	AAGAACATACACTGGAGA	35	+	S10+2
ENSG00000107581	7364	7382	ATATTCAAACTCCTGAGA	35	+	S10+2
ENSG00000129460	1621	1639	AAGCTCAAACTCCAGGGC	35	-	S10+2
ENSG00000124333	7026	7044	AAGCCCAAACCCTGGAGT	35	-	S10+2
ENSG00000255248	287714	287732	AAGCACAATCCCTGGTGA	35	+	S10+2
ENSG00000081177	33672	33690	AAATACAAGGTCAGGAGA	34	-	S10+2
ENSG00000205659	84264	84282	AGATCCAAACTCCAGAGC	34	-	S10+2
ENSG00000099917	79977	79995	AAAGACACACTCCAAAGA	34	-	S10+2
ENSG00000224578	10801	10819	AACCACAAAATCCTGAGA	34	-	S10+2
ENSG00000162390	1597	1615	TAGAACAAGCCCCGGACA	34	-	S10+2
ENSG00000162337	92938	92956	AAGAACAATCTCCAGCGG	34	-	S10+2
ENSG00000173926	66379	66397	AAGTACTGAATCTGGAGA	34	+	S10+2
ENSG00000184220	193189	193207	GAGCACAGACCCCAGAGT	34	-	S10+2
ENSG00000182446	88754	88772	ATGCACATCCCCCGGGGA	34	+	S10+2
ENSG00000155868	9869	9887	AAGTAACAACTCAGGAGG	34	+	S10+2
ENSG00000004700	171	189	ACAGTCAAACACCGGAGA	34	+	S10+2
ENSG00000164023	11286	11304	AAGCACCCATTCCAGAGA	34	-	S10+2
ENSG00000022976	7843	7861	CTGTACAAACCCCTGAGC	34	-	S10+2
ENSG00000149485	2717	2735	AAGCAAGACCTCCAGAGA	34	+	S10+2
ENSG00000197302	10755	10773	CCGCACAATCTCGGGAGA	34	-	S10+2
ENSG00000112659	13353	13371	ATGCAAAAACACCAGAGA	34	-	S10+2
ENSG00000146282	56680	56698	AAGTACATATTGCGGAAA	34	+	S10+2
ENSG00000272142	1448	1466	AAGAACACACCCCCGGGA	34	-	S10+2
ENSG00000149646	65430	65448	AAGTAAAAACACAGGTGA	34	-	S10+2
ENSG00000108061	91745	91763	AAGCACAAACTACAGAAC	34	-	S10+2
ENSG00000074410	31687	31705	AAGTCAAAACTCAGAAGA	34	+	S10+2
ENSG00000137522	56787	56805	AAGTTCAAACTCCTTAGT	34	-	S10+2
ENSG00000134369	73846	73864	AGGTATATACCCCAGAGA	34	-	S10+2
ENSG00000161791	15063	15081	AAATGCAAACTCCTGACA	34	+	S10+2
ENSG00000267053	97	115	AACTACAATCCCCAGAGG	34	-	S10+2
ENSG00000188092	38375	38393	ACGTCCAAACCACGGAAA	34	-	S10+2
ENSG00000150977	23360	23378	AGGAACAAACTCTGGACA	34	+	S10+2
ENSG00000101040	74636	74654	ATGTACAAACTCTGGATC	34	+	S10+2
ENSG00000103647	5291	5309	GAGTAGAAACGACGGAGA	34	-	S10+2
ENSG00000035403	104535	104553	AAGAACACAGTCTGGAGA	34	-	S10+2
ENSG00000172613	21413	21431	GAGCACCAACTCCGCAGC	34	-	S10+2
ENSG00000131089	132702	132720	AAGGAGAAACTTCGGTGA	34	+	S10+2
ENSG00000162613	3363	3381	AAGCTGTAACTCCAGAGA	34	+	S10+2
ENSG00000206538	40183	40201	AAACTCAAACTCTGGAGT	34	+	S10+2
ENSG00000083642	121782	121800	ATGTTCATACTCCAGAGG	34	-	S10+2
ENSG00000078902	15905	15923	CAGTTCAAGCTCCAGAGC	34	+	S10+2
ENSG00000174697	9828	9846	CAGGCCAAGCTCCGGAGT	34	-	S10+2
ENSG00000184500	91915	91933	ATGCACAAACTCAGATGA	34	+	S10+2
ENSG00000118515	96711	96729	GAGTACAACCCCAGGAAA	34	+	S10+2
ENSG00000161011	8601	8619	ATGTACATTCTCCAAAGA	34	-	S10+2
ENSG00000196417	5690	5708	AGGAACAAACTCTGGACA	34	-	S10+2
ENSG00000166619	33837	33855	AAGTACTTACCTCGGGGA	34	+	S10+2
ENSG00000102786	58093	58111	AAGTACTGACTCTGGACA	34	+	S10+2
ENSG00000137936	215305	215323	AAGGTCAAACCCTGGAGC	34	+	S10+2
ENSG00000144681	74097	74115	AAGCCCATCCTCCTGAGA	34	-	S10+2
ENSG00000164099	2193	2211	AAGCACAGACTCAAGAAA	34	+	S10+2
ENSG00000115652	42184	42202	TAGCACAATTTCCAGAGA	34	+	S10+2
ENSG00000169087	22910	22928	AAGTGAAAACTCCTAAGA	34	+	S10+2
ENSG00000227345	104275	104293	CTGTACTAACTCCAGAGG	34	+	S10+2
ENSG00000132740	23955	23973	GAGAAAAAACCCCAGAGA	34	-	S10+2
ENSG00000171843	264662	264680	AAGGACTAACTCCGAAAT	34	+	S10+2
ENSG00000127948	17169	17187	AAGAGCAAACTCCAGTGC	34	-	S10+2
ENSG00000088854	69938	69956	TATCACAAACTCCAGGGA	34	+	S10+2
ENSG00000115677	67499	67517	GGGTACCATCTCCAGAGA	34	+	S10+2
ENSG00000216490	1420	1438	CAGTACCCACCCAGGAGA	34	-	S10+2
ENSG00000242086	36404	36422	AAGCTCAAACTCCATAAA	34	-	S10+2
ENSG00000102974	2537	2555	CAGTACTAACCCGGGAAA	34	-	S10+2
ENSG00000185619	35620	35638	AGGCACAAATTCCAGGGA	34	-	S10+2
ENSG00000198839	31034	31052	AATTCCAAGCTCCTGAGA	34	-	S10+2
ENSG00000143951	38628	38646	AATTACAAAATCCAGAAA	34	+	S10+2
ENSG00000197037	12788	12806	ACGCACAACCCCCAGAGG	34	-	S10+2
ENSG00000167904	69182	69200	GAGTAGAAGCTCTGGAGA	34	+	S10+2
ENSG00000129474	3397	3415	AAGAACACACCCAGGAAA	34	+	S10+2
ENSG00000101773	8667	8685	AAGTACAGATTCCACAGA	34	-	S10+2
ENSG00000006607	126478	126496	AAGTCCACGCTCCAGAGC	34	-	S10+2
ENSG00000137942	101822	101840	AAGTTCAAACCCCACTGA	34	-	S10+2
ENSG00000135297	40214	40232	AAACACAAAATCCAGGGA	34	-	S10+2
ENSG00000203666	110093	110111	AATTTCAAACTCTGGGGA	34	-	S10+2
ENSG00000109743	9876	9894	AAGTATAACTTCCAGAGA	34	-	S10+2
ENSG00000171793	26977	26995	AAGCTCAAACACAGGAAA	34	-	S10+2
ENSG00000131016	51626	51644	AAGTACAACATCCAGATA	34	-	S10+2
ENSG00000126790	17035	17053	AAGTTCAGTCTCCAGAGC	34	+	S10+2
ENSG00000102893	128023	128041	AAATACAATCACCAGGGA	34	-	S10+2
ENSG00000095951	104614	104632	AAGTCCAAACAGGGGAGA	34	-	S10+2
ENSG00000017260	30352	30370	AAGTCTAAACTCCTGAAA	34	-	S10+2
ENSG00000196437	55570	55588	AAGTTCATACTGGGGAGA	34	+	S10+2
ENSG00000102910	113688	113706	AAGCCCCATCCCCAGAGA	34	-	S10+2
ENSG00000095209	60548	60566	AAACACAAACACAGAAGA	34	-	S10+2
ENSG00000106524	16759	16777	AAACACAAACACAGGAAA	34	+	S10+2
ENSG00000130962	66686	66704	AAGCAGAAGCCCAGGAGA	34	-	S10+2
ENSG00000129116	334663	334681	AAGTATAGACTCTGGTGA	34	-	S10+2
ENSG00000126822	38208	38226	AAGCGCGGCCCCCGGAGA	34	-	S10+2
ENSG00000182923	65376	65394	AAATAAAAACTCCAGACA	34	-	S10+2
ENSG00000185697	2574	2592	TAGGACAAACTCTTGAGA	34	+	S10+2
ENSG00000155313	110543	110561	ACGCACAACCTTCAGAGA	34	-	S10+2
ENSG00000136158	3471	3489	CAGCACAAACACGAGAGA	34	+	S10+2
ENSG00000196312	19120	19138	TAGCACATACTCTGGAGG	34	+	S10+2
ENSG00000135272	28340	28358	AAGTACAAACTTCTGTGT	34	-	S10+2
ENSG00000025800	16073	16091	AAATAAAAACACAGGAGA	34	-	S10+2
ENSG00000143252	53650	53668	AAGGACAAACTCCAACAA	34	-	S10+2
ENSG00000100412	45836	45854	AAGAACAAGCCCTGGAGT	34	-	S10+2
ENSG00000146350	14727	14745	AAGTACTTACTCTGTAGA	34	+	S10+2
ENSG00000117360	21882	21900	AATTTCGAACTCTGGAGA	34	-	S10+2
ENSG00000095002	82477	82495	AGGTACAAATACCTGAGA	34	-	S10+2
ENSG00000135916	9515	9533	AGGTGCAGACACCAGAGA	34	-	S10+2
ENSG00000134030	17457	17475	TGGTACAAACCCCGGATG	34	-	S10+2
ENSG00000108091	14629	14647	AAGGACAACCCCTGGTGA	34	+	S10+2
ENSG00000139726	2997	3015	AAGGAGCAACCCCGGGGA	34	-	S10+2
ENSG00000140743	26633	26651	AAGAACAAAGTCAGAAGA	34	+	S10+2
ENSG00000151849	19336	19354	AAGTCCAAAGTCCGGGCA	34	+	S10+2
ENSG00000152359	23373	23391	AATCTCAAACTCCGGGGC	34	+	S10+2
ENSG00000139354	1164	1182	AAACACCAACTCTGGAAA	34	-	S10+2
ENSG00000217128	65816	65834	AAATACAAACCCCACAAA	34	+	S10+2
ENSG00000175505	6685	6703	GAGCACCAACTCCGCAGC	34	+	S10+2
ENSG00000106459	95831	95849	AAGAACAAAATCAGAAGA	34	-	S10+2
ENSG00000170525	75871	75889	AGATACACACACCAGAGA	34	-	S10+2
ENSG00000161267	21366	21384	AAGAACAGAGTCCTGAGA	34	+	S10+2
ENSG00000169155	3617	3635	AAGAGCAGGCTCCAGAGA	34	-	S10+2
ENSG00000170558	159785	159803	AAACACAAACCCAGCAGA	34	+	S10+2
ENSG00000010438	26287	26305	AAGTTCCCTCTCCAGAGA	34	-	S10+2
ENSG00000164307	26931	26949	AAATAAAAACTCAGGAGT	34	+	S10+2
ENSG00000188895	7017	7035	AAGAACAAAGTCAAGAGA	34	-	S10+2
ENSG00000163785	130544	130562	ATGTACAACATCCTGAGA	34	+	S10+2
ENSG00000182957	118046	118064	AAGCACATCCTCCGTAGG	34	-	S10+2
ENSG00000179046	8428	8446	GAGCAGAATCTCCAGAGA	34	+	S10+2
ENSG00000018408	61654	61672	TAGTCCAAACCCCGGACT	34	+	S10+2
ENSG00000277406	1334	1352	AAAGACACACACCAGAGA	34	+	S10+2
ENSG00000285053	1066	1084	TAGCACAGAGTCCGGAGG	34	-	S10+2
ENSG00000151532	124263	124281	TAGTACAAACATTGGAGA	34	-	S10+2
ENSG00000251003	146	164	AAGTACTTTCTCCAGAGT	34	+	S10+2
ENSG00000215375	6926	6944	AAGCACTGACTCCTGAGG	34	-	S10+2
ENSG00000140382	34677	34695	AAGTACAATCCCAAAAGA	34	-	S10+2
ENSG00000086102	4686	4704	GATTACAAAGTCCAGAGA	34	-	S10+2
ENSG00000151572	202851	202869	AACCACTAACACCAGAGA	34	-	S10+2
ENSG00000134318	117733	117751	AAGTTCAAACTCCTTAGC	34	+	S10+2
ENSG00000183722	213648	213666	AAGTAGAAGCCCCAGGGA	34	+	S10+2
ENSG00000241839	23109	23127	AAGTACTAAATCTGGAGC	34	-	S10+2
ENSG00000120158	69604	69622	AAGTCCAAGCTCCAGCAA	34	-	S10+2
ENSG00000204370	21093	21111	GGGTGCAACCTCCGGTGA	34	-	S10+2
ENSG00000104343	94778	94796	AAGCACACACTGCAAAGA	34	+	S10+2
ENSG00000173918	2797	2815	AAGTATACGCCCCGGAGG	34	-	S10+2
ENSG00000095066	36099	36117	AAATACTAAGTCTGGAGA	34	+	S10+2
ENSG00000285331	35493	35511	AAGTACATTCTCCAAAAA	34	+	S10+2
ENSG00000198648	260045	260063	GTGTACAATCACCAGAGA	34	+	S10+2
ENSG00000048052	43964	43982	AAGCATAAACACCAGAAA	34	-	S10+2
ENSG00000162618	54230	54248	AAATACAAACCACAGAAA	34	+	S10+2
ENSG00000086015	221474	221492	AACTGCAAACTTCAGAGA	34	-	S10+2
ENSG00000280987	8271	8289	AAATTCCAACTCCAGTGA	34	-	S10+2
ENSG00000093217	19012	19030	AAGTACAAAATCTGAAGG	34	-	S10+2
ENSG00000169499	37344	37362	AAGGACAAACTCAGGACT	34	-	S10+2
ENSG00000143324	219487	219505	AGGTACATACCCAAGAGA	34	-	S10+2
ENSG00000128563	20110	20128	AAGTACAGACTTGGGAAA	34	-	S10+2
ENSG00000197905	10537	10555	AAACACATACTCAAGAGA	34	-	S10+2
ENSG00000167637	12727	12745	AAGCACAGAATCCAGAAA	34	-	S10+2
ENSG00000241553	4222	4240	AAGTACAAATTCAGGCAA	34	-	S10+2
ENSG00000250151	37640	37658	AAGTACAAATTCAGGCAA	34	-	S10+2
ENSG00000153250	94609	94627	AATTTCTAACTCAGGAGA	34	+	S10+2
ENSG00000101493	85507	85525	AAGTAGCAAATCCAGAGA	34	+	S10+2
ENSG00000105325	11444	11462	AGATACACACCCAGGAGA	34	-	S10+2
ENSG00000071553	1987	2005	AGGCACCAACTCCTGAGT	34	-	S10+2
ENSG00000163131	2068	2086	CAGCACAAGCTCCTGAGG	34	+	S10+2
ENSG00000126070	55020	55038	CAGCAGAAACCCCTGAGA	34	-	S10+2
ENSG00000154265	30928	30946	ATGTAAAAATTCCAGAGA	34	+	S10+2
ENSG00000101680	37511	37529	CAGCGCAAACCCCAGAGG	34	+	S10+2
ENSG00000165914	264918	264936	AAATTCAAATTCCCGAGA	34	+	S10+2
ENSG00000144504	38839	38857	AAGGACACACCCCTGTGA	34	+	S10+2
ENSG00000100997	9864	9882	AAGCACAGACTGCGGTGG	34	+	S10+2
ENSG00000118894	1123	1141	GAGTTCAGACCCAGGAGA	34	+	S10+2
ENSG00000135018	11036	11054	CAGTACAAACTTGGGAGG	34	+	S10+2
ENSG00000103657	204490	204508	AAGTAAAAGCTCCATAGA	34	+	S10+2
ENSG00000185420	670643	670661	AGGTACAAGCCCTGAAGA	34	+	S10+2
ENSG00000177565	25045	25063	AGGAACAAACTCTGGACA	34	+	S10+2
ENSG00000103196	14169	14187	ACAGACAAACCCCGCAGA	34	-	S10+2
ENSG00000250320	90763	90781	AAGCACAGACTTCAAAGA	34	-	S10+2
ENSG00000151240	136067	136085	ATGCACATACTCAAGAGA	34	+	S10+2
ENSG00000259380	51460	51478	AAAAACAAACTCCAGAAG	34	+	S10+2
ENSG00000112237	14994	15012	TGGTACAAACTAAGGAGA	34	+	S10+2
ENSG00000104093	9136	9154	AAATAAAAACCCCAAAGA	34	+	S10+2
ENSG00000175662	16620	16638	AGGAACAAACCCCAGACA	34	+	S10+2
ENSG00000166387	59193	59211	AATTACAACCTCTGGTGA	34	-	S10+2
ENSG00000111530	44257	44275	AAGCCCCATCCCCAGAGA	34	-	S10+2
ENSG00000134152	10391	10409	AGGAAGAAACTCCGGACA	34	+	S10+2
ENSG00000257261	476752	476770	AAGTACAAACATCTGTGA	34	-	S10+2
ENSG00000284776	159363	159381	ATGGACAAACACCGATGA	34	-	S10+2
ENSG00000149289	18116	18134	ACGATCAAACTCCGGAAT	34	-	S10+2
ENSG00000065308	59921	59939	CTGCACAGACTCAGGAGA	34	+	S10+2
ENSG00000137494	255	273	GAGGACAAATTCAGGAGA	34	-	S10+2
ENSG00000105538	5423	5441	AACTGCAGACCCCGGGGA	34	+	S10+2
ENSG00000160712	45557	45575	AAGTCCAGGCTCCAGAGC	34	-	S10+2
ENSG00000262454	1677	1695	AAGTTCAAACACAGGACA	34	-	S10+2
ENSG00000176619	12825	12843	AAGTAAAATCTCCCGCGA	34	+	S10+2
ENSG00000136371	16137	16155	AAGGACTAACCCAGGTGA	34	+	S10+2
ENSG00000106571	70940	70958	TTGCTCAAACCCCGGAGG	34	+	S10+2
ENSG00000185658	35037	35055	AAGTACAAATACTGGAAA	34	+	S10+2
ENSG00000107862	48324	48342	AAGCGCACGCCCCGGGGA	34	-	S10+2
ENSG00000123552	79954	79972	AAGTACAAAGTCCAGGCA	34	+	S10+2
ENSG00000172432	7369	7387	CAGGACAAACTGCGGACA	34	+	S10+2
ENSG00000118257	80261	80279	AAGCACAATCCCCAAAGC	34	-	S10+2
ENSG00000254772	7105	7123	AAGGACACACCACGGAAA	34	+	S10+2
ENSG00000070269	23483	23501	AAGTTCTTACCCTGGAGA	34	-	S10+2
ENSG00000163359	10666	10684	CAGCACAAGCACTGGAGA	34	+	S10+2
ENSG00000164953	60944	60962	AAGGATTAACTCCGGATA	34	-	S10+2
ENSG00000073711	104532	104550	AAGAACAAACTCCAATGC	34	-	S10+2
ENSG00000128510	2165	2183	AAGCACCAGCTCAGAAGA	34	-	S10+2
ENSG00000225511	9206	9224	ATGTCGAAACCCCGGTGA	34	-	S10+2
ENSG00000128973	38001	38019	AAGTATAAGCTCAGGAGC	34	+	S10+2
ENSG00000145284	110390	110408	AAGTTTAGACCCCAGAGA	34	+	S10+2
ENSG00000188313	22967	22985	AAGTCATAACTCTGGAGA	34	+	S10+2
ENSG00000203805	115287	115305	GAGTACAAGCCACAGAGA	34	-	S10+2
ENSG00000146776	174261	174279	GAGAACAAACCCAGGAAA	34	+	S10+2
ENSG00000117597	14347	14365	AAGTACAAACGGCACAGA	34	-	S10+2
ENSG00000162032	8066	8084	AAACACAAAGCCCCGAGA	34	+	S10+2
ENSG00000120149	4525	4543	AGGCAGAGACTCCGGGGA	34	-	S10+2
ENSG00000142875	131746	131764	AGGTACAAACTCCCGTTA	34	-	S10+2
ENSG00000253103	7946	7964	AAGCTCAAACTCCATAAA	34	+	S10+2
ENSG00000183666	79581	79599	AATCCCAAACTCCAAAGA	34	-	S10+2
ENSG00000064042	152791	152809	AAGTCCAAGTTCAGGAGA	34	-	S10+2
ENSG00000175115	76013	76031	AAGCACTGACTCCTGAGT	34	-	S10+2
ENSG00000176105	6548	6566	AAGTACTGACCCCTGAAA	34	+	S10+2
ENSG00000106591	7278	7296	ACTCACAGACTCCAGAGA	34	-	S10+2
ENSG00000183287	90995	91013	AGATACAGCCTCCAGAGA	34	+	S10+2
ENSG00000197217	59154	59172	AAGAACTAACTCAGCAGA	34	+	S10+2
ENSG00000169756	7219	7237	CAGCGCAAGCCCCGGAGT	34	-	S10+2
ENSG00000198162	125462	125480	TACTACTAACCCCAGAGA	34	-	S10+2
ENSG00000259132	3013	3031	AAGAACACACCCAGGAAA	34	+	S10+2
ENSG00000145041	78006	78024	AAGCTCACACTCTGAAGA	34	+	S10+2
ENSG00000109794	13378	13396	GAGTTCAGACCGCGGAGA	34	-	S10+2
ENSG00000179832	85184	85202	AAGAAGAAATACCGGAGA	34	-	S10+2
ENSG00000167792	6068	6086	GACCCCAAACTCCAGAGA	34	-	S10+2
ENSG00000173548	10336	10354	CAGCCCCAACCCCGGAGG	34	-	S10+2
ENSG00000011114	90213	90231	AAAAACAGACACCAGAGA	34	+	S10+2
ENSG00000124570	19335	19353	AAGCTCAGACTCCAGATA	34	+	S10+2
ENSG00000133315	77489	77507	AAAAACAAAACCCGGGGA	34	+	S10+2
ENSG00000114670	118232	118250	AAGAAAAAACTTCGGTGA	34	-	S10+2
ENSG00000110274	62526	62544	AAGTACCAGCTTTGGAGA	34	-	S10+2
ENSG00000118263	90086	90104	AAGAACAAAACCCAGTGA	34	+	S10+2
ENSG00000152492	46086	46104	AAGTAGAAGCACCGTAGA	34	-	S10+2
ENSG00000141542	36720	36738	ATGTGCAGACTCCGGGAA	34	+	S10+2
ENSG00000054793	72825	72843	AAGCTCAACCTCAGGAGT	34	+	S10+2
ENSG00000141376	369372	369390	AAGTAAAAACTCCTAAGT	34	-	S10+2
ENSG00000039123	8298	8316	AGGTACACAGTCAGGAGA	34	-	S10+2
ENSG00000231365	32205	32223	TGGTCCCAACTCCGAAGA	34	-	S10+2
ENSG00000121578	10197	10215	AAGTCCAAACTCCTGATC	34	+	S10+2
ENSG00000154678	405462	405480	AGGGACAAACTCCAAAGC	34	+	S10+2
ENSG00000162779	12951	12969	CATCACACACTCCGGGGA	34	-	S10+2
ENSG00000083290	67041	67059	AAGCTCAAACTGCAGAAA	34	+	S10+2
ENSG00000089159	45819	45837	AGGGCCACACTCCGGAGT	34	+	S10+2
ENSG00000167978	16708	16726	AAGAACAAAATCTGAAGA	34	-	S10+2
ENSG00000248098	13833	13851	CAGCAGATACTCCAGAGA	34	-	S10+2
ENSG00000242550	36874	36892	AAGGACCAACCCCTAAGA	34	-	S10+2
ENSG00000122863	11020	11038	GAGCACAGACTCTGGAGT	34	-	S10+2
ENSG00000018189	53845	53863	ACATTCAATCTCCAGAGA	34	-	S10+2
ENSG00000215769	7666	7684	TAGGACAAACTCCGAGGG	34	+	S10+2
ENSG00000249884	144032	144050	AAGTCCAAAGACTGGAGA	34	+	S10+2
ENSG00000113971	37299	37317	TAGTACTAACTCCAAAGG	34	+	S10+2
ENSG00000127419	4227	4245	AAGAACAAACATCTGAGA	34	-	S10+2
ENSG00000169504	57938	57956	AAGTAAAAACTCGGGGAA	34	-	S10+2
ENSG00000206149	15711	15729	AGGCAGAGACTCCGAAGA	34	-	S10+2
ENSG00000065559	31990	32008	AAGACCAAACTCAGTAGA	34	-	S10+2
ENSG00000145604	18604	18622	TAGCAAAGACTCCGGAAA	34	-	S10+2
ENSG00000055483	14389	14407	AAGGGCTGTCTCCGGAGA	34	+	S10+2
ENSG00000105447	427	445	AAACACAATCCCCGGAAG	34	-	S10+2
ENSG00000145526	140552	140570	CTGTACAAACCCTGAAGA	34	+	S10+2
ENSG00000116062	41727	41745	AAGTCCAAACCCCACAGG	34	-	S10+2
ENSG00000160299	12212	12230	AAACCCAGACTGCGGAGA	34	-	S10+2
ENSG00000069702	39735	39753	AAGGAGAAACTCAGGAAA	34	+	S10+2
ENSG00000082781	131764	131782	AAGCCCAGTCCCCGGAGG	34	+	S10+2
ENSG00000075643	9764	9782	AAGTGCAAAGACCTGAGA	34	-	S10+2
ENSG00000135932	57526	57544	AAGTACAATTTCAGAAGA	34	-	S10+2
ENSG00000115808	39161	39179	AGGCTCAAACTCCTGAGC	34	+	S10+2
ENSG00000189067	4657	4675	AGCCACAGACACCGGAGA	34	+	S10+2
ENSG00000100084	75470	75488	AGATACATACCCAGGAGA	34	+	S10+2
ENSG00000169213	37491	37509	AAGTAAATTCCCCAGAGA	34	+	S10+2
ENSG00000163527	72203	72221	AAGTAAAAACACAGGAAA	34	-	S10+2
ENSG00000104320	56479	56497	AGATACAAACTCTTGAGA	34	+	S10+2
ENSG00000163866	24888	24906	AAGCCCAGACTCTGGAGT	34	+	S10+2
ENSG00000181789	8377	8395	AAGTTCAAACTCCTCAGG	34	-	S10+2
ENSG00000108469	14760	14778	AAGTAGAGACTCAGGAAA	34	+	S10+2
ENSG00000077942	19029	19047	ATATACACATCCCGGAGA	34	-	S10+2
ENSG00000161714	6412	6430	AAGTACACAGTGCGGAGC	34	+	S10+2
ENSG00000160801	2532	2550	CAGCCCCAACCCCGGAGG	34	-	S10+2
ENSG00000139719	23493	23511	AAGTGCTAATTCAGGAGA	34	+	S10+2
ENSG00000114698	2044	2062	AGATACAAACTGCGGACA	34	+	S10+2
ENSG00000065150	58487	58505	ACCTTCAAACTTCGGAGA	34	-	S10+2
ENSG00000027697	15	33	CGGCACAGACCCCGGTGA	34	+	S10+2
ENSG00000146535	30295	30313	ATGTCCAAGCTCCGGCGG	34	+	S10+2
ENSG00000115041	88006	88024	GAGTCCAGACTCCAGAGG	34	-	S10+2
ENSG00000131153	11802	11820	ATGTACAAACTCCGCACG	34	+	S10+2
ENSG00000196696	3148	3166	AAATTCAAACTTAGGAGA	34	+	S10+2
ENSG00000250021	40067	40085	AAGTGCAAACACTGGATA	34	+	S10+2
ENSG00000104331	6290	6308	AAGTCCAAAGGCCTGAGA	34	+	S10+2
ENSG00000169410	16871	16889	ACACACACACCCCAGAGA	34	+	S10+2
ENSG00000024048	96148	96166	AAATATCAACTTCGGAGA	34	-	S10+2
ENSG00000184445	48655	48673	TGGAACAATCTCCAGAGA	34	-	S10+2
ENSG00000085433	57893	57911	AAGGACAAACTCTTGAGG	34	+	S10+2
ENSG00000125351	3308	3326	AAGTCCAAACTCCTTAGC	34	+	S10+2
ENSG00000154370	10171	10189	TAGTACAGACCCCACAGA	34	+	S10+2
ENSG00000181191	2698	2716	AAAGACGAACTCCGAAGT	34	+	S10+2
ENSG00000116285	10063	10081	AAATACAAAATCCAGATA	34	+	S10+2
ENSG00000172939	37369	37387	AAACACAAAATCCAAAGA	34	-	S10+2
ENSG00000150403	40893	40911	ATGGACGAACTCCAGCGA	34	-	S10+2
ENSG00000248458	9597	9615	AAACATACACTCCAGAGA	34	+	S10+2
ENSG00000256087	28446	28464	AATTTCAAACTGCAGAGA	34	+	S10+2
ENSG00000168610	41964	41982	CAGCACAATCTACGAAGA	34	+	S10+2
ENSG00000102531	51045	51063	ATGTAGAAACTCTGGAAA	34	-	S10+2
ENSG00000028203	39957	39975	AAGCCCAAACACAGGAAA	34	-	S10+2
ENSG00000163297	99169	99187	AAGTGCAAGCCCAGGAAA	34	+	S10+2
ENSG00000159216	459585	459603	AAAAAAAAACTCAGGAGA	34	+	S10+2
ENSG00000135537	34884	34902	AAGTACAGGCCCAGGAGC	34	-	S10+2
ENSG00000133805	34741	34759	AAGTTCAGTCGCCGGTGA	34	-	S10+2
ENSG00000135074	82953	82971	AGGCACCCACCCCAGAGA	34	+	S10+2
ENSG00000197818	17074	17092	AAATGTAAATTCCGGAGA	34	-	S10+2
ENSG00000155511	15840	15858	AGGTGCAAACACCAAAGA	34	-	S10+2
ENSG00000078098	59085	59103	TAGTAAACACCCCAGAGA	34	+	S10+2
ENSG00000155329	7553	7571	AAAAACAAACTCCAGAAT	34	+	S10+2
ENSG00000166164	15729	15747	TAGTCCCAGCTCCAGAGA	34	+	S10+2
ENSG00000167123	286	304	AAAGGCAGACTCCGGAGG	34	-	S10+2
ENSG00000155660	20447	20465	AAGTATGAGCCCCGGAGC	34	+	S10+2
ENSG00000135241	44262	44280	TAGGAAAAACTCAGGAGA	34	+	S10+2
ENSG00000176809	22890	22908	AAACTCAAAATCCAGAGA	34	+	S10+2
ENSG00000143224	7773	7791	AAGGACAAGGTGCGGAGA	34	-	S10+2
ENSG00000004866	62080	62098	AGGAACAAACTCTGGACA	34	-	S10+2
ENSG00000163531	137	155	AAATGCAAACCCTAGAGA	34	-	S10+2
ENSG00000115756	2754	2772	GAGCAGATGCTCCGGAGA	34	-	S10+2
ENSG00000105778	63534	63552	AAGCAGAAACTCCTGATA	34	-	S10+2
ENSG00000055208	4482	4500	AAACACAAATTCCAGAAA	34	-	S10+2
ENSG00000163539	29242	29260	GAATACAGACTCCAGAAA	34	+	S10+2
ENSG00000122870	102741	102759	AGGAACAAACTCTGGATA	34	-	S10+2
ENSG00000147650	80053	80071	AAGGGCAAACCCAGGCGA	34	+	S10+2
ENSG00000101544	36705	36723	AATTACAAGCTCCACAGA	34	-	S10+2
ENSG00000146416	253538	253556	AACAACATACCCCGGAGT	34	-	S10+2
ENSG00000107968	21476	21494	AGGTAGAAACCCCAGAGC	34	-	S10+2
ENSG00000178188	27356	27374	AAGTACAGAGTCAAGAGA	34	-	S10+2
ENSG00000118762	55362	55380	AATCAAAAACTCAGGAGA	34	-	S10+2
ENSG00000154582	8081	8099	AAATATAAACTACAGAGA	34	+	S10+2
ENSG00000135655	83801	83819	AACAACAAGCTCAGGAGA	34	-	S10+2
ENSG00000171222	4089	4107	AAGTAAAAACACAGGTGA	34	+	S10+2
ENSG00000124151	109553	109571	AGCTTCAAACTCCTGAGA	34	-	S10+2
ENSG00000152556	21599	21617	AAGGTAAAACTACGGAGA	34	-	S10+2
ENSG00000170892	1333	1351	AAAAACTAACCGCGGAGA	34	-	S10+2
ENSG00000112033	60348	60366	CAGGACAAACTGTGGAGA	34	-	S10+2
ENSG00000163655	8282	8300	AAACTCAAACTCCTGAGG	34	-	S10+2
ENSG00000123643	43841	43859	GAGTACCAGCCCCTGAGA	34	-	S10+2
ENSG00000163814	6137	6155	AAATACAGTCTCCAGAAA	34	+	S10+2
ENSG00000168528	23638	23656	GAGCACAGACTCTGGAGC	34	-	S10+2
ENSG00000005020	71	89	AAGGACAAACTAAGGTGA	34	+	S10+2
ENSG00000148396	497	515	AAGAACGGACGCCGGCGA	34	+	S10+2
ENSG00000164190	63053	63071	AAATACAAAATCAGGAGG	34	-	S10+2
ENSG00000197969	54	72	AAACAAAAACACCAGAGA	34	-	S10+2
ENSG00000198586	120	138	AAGAACCAATCCCGGTGA	34	+	S10+2
ENSG00000106780	398	416	CAGCCCAGTCCCCGGAGA	34	+	S10+2
ENSG00000140848	54563	54581	CAGCACGTACTCTGGAGA	34	-	S10+2
ENSG00000128923	64	82	AGATCCCACCTCCGGAGA	34	-	S10+2
ENSG00000120868	44983	45001	AAAGGCAGACTCCAGAGA	34	-	S10+2
ENSG00000203326	356	374	AGGAACAAACTCTGGACA	34	-	S10+2
ENSG00000162627	67683	67701	AGGCACTAATTCCAGAGA	34	-	S10+2
ENSG00000240682	1086	1104	GAGCACAAGCTCCCAAGA	34	+	S10+2
ENSG00000015475	33448	33466	ATGGACAGACTCCAGGGA	34	+	S10+2
ENSG00000012232	65736	65754	AAGTAACAACTCTGGAAA	34	-	S10+2
ENSG00000100201	711	729	CCTCACAAACTCCGGAAA	34	+	S10+2
ENSG00000166377	98892	98910	AAGAACAAGTTTCGGAGA	34	-	S10+2
ENSG00000197594	15741	15759	TAGGACACACTCCAGAAA	34	-	S10+2
ENSG00000182667	504455	504473	AAATCCTAACCTCGGAGA	34	-	S10+2
ENSG00000138685	26762	26780	GAGTGCAAATTCAGGAGA	34	-	S10+2
ENSG00000183735	12704	12722	AAGCACAAACTGCAATGA	34	-	S10+2
ENSG00000175198	425175	425193	AGGTAAAAACACCTGAGA	34	-	S10+2
ENSG00000185652	6410	6428	CTGGACAAACTCCAGAGG	34	-	S10+2
ENSG00000166435	4181	4199	AAGTAAGTACTCTGGAGA	34	+	S10+2
ENSG00000185808	9225	9243	AAGTTCAAAATCAGGAAA	34	+	S10+2
ENSG00000110696	35299	35317	GAGTACAAAGGCCCGAGA	34	-	S10+2
ENSG00000129038	7415	7433	AAGCTGAAACTCCAGGGA	34	-	S10+2
ENSG00000038532	26791	26809	GAGCACAAGCTCGGGAGT	34	-	S10+2
ENSG00000104442	7393	7411	AGGCTCAAACTCCTGAGC	34	+	S10+2
ENSG00000262879	35345	35363	AAGGACAAACTACGTAAA	34	+	S10+2
ENSG00000144366	55629	55647	GAGTACAAAGGCCTGAGA	34	-	S10+2
ENSG00000075151	191455	191473	AAACACAAGCTCCAGATA	34	+	S10+2
ENSG00000099949	4277	4295	CAGCACAAGCCCCAGGGA	34	-	S10+2
ENSG00000140455	19332	19350	AAGCACACCCCCCAGTGA	34	-	S10+2
ENSG00000168394	801	819	TGGCACAAACTCGGGAGC	34	+	S10+2
ENSG00000068305	102427	102445	AACAACAAACACTGGAGA	34	-	S10+2
ENSG00000142046	27171	27189	GAGCACAGACTCTAGAGA	34	-	S10+2
ENSG00000196498	108227	108245	AAGGAAACACCCCAGAGA	34	+	S10+2
ENSG00000186654	52675	52693	AAACACAAACTCCTGGGG	34	-	S10+2
ENSG00000178996	10468	10486	CAGTCCTAGCTCCAGAGA	34	-	S10+2
ENSG00000154447	149052	149070	AAGTCCAAACCTCAGAGG	34	+	S10+2
ENSG00000179454	62619	62637	AGGCACCAACTCTGGAGT	34	+	S10+2
ENSG00000164327	65233	65251	AAGTACACACTTAGGGGA	34	+	S10+2
ENSG00000167522	209035	209053	AGGTGCAGACTCCAAAGA	34	+	S10+2
ENSG00000120733	66426	66444	AAGTGCAGACTCCGGCAC	34	-	S10+2
ENSG00000197614	23050	23068	GAGCACATACTCTGGAGC	34	+	S10+2
ENSG00000084693	23186	23204	AAGTAGAAACTCAGAAAA	34	-	S10+2
ENSG00000153291	8205	8223	AAGTCCATTCTCCAGGGA	34	-	S10+2
ENSG00000237765	17394	17412	AACTTCAAACTCCTGAGG	34	-	S10+2
ENSG00000134480	21617	21635	AATGACAAACTCTGGAAA	34	+	S10+2
ENSG00000196284	480453	480471	AAGTACAAATGCTGAAGA	34	+	S10+2
ENSG00000105559	1600	1618	AAGTTCAGAGCCCAGAGA	34	+	S10+2
ENSG00000100599	138467	138485	AAGGACAGACCCCTGGGA	34	-	S10+2
ENSG00000198832	7939	7957	AGGAACAAACTCTGGACA	34	+	S10+2
ENSG00000158850	2192	2210	AAGGACAAGGTGCGGAGA	34	+	S10+2
ENSG00000128683	107	125	CAGGACAAACTCCGGCAG	34	-	S10+2
ENSG00000101236	46140	46158	AAAAACAAAGCCCAGAGA	34	+	S10+2
ENSG00000198825	36887	36905	AGGTACACACCCAAGAGA	34	-	S10+2
ENSG00000185684	16097	16115	CTGTGCCATCTCCGGAGA	34	-	S10+2
ENSG00000080845	89780	89798	AAGTTCAAACTCCCCAGC	34	-	S10+2
ENSG00000196367	75763	75781	AGGTTCACACACCGGCGA	34	-	S10+2
ENSG00000248587	99546	99564	CAGAACAGGCTCCGGAGG	34	-	S10+2
ENSG00000152061	56408	56426	AGGAACAAACTCTGGACA	34	-	S10+2
ENSG00000166949	12545	12563	AAGTCCAACCCCCGGCCA	34	-	S10+2
ENSG00000197702	44238	44256	CAACTCAAACCCCAGAGA	34	-	S10+2
ENSG00000157764	155521	155539	AAGTACAAACTTTGAAAA	34	+	S10+2
ENSG00000163788	110243	110261	AACTACAAACTCCTAAGG	34	-	S10+2
ENSG00000151348	133751	133769	AAGAACAAAGTCAGAAGA	34	-	S10+2
ENSG00000124177	162542	162560	GAGGACCTACTCCGGAAA	34	+	S10+2
ENSG00000063244	321	339	AAGCACACACGCAGGGGA	34	-	S10+2
ENSG00000160972	7467	7485	AAGTGCAACCTCCTCAGA	34	-	S10+2
ENSG00000135837	81650	81668	AAGTACAAAAGCTAGAGA	34	-	S10+2
ENSG00000204217	127572	127590	TGGTCCCAACTCCGAAGA	34	-	S10+2
ENSG00000143727	646	664	AAGTTCAAACCCCTGTGG	34	-	S10+2
ENSG00000132570	67549	67567	AAGGACAAACAAAGGAGA	34	-	S10+2
ENSG00000189159	23831	23849	AACTTCAAACTCCTGAGC	34	+	S10+2
ENSG00000087116	156492	156510	TAGTACAAACCCGGGAAG	34	+	S10+2
ENSG00000064313	35887	35905	AAGTTCATACTACTGAGA	34	+	S10+2
ENSG00000167562	11377	11395	CAGAACAATCCCCCGAGA	34	-	S10+2
ENSG00000090863	36045	36063	AAGGACAAGCTCCAGTGT	34	+	S10+2
ENSG00000126106	25796	25814	CCGTCCAAACTCCAGGGA	34	+	S10+2
ENSG00000163635	14851	14869	AAACATCAACTCCAGAGA	34	-	S10+2
ENSG00000005469	29059	29077	AAATACATACTCCTGACA	34	-	S10+2
ENSG00000068654	61688	61706	AAGCCCAGACCCCGGGGC	34	+	S10+2
ENSG00000105176	16709	16727	TGGTACAGTCACCGGAGA	34	-	S10+2
ENSG00000105738	5066	5084	GGGGACAAACTCCAAAGA	34	-	S10+2
ENSG00000198909	7085	7103	AAGCTCAAACTCCTGGAA	34	-	S10+2
ENSG00000228315	24784	24802	AAACACCACCCCCGGAAA	34	+	S10+2
ENSG00000117262	36093	36111	ACGTCCAAACCACGGAAA	34	-	S10+2
ENSG00000092607	9311	9329	TAGTTTAAACTCCGGATA	34	+	S10+2
ENSG00000155463	110	128	AAGTGCCATCTCCGAGGA	34	-	S10+2
ENSG00000104812	15453	15471	CAGCTCAGACCCCAGAGA	34	+	S10+2
ENSG00000174840	1378	1396	AAAAACAAACTCCTGATA	34	-	S10+2
ENSG00000183495	67974	67992	CTGTGCCATCTCCGGAGA	34	-	S10+2
ENSG00000276550	14432	14450	AGGCAGAGACTCCGAAGA	34	-	S10+2
ENSG00000177427	4395	4413	GAGCCCAAAGTCCAGAGA	34	-	S10+2
ENSG00000070087	46829	46847	ATGCACAAACTCCGGGCT	34	+	S10+2
ENSG00000148187	19528	19546	ATGTACAAACTACAGACA	34	-	S10+2
ENSG00000145545	23046	23064	AGGCACAGACTCTGGAGC	34	-	S10+2
ENSG00000140262	271636	271654	AAGTTTAAACCCCGAAGT	34	-	S10+2
ENSG00000183578	28972	28990	GAGCCCAACCTCAGGAGA	34	+	S10+2
ENSG00000068383	143659	143677	CAGTGCCAGCTCCAGAGA	34	-	S10+2
ENSG00000134852	292	310	AAAAGGAAACCCCGGAGA	34	+	S10+2
ENSG00000222041	80136	80154	AAGTCCAAACTAAGGAGT	34	-	S10+2
ENSG00000103769	19091	19109	AAGTACAAACCCCAAACC	34	-	S10+2
ENSG00000235257	95336	95354	GAGTACATACACCAGAGC	34	+	S10+2
ENSG00000114982	48110	48128	AAACCCCAACCCCGGAAA	34	+	S10+2
ENSG00000006704	22429	22447	AAGCAGCAACTCCGAGGA	34	-	S10+2
ENSG00000172530	65562	65580	AAGAACACACTCCTGACA	34	-	S10+2
ENSG00000149823	18273	18291	AAGGACAGACTCAGCAGA	34	-	S10+2
ENSG00000150433	4489	4507	ATGAACAAACCCAGGTGA	34	+	S10+2
ENSG00000118418	745	763	ATGTACCAACTCCAGTGT	34	+	S10+2
ENSG00000160551	111500	111518	AAGCACAACTTCCAAAGA	34	-	S10+2
ENSG00000253471	10778	10796	AAGCACAAGATCCAAAGA	34	-	S10+2
ENSG00000087302	18147	18165	AAGTACAGATTCTGGAGT	34	-	S10+2
ENSG00000159147	20696	20714	AAGCACAGACTCCAGATT	34	+	S10+2
ENSG00000166224	28439	28457	AAGCACAGACTGCAGAGG	34	-	S10+2
ENSG00000071626	21728	21746	AAACACACACTCCTGGGA	34	-	S10+2
ENSG00000120798	34892	34910	AAGTACACACTACTGAGG	34	+	S10+2
ENSG00000186432	48111	48129	AGGTACATACCCAAGAGA	34	+	S10+2
ENSG00000008517	5968	5986	AAGTCCAGACTCGGGACA	34	-	S10+2
ENSG00000111142	1668	1686	AAACACAATATCCGGAGT	34	-	S10+2
ENSG00000176658	40271	40289	AGGTATATACTCAGGAGA	34	+	S10+2
ENSG00000175643	75498	75516	AAGTACCAGCTCTGCAGA	34	-	S10+2
ENSG00000083093	20717	20735	AAGTATACACTCTGGAAA	34	+	S10+2
ENSG00000139182	28427	28445	AAGATCAAAGCCCGGAAA	34	-	S10+2
ENSG00000143776	193451	193469	AAGAAGAAACCCCAGAAA	34	+	S10+2
ENSG00000115295	55474	55492	AAGCTCAAAAGCCAGAGA	34	-	S10+2
ENSG00000164162	11715	11733	GGGTACAAAGTCTGGAGA	34	+	S10+2
ENSG00000122008	14106	14124	GAGCACATACTCAGGAAA	34	-	S10+2
ENSG00000110092	785	803	GAATTCAAACTCCGGGGC	34	-	S10+2
ENSG00000172137	2873	2891	CAGTCCACACTCCAGAGT	34	-	S10+2
ENSG00000165304	53106	53124	AAGAACAGACCCCTGTGA	34	-	S10+2
ENSG00000160877	4361	4379	AAGGACAGAGCCCAGAGA	34	-	S10+2
ENSG00000142230	18011	18029	ATGCACATACTCCTGAGC	34	-	S10+2
ENSG00000124191	69574	69592	AAGTTCCCTCTCCGGCGA	34	-	S10+2
ENSG00000015568	21813	21831	AAACACAAACACCTGAGC	34	-	S10+2
ENSG00000080573	29889	29907	GAGGACAAACCCAAGAGA	34	+	S10+2
ENSG00000096093	31831	31849	CTGCACAGACTCAGGAGA	34	-	S10+2
ENSG00000094914	9115	9133	AATTGCAAACTCAGAAGA	34	+	S10+2
ENSG00000094975	13343	13361	AGGCACGCAGTCCGGAGA	34	-	S10+2
ENSG00000153130	564	582	AATCATAAACTCAGGAGA	34	-	S10+2
ENSG00000174099	100093	100111	AAACACAGACTCTGGAGT	34	-	S10+2
ENSG00000162695	46533	46551	AAGCCCAGAATCCAGAGA	34	-	S10+2
ENSG00000120784	8118	8136	ACATAGAAACTCTGGAGA	34	+	S10+2
ENSG00000131069	26870	26888	AAGTACAGGCTTTGGAGA	34	-	S10+2
ENSG00000086062	51117	51135	AAATAAAAACTCTAGAGA	34	+	S10+2
ENSG00000101574	32038	32056	AAGTTAATACTCAGGAGA	34	+	S10+2
ENSG00000230606	6656	6674	CAGAACACACACCGGAGC	34	+	S10+2
ENSG00000046647	12136	12154	AAGGGCAAAATCCGGACA	34	+	S10+2
ENSG00000083544	171083	171101	AAGAGCAAACTCAGGATA	34	-	S10+2
ENSG00000071575	19623	19641	AGGCACACACTCCTGAGG	34	-	S10+2
ENSG00000114268	16550	16568	AAACACAAAATCCAAAGA	34	+	S10+2
ENSG00000245025	18833	18851	AAGAACCAGCTCCGGAAC	34	+	S10+2
ENSG00000182095	294	312	AAGTACAAAGTCTGGGGG	34	+	S10+2
ENSG00000129255	1376	1394	CAGCACAAACTCCACAAA	34	-	S10+2
ENSG00000243716	48519	48537	GAGCACACACTCGGGAGG	34	-	S10+2
ENSG00000132906	25880	25898	AACCACAAAATCTGGAGA	34	+	S10+2
ENSG00000106052	46071	46089	ATTTACAAACACTGGAGA	34	-	S10+2
ENSG00000101972	77965	77983	AAGTACATATTCCGCAGG	34	-	S10+2
ENSG00000139990	81842	81860	CTATACAAACTCCAAAGA	34	+	S10+2
ENSG00000151067	5228	5246	AAACACATGCTCTGGAGA	34	-	S10+2
ENSG00000164134	68920	68938	AAGCACACAATCCAAAGA	34	-	S10+2
ENSG00000112078	18580	18598	AGGAACAAACTCTGGACA	34	-	S10+2
ENSG00000110237	29700	29718	CACTACAAACTCTGGGGA	34	-	S10+2
ENSG00000081320	21508	21526	TTGTTCATACTCCGGAAA	34	+	S10+2
ENSG00000144810	153292	153310	AAATAGAAACTCTGGGGA	34	-	S10+2
ENSG00000101150	13442	13460	AAATACAAATTCTGAAGA	34	-	S10+2
ENSG00000131171	37245	37263	AAGTGAAAACGCCGGATA	34	-	S10+2
ENSG00000100592	104671	104689	AAGCACAAACTCTAAAGT	34	-	S10+2
ENSG00000065923	53534	53552	AGGCTCAAACTCCTGAGC	34	+	S10+2
ENSG00000156113	193670	193688	CAGGACAATCTCCAGAGT	34	+	S10+2
ENSG00000005801	25406	25424	TTATACAAACTCCAAAGA	34	+	S10+2
ENSG00000178882	91572	91590	AAGGACAAACCCCCAAAA	34	-	S10+2
ENSG00000055147	14701	14719	AAGAACAAGGTCCTGAGA	34	+	S10+2
ENSG00000166135	179	197	AAATACAAACTGCATAGA	34	-	S10+2
ENSG00000146701	3989	4007	AAATCCAAAGTCTGGAGA	34	-	S10+2
ENSG00000138050	9388	9406	AAGAAGAAACTCTGGAGC	34	+	S10+2
ENSG00000006747	86432	86450	AAATACATACTAAGGAGA	34	-	S10+2
ENSG00000158555	86149	86167	AAGGACGGACTCCGGTGG	34	+	S10+2
ENSG00000145779	22886	22904	AAGTCCAAACTCCTTAGC	34	-	S10+2
ENSG00000170860	19859	19877	AACTACAAAATCCAGTGA	34	-	S10+2
ENSG00000070761	12646	12664	TAGCACAGACTGCGGAGT	34	+	S10+2
ENSG00000111885	50493	50511	ACATACAAATTCTGGAGA	34	+	S10+2
ENSG00000120254	72204	72222	AAGTGCAAACTCTGCTGA	34	-	S10+2
ENSG00000169554	58737	58755	AGGTACAACCTCAGGACA	34	+	S10+2
ENSG00000089876	42397	42415	AACTACTAGCTCTGGAGA	34	+	S10+2
ENSG00000115904	137598	137616	AAGTAAAAACTACGGCAA	34	+	S10+2
ENSG00000235162	39212	39230	AAGCACAGATTCCAAAGA	34	-	S10+2
ENSG00000172428	363	381	AAAGACAAACGCCGGTGG	34	+	S10+2
ENSG00000075407	28227	28245	AATCACAAACTCCAAAAA	34	-	S10+2
ENSG00000124467	83864	83882	ACATACACCCTCCGAAGA	34	+	S10+2
ENSG00000166396	33858	33876	AATTATTAACTCCAGAGA	34	-	S10+2
ENSG00000198945	5756	5774	AAGCACATACTGCAGAAA	34	-	S10+2
ENSG00000100425	21217	21235	AAGCCCTGACTCTGGAGA	34	+	S10+2
ENSG00000158062	34044	34062	CAGAACAAACTCCAGGGG	34	+	S10+2
ENSG00000143537	3755	3773	CAGCGGAACCTCCGGAGA	34	-	S10+2
ENSG00000153201	22103	22121	AAATACAAACTTTGGAGG	34	-	S10+2
ENSG00000163071	918	936	ATGCAGAGACTCCAGAGA	34	-	S10+2
ENSG00000124588	2924	2942	AAGCCCAAACCCCAGCGC	34	-	S10+2
ENSG00000116171	11441	11459	AATTCCAAACTCCTGAGC	34	-	S10+2
ENSG00000171130	16299	16317	GAGGGCAAACTCCAGAGC	34	-	S10+2
ENSG00000198483	8719	8737	AAGTACCAGCCACGGGGA	34	+	S10+2
ENSG00000144566	17519	17537	AAGTCCCACCGCCGGAGC	34	-	S10+2
ENSG00000125266	44390	44408	AAGTACGAGCCCCACAGA	34	+	S10+2
ENSG00000104723	290612	290630	AAATACATACACCAGTGA	34	-	S10+2
ENSG00000138678	54285	54303	AAGCACAAATTGAGGAGA	34	-	S10+2
ENSG00000104517	104907	104925	AAGGACTAAGTCCTGAGA	34	+	S10+2
ENSG00000140199	64428	64446	AAGTAAAAACTTCAGAGG	34	+	S10+2
ENSG00000164707	25411	25429	AAGAACTCACTCCAAAGA	34	+	S10+2
ENSG00000116857	3303	3321	AGGTATATACCCCAGAGA	34	+	S10+2
ENSG00000130347	24650	24668	AGGTACAAACCTCAAAGA	34	+	S10+2
ENSG00000219438	203879	203897	AAGGCCACACTCCAGAGG	34	-	S10+2
ENSG00000183386	504	522	AAATAGAAAAGCCGGAGA	34	+	S10+2
ENSG00000158545	52218	52236	AAGAACAGATTCCTGAGA	34	-	S10+2
ENSG00000241945	5217	5235	AGGTGCAAGCTCCAGAGG	34	-	S10+2
ENSG00000214176	25166	25184	AAGCACCATCCCCAGTGA	34	+	S10+2
ENSG00000138496	33215	33233	AAGAAGAAACTCCCGGGA	34	+	S10+2
ENSG00000100558	9112	9130	AAATACAAATTCTGGTGA	34	+	S10+2
ENSG00000083520	25966	25984	AAATACATTCTCCAAAGA	34	+	S10+2
ENSG00000074603	42343	42361	AAGCCCACACTCAGAAGA	34	+	S10+2
ENSG00000162885	15493	15511	AACCTCAAACTCCGGGGC	34	+	S10+2
ENSG00000103091	118120	118138	AAGTATAAACTCAGGAAG	34	+	S10+2
ENSG00000117000	46588	46606	GAGCTCCAACTCTGGAGA	34	-	S10+2
ENSG00000112339	74248	74266	AAATACTGTCTCCAGAGA	34	+	S10+2
ENSG00000160785	5567	5585	AAAGACAGGCTCCAGAGA	34	-	S10+2
ENSG00000114648	3811	3829	AAGGACAAAGTCAGGAGT	34	-	S10+2
ENSG00000164494	92571	92589	AAGTACTGACCTCAGAGA	34	+	S10+2
ENSG00000106299	39931	39949	AAGGACAATCCACAGAGA	34	+	S10+2
ENSG00000151917	13058	13076	AATTCCAAACTCCAGACA	34	-	S10+2
ENSG00000102908	70592	70610	AACTTCAAACTCCCAAGA	34	-	S10+2
ENSG00000115233	25305	25323	AAATGGAAACCCCAGAGA	34	-	S10+2
ENSG00000114473	38591	38609	AAGTTAAATCCCCGGAGT	34	+	S10+2
ENSG00000116874	12138	12156	CAGTTCAAACCCTGGGGA	34	+	S10+2
ENSG00000174485	34658	34676	AAGTACAAACCCCAAACC	34	+	S10+2
ENSG00000124486	115273	115291	AATTTTAAACTCCGGAAA	34	-	S10+2
ENSG00000161526	15531	15549	AAGTACCAAGTCCTGAGT	34	-	S10+2
ENSG00000117395	4987	5005	AAGCCCAAACACAGAAGA	34	+	S10+2
ENSG00000135480	8568	8586	AAGTTCCAACCCAGGAGT	34	-	S10+2
ENSG00000082805	41422	41440	AAGAAAAAACTCAGAAGA	34	-	S10+2
ENSG00000027847	10048	10066	AAGCACCGAGTCCAGAGA	34	-	S10+2
ENSG00000138757	1256	1274	AAGTGCAAACTCCTTAGT	34	+	S10+2
ENSG00000113790	35310	35328	ATTGACAAACTCTGGAGA	34	+	S10+2
ENSG00000101596	24540	24558	AATTAAAAACTCCAGAAA	34	-	S10+2
ENSG00000082438	53537	53555	AAGTGCAAACTCCACACA	34	+	S10+2
ENSG00000100150	29542	29560	GAATCCAAACTCCAGTGA	34	-	S10+2
ENSG00000072121	44880	44898	ATGCACTGACTCAGGAGA	34	+	S10+2
ENSG00000072952	63646	63664	AGGAACAGGCTCCAGAGA	34	+	S10+2
ENSG00000204054	12066	12084	GAGTACCCCCTCCAGAGA	34	-	S10+2
ENSG00000196914	38327	38345	AAATCCAAACTCCTTAGA	34	-	S10+2
ENSG00000125450	536	554	AAGATCCAACCACGGAGA	34	-	S10+2
ENSG00000121964	352675	352693	AAACAGAAACTCCAGAAA	34	+	S10+2
ENSG00000173517	124893	124911	TAGTAAAAACTCAAGAGA	34	+	S10+2
ENSG00000149131	175	193	TAGAAAAAACTCAGGAGA	34	-	S10+2
ENSG00000163913	71916	71934	AGACACAAACCCCAGTGA	34	-	S10+2
ENSG00000156206	84980	84998	AAGAACAGACTCCAGGGC	34	-	S10+2
ENSG00000179364	46939	46957	ATGCACACACTCCCGAGG	34	-	S10+2
ENSG00000080815	28091	28109	AAGTAGAACCGCCTGAGA	34	-	S10+2
ENSG00000180776	25156	25174	AAGTAAAAACCCTGTAGA	34	+	S10+2
ENSG00000116786	48569	48587	AAGTCCACACTCCAGGGG	34	-	S10+2
ENSG00000115365	3371	3389	AGGATCAAACCCTGGAGA	34	+	S10+2
ENSG00000131828	16904	16922	AAGCACTGACTCTGAAGA	34	-	S10+2
ENSG00000151779	100000	100018	ATGTACAAGCCCTGGAAA	34	+	S10+2
ENSG00000261796	829	847	GAGCACAAGCTCCCAAGA	34	+	S10+2
ENSG00000139323	71190	71208	AAATACCTGCTCCAGAGA	34	+	S10+2
ENSG00000197608	28473	28491	AATTTCAAACTGCAGAGA	34	+	S10+2
ENSG00000171453	627	645	AAGAACAAACTATGGAGG	34	-	S10+2
ENSG00000106665	59090	59108	TAGTGCAAATTCAGGAGA	34	-	S10+2
ENSG00000162576	4802	4820	AAGCACACACCCCAGAAC	34	+	S10+2
ENSG00000170954	1009	1027	AAGCACAGTATCCAGAGA	34	+	S10+2
ENSG00000162104	88958	88976	AAGTACACTCCACGGAGT	34	+	S10+2
ENSG00000107902	15438	15456	AGGTCCACACCCTGGAGA	34	-	S10+2
ENSG00000122884	47385	47403	AAGAACAAAGTCTGGGGA	34	+	S10+2
ENSG00000011105	207811	207829	AAGACCACACTCCGAAGT	34	-	S10+2
ENSG00000184384	4814	4832	AAGTACAAGTTCAGGGGA	34	+	S10+2
ENSG00000177675	83136	83154	AAGTCCAAAATCTGAAGA	34	+	S10+2
ENSG00000157827	248194	248212	AAGTACCAACCCAAAAGA	34	-	S10+2
ENSG00000164465	13950	13968	AAAGACCAGCTCCAGAGA	34	-	S10+2
ENSG00000110344	11249	11267	AAGGACATGCTCCAGGGA	34	-	S10+2
ENSG00000157680	211223	211241	AAGCACAAACTCCCAAAG	34	+	S10+2
ENSG00000112419	250926	250944	AAGTACAAACCCTGCATA	34	-	S10+2
ENSG00000049759	182940	182958	AAGCACAAACAACAGTGA	34	-	S10+2
ENSG00000091527	1846	1864	AAGTACAATCACCGATGT	34	-	S10+2
ENSG00000090060	18647	18665	AAGAAACAACTCTGGAGA	34	-	S10+2
ENSG00000167900	3214	3232	AAGTACAACTTCTGGAGT	34	+	S10+2
ENSG00000228716	808	826	AAGTCCCAGCCCTGGAGA	34	+	S10+2
ENSG00000177302	31842	31860	AATTACAACCTCAGGTGA	34	+	S10+2
ENSG00000221823	43082	43100	TAGTGCTAACTCCAGTGA	34	+	S10+2
ENSG00000153823	16436	16454	AACTACAAACTCAGAAAA	34	+	S10+2
ENSG00000134259	34210	34228	AAGAAAAATCTCAGGAGA	34	+	S10+2
ENSG00000178184	45391	45409	ATCTCCAAACTTCGGAGA	34	+	S10+2
ENSG00000186329	79551	79569	AAGCAATAACTCCAGAGC	34	-	S10+2
ENSG00000107201	54580	54598	AAGTAGACACTCAGGAAA	34	+	S10+2
ENSG00000130254	11236	11254	GGGCCCAAACTCGGGAGA	34	+	S10+2
ENSG00000114439	203314	203332	ACACACACACTCCGCAGA	34	-	S10+2
ENSG00000114770	68600	68618	AGGAACAAACCCCACAGA	34	+	S10+2
ENSG00000157823	21823	21841	AAGTGCAAACACTGGATA	34	+	S10+2
ENSG00000111880	163040	163058	GAGTAGAAACTCTGGGGA	34	+	S10+2
ENSG00000151466	73067	73085	TAGTCCAAATCCCGAAGA	34	+	S10+2
ENSG00000138031	74839	74857	AAGCAGAAACTCCTGATA	34	+	S10+2
ENSG00000158411	7861	7879	CAGTACATACCCTGGGGA	34	+	S10+2
ENSG00000066084	120631	120649	TAGAAGAAACCCCAGAGA	34	-	S10+2
ENSG00000101290	13690	13708	ATGCACAAACTCAAGGGA	34	-	S10+2
ENSG00000180957	27908	27926	CAGCACAGACTTCAGAGA	34	+	S10+2
ENSG00000164830	92654	92672	AAGCCCAAAGTCCAGAGT	34	-	S10+2
ENSG00000173852	94273	94291	TTGCACATACTCCTGAGA	34	+	S10+2
ENSG00000102858	47533	47551	AAGGACACTCCCTGGAGA	34	-	S10+2
ENSG00000152904	1066	1084	TAGCACAGAGTCCGGAGG	34	-	S10+2
ENSG00000120694	16740	16758	AAGTCCCAACTGAGGAGA	34	+	S10+2
ENSG00000243927	23173	23191	AAATACAAACACCGAGGG	34	-	S10+2
ENSG00000169762	35475	35493	AAGTACAAAATGCAGAGC	34	+	S10+2
ENSG00000125107	68164	68182	AAATTCAAACTCCGAAAT	34	+	S10+2
ENSG00000111832	18420	18438	AATAACAAACTCAAGAGA	34	-	S10+2
ENSG00000127329	16067	16085	AAATACCAACTCCAGGAA	34	+	S10+2
ENSG00000183718	5722	5740	AGGCAAATACTCCAGAGA	34	+	S10+2
ENSG00000230615	28317	28335	AAATGCACACCCAGGAGA	34	-	S10+2
ENSG00000181804	520839	520857	AAGAACAATCTTAGGAGA	34	+	S10+2
ENSG00000100601	17517	17535	TAGCACAAACTCAGGTGT	34	+	S10+2
ENSG00000110497	79034	79052	CAGGACTAACTCCAGAGC	34	+	S10+2
ENSG00000254986	4806	4824	GAGCACAAGCTCTGGAGT	34	-	S10+2
ENSG00000128578	30024	30042	AAGTCCAAACTCCTTAGC	34	-	S10+2
ENSG00000075240	382	400	AAGCACACAGCCAGGAGA	34	-	S10+2
ENSG00000258484	69045	69063	AGGAACAAATTCCGGACA	34	-	S10+2
ENSG00000135245	1159	1177	AAGAACATGCCCTGGAGA	34	-	S10+2
ENSG00000111725	1880	1898	AAAACCAAACTCCGGAAG	34	-	S10+2
ENSG00000197536	7197	7215	AAATACACTCTCCAAAGA	34	-	S10+2
ENSG00000088387	9874	9892	ATGAACAAACCCTGAAGA	34	+	S10+2
ENSG00000125618	42348	42366	AGGTACAACGCCCGGAGC	34	+	S10+2
ENSG00000109756	256483	256501	AAGCAAAAACACCGGGAA	34	-	S10+2
ENSG00000253540	1055	1073	GAGTTCAGACCCAGGAGA	34	+	S10+2
ENSG00000031823	10655	10673	AAGTACCTACCTCGGAGT	34	+	S10+2
ENSG00000171862	14644	14662	GGGGCCAAACTCCAGAGA	34	-	S10+2
ENSG00000175183	17647	17665	AAGCACAAAGACCAGTGA	34	+	S10+2
ENSG00000100888	32152	32170	GAGCACAGACTCTGGAGC	34	+	S10+2
ENSG00000188419	47619	47637	AAGTACAACCTCTGTTGA	34	+	S10+2
ENSG00000176444	8953	8971	AAGCACAGACGGCGGAGG	34	+	S10+2
ENSG00000005889	31763	31781	CAGTACTCACACCGGTGA	34	-	S10+2
ENSG00000148344	12744	12762	GAGCACAAACTCCAGTCA	34	+	S10+2
ENSG00000187147	85813	85831	AGGAACAATCCCGGGAGA	34	-	S10+2
ENSG00000151239	1847	1865	AAGTACAGACTTCTGAAA	34	+	S10+2
ENSG00000109929	3819	3837	AAGTACAAACAACCGAAA	34	-	S10+2
ENSG00000173402	56413	56431	CAGCACAACCTCCTGAAA	34	-	S10+2
ENSG00000170836	14654	14672	ATGGAGAAACCCCAGAGA	34	-	S10+2
ENSG00000009335	93062	93080	AAGCTCAAAATCCAGAAA	34	-	S10+2
ENSG00000103274	4691	4709	ATGCACACACTCCAGACA	34	-	S10+2
ENSG00000109944	41764	41782	AAGTACTAAGTCCTAAGA	34	-	S10+2
ENSG00000114904	56017	56035	GAGCCCAAAGTCCGGAGG	34	+	S10+2
ENSG00000197008	38085	38103	AAGTACAACCAAAGGAGA	34	-	S10+2
ENSG00000115232	16296	16314	AAGCACATACTCAGATGA	34	-	S10+2
ENSG00000099385	29444	29462	AACCTCAAACTCCAGAGC	34	+	S10+2
ENSG00000175764	191206	191224	AAGTAAGAACTCAGGAGT	34	+	S10+2
ENSG00000087842	54772	54790	AAGCCCAGACTCTGGAGC	34	+	S10+2
ENSG00000020577	189177	189195	AAATACAGACTTCTGAGA	34	-	S10+2
ENSG00000117868	98184	98202	AGGTACAAAGCCCAGAGG	34	+	S10+2
ENSG00000171953	20637	20655	AAGCACAAGCTCCTGAAG	34	+	S10+2
ENSG00000168887	3394	3412	AAGCAGAGACTCCAGGGA	34	+	S10+2
ENSG00000100142	53732	53750	TATCACAGACTCCGGAGT	34	-	S10+2
ENSG00000176845	1976	1994	AGTCACAAACACCGGAGG	34	-	S10+2
ENSG00000177409	13121	13139	AAGGACAAACCCCATGGA	34	+	S10+2
ENSG00000023516	27686	27704	AAATACAAAATCCGGCCA	34	-	S10+2
ENSG00000091039	26418	26436	AAGCAGGAGCTCCAGAGA	34	+	S10+2
ENSG00000130147	30835	30853	AAGATCAAACTCCAAGGA	34	-	S10+2
ENSG00000035664	6587	6605	CAGTACAGACTACTGAGA	34	+	S10+2
ENSG00000264364	8716	8734	TAGTTCCACCTCCAGAGA	34	-	S10+2
ENSG00000182985	175093	175111	ATGGTCAAACTCCAGAGG	34	+	S10+2
ENSG00000188818	16227	16245	GAGCACACACTGCGGGGA	34	+	S10+2
ENSG00000100354	128706	128724	AAGAAAAATCTACGGAGA	34	-	S10+2
ENSG00000257390	10479	10497	AAGTACAGACACCTCAGA	34	+	S10+2
ENSG00000144909	16677	16695	AAATAAAAAATCCGGAGC	34	+	S10+2
ENSG00000134138	26783	26801	AAATCCAAGCTCCAGAAA	34	+	S10+2
ENSG00000196821	69730	69748	AAGATAAAACTACGGAGA	34	+	S10+2
ENSG00000114019	1393	1411	GAGGGCCGACTCCGGAGA	34	+	S10+2
ENSG00000179954	4026	4044	GAGTGGAAAGTCCGGAGA	34	-	S10+2
ENSG00000145623	17145	17163	AAGTAAAATCTCAGGAAA	34	-	S10+2
ENSG00000144668	307063	307081	CAGCACCCACCCCAGAGA	34	-	S10+2
ENSG00000131844	14078	14096	GAGAACAAATTCTGGAGA	34	-	S10+2
ENSG00000088970	693	711	CAGAGCAAACTCCAGAAA	34	-	S10+2
ENSG00000100605	111279	111297	AAGTCCAAACTCCTCAGC	34	+	S10+2
ENSG00000115828	13106	13124	AGGTAGAAACTCCACAGA	34	-	S10+2
ENSG00000078487	12723	12741	AAGTACTAGCTCCAGGAA	34	+	S10+2
ENSG00000070950	163864	163882	CAGTCCAAACACCGGTGT	34	+	S10+2
ENSG00000157837	73165	73183	AAGTCCAAAGGCCTGAGA	34	+	S10+2
ENSG00000135617	2747	2765	AAATACTAACCCTGGAGC	34	+	S10+2
ENSG00000112335	36374	36392	AAGAACAGTCTCCAGAAA	34	+	S10+2
ENSG00000088038	5270	5288	CAGTACCCACTCCAGTGA	34	-	S10+2
ENSG00000067365	23302	23320	AAGCACAGGCTCAGGAGT	34	-	S10+2
ENSG00000063245	29587	29605	AAATTCAAATTTCGGAGA	34	-	S10+2
ENSG00000119408	14897	14915	AAGAACAAAGACAGGAGA	34	-	S10+2
ENSG00000104408	4228	4246	AAGTACAAACTACTGTAA	34	+	S10+2
ENSG00000013619	95083	95101	AAGCACACATTCCAGAGG	34	-	S10+2
ENSG00000135931	35693	35711	AAATACAAACTGCCAAGA	34	-	S10+2
ENSG00000158470	48526	48544	CAGCTCAAACTCCTGAGC	34	+	S10+2
ENSG00000174579	45346	45364	CAGCAGCAACTCCGAAGA	34	+	S10+2
ENSG00000089902	29466	29484	AAGAACAAACTCCAGGAC	34	-	S10+2
ENSG00000186417	57495	57513	AAGTAGCAGCCCCAGAGA	34	-	S10+2
ENSG00000137812	55158	55176	AAATACAAACAGCCGAGA	34	-	S10+2
ENSG00000163947	84017	84035	AAGTCCTAATTCCTGAGA	34	+	S10+2
ENSG00000164975	2362	2380	AAGCTCATACTCTGGAAA	34	-	S10+2
ENSG00000107957	204049	204067	AAAGCCAAACTCCAGAGT	34	+	S10+2
ENSG00000117859	152126	152144	AAATAAAAACTCCTGAGC	34	-	S10+2
ENSG00000157110	60833	60851	AAACACACGCTCCCGAGA	34	-	S10+2
ENSG00000139668	14898	14916	TAGCACAAGCTCAGAAGA	34	-	S10+2
ENSG00000124831	116533	116551	AGGCACAAACTCTGAAAA	34	-	S10+2
ENSG00000083123	194803	194821	AAACACAAACTCTAAAGA	34	-	S10+2
ENSG00000163393	89746	89764	AATAACAAACTCAGGAGG	34	-	S10+2
ENSG00000157796	37111	37129	AAGTGCAAATTCCTGAGC	34	-	S10+2
ENSG00000137824	7246	7264	AAGTACAAACTTCTGGGG	34	+	S10+2
ENSG00000055163	105946	105964	ACGCAAGAACTCCAGAGA	34	-	S10+2
ENSG00000040933	62969	62987	AAGCACTCACTCAGGAAA	34	-	S10+2
ENSG00000141759	851	869	AAGGACGCACCCAGGAGA	34	+	S10+2
ENSG00000146122	34796	34814	AAGTACCATCCCCCAAGA	34	-	S10+2
ENSG00000180357	187390	187408	AAGATCAAACTCCTTAGA	34	-	S10+2
ENSG00000152465	9191	9209	AAGCACATACTGCAGTGA	34	+	S10+2
ENSG00000113327	30260	30278	GAGAACAAACCCCCAAGA	34	-	S10+2
[truncated: 9,174 more rows]

## Sheet: S30
gene_id	start	end	sequence	score	strand	ASO	DEG
ENSG00000165060	50360	50378	GCAATACATGGATTGGGG	45	-	S30	N
ENSG00000147316	224795	224813	GCAATACTTGGATTGGGG	43	-	S30	N
ENSG00000105928	5769	5787	GCAGGACATGGATTGGGG	41	+	S30	N
ENSG00000169756	47953	47971	GCAATTCATGAATTGGGG	41	-	S30	N
ENSG00000157350	2240	2258	GCAATACCAGGATTGGGG	41	+	S30	N
ENSG00000164048	17692	17710	GCTATACATGGCTTGGGG	41	-	S30	N
ENSG00000168234	86862	86880	GCAATCCATGGAATGGGG	41	-	S30	N
ENSG00000155868	7544	7562	GCAATACATAGACTGGAG	40	+	S30	N
ENSG00000053747	119333	119351	GCAACACAAGAATTGGGG	40	-	S30	N
ENSG00000068654	3584	3602	GCAACCCATGGAATGGGG	40	+	S30	N
ENSG00000151474	586736	586754	GAAATACATGGATTGAGG	40	+	S30	Y_Up
ENSG00000143147	30164	30182	GCATCACATGGATGGGGG	40	+	S30	N
ENSG00000067798	174917	174935	ACAACACAGGGATTGGGG	40	-	S30	Y_up
ENSG00000113638	175287	175305	ACAACCCATGGATTGGGG	40	+	S30	N
ENSG00000151743	12384	12402	GCAATCCACGGAATGGGG	40	+	S30	N
ENSG00000179152	469	487	GCAACACTTGGAATGGGG	40	-	S30	N
ENSG00000171914	153422	153440	GCAAGACAGGGATAGGGG	39	-	S30
ENSG00000157326	12281	12299	GCAGCCCATGGATCGGGG	39	-	S30
ENSG00000163785	72731	72749	GCCTTACATGAATTGGGG	39	+	S30
ENSG00000148219	457558	457576	GCAACACATGGGCTGGGA	39	+	S30
ENSG00000145934	476879	476897	GCAATACATGGTTTAGGA	39	-	S30
ENSG00000196646	1035	1053	GCAACACACGGAGTGGGA	39	-	S30
ENSG00000137502	85017	85035	GCAATACCTGAATTAGGG	39	+	S30
ENSG00000233384	967	985	GCACTTCATGGATTGGAG	39	+	S30
ENSG00000146776	101492	101510	GCAAAACATAAATTGGGG	39	+	S30
ENSG00000144583	106584	106602	GCAGGACATGGAGTGGGG	39	+	S30
ENSG00000112249	24019	24037	GCAAAACATGGAGTGGGA	39	+	S30
ENSG00000114670	708	726	GCACTACATGGAGGGGGG	39	-	S30
ENSG00000130707	5536	5554	GCAATAAATGTATTGGGG	39	-	S30
ENSG00000149150	11993	12011	GCAAAACATGGGTGGGGG	39	+	S30
ENSG00000125970	25305	25323	GCCAAGCATGGATTGGGG	39	-	S30
ENSG00000226419	34986	35004	GCAATTCATGAGTTGGGG	39	-	S30
ENSG00000167522	168384	168402	ACAATACAGGGGTTGGGG	39	+	S30
ENSG00000021762	12003	12021	TCAACACATGGATTGAGG	39	+	S30
ENSG00000067369	92984	93002	GTAGCACATGGATTGGGG	39	+	S30
ENSG00000156218	241987	242005	GCAACCCACGGAATGGGG	39	-	S30
ENSG00000104626	49155	49173	GCAAAACAAGGGTTGGGG	39	-	S30
ENSG00000092820	13561	13579	GCAAACCATGGGTTGGGG	39	+	S30
ENSG00000135108	14919	14937	GCAACACTGGGACTGGGG	39	+	S30
ENSG00000111885	25280	25298	ACAATGCAGGGATTGGGG	39	+	S30
ENSG00000235162	36902	36920	TCAACACATGAATTGGGG	39	-	S30
ENSG00000069869	138944	138962	TCAATACATTGATTGGGG	39	+	S30
ENSG00000164221	7253	7271	GCGATTCATGAATTGGGG	39	+	S30
ENSG00000144736	42404	42422	ACAATTCAAGGATTGGGG	39	+	S30
ENSG00000115365	19441	19459	GCAATCCATGGACTGGTG	39	+	S30
ENSG00000139364	431438	431456	GCAACACATGAATTGGGT	39	-	S30
ENSG00000187630	13217	13235	GCAGCCCATGGATCGGGG	39	-	S30
ENSG00000175764	79101	79119	GCATAACATGGAGTGGGG	39	+	S30
ENSG00000136143	198524	198542	GCAACACATGGACTGAGA	39	+	S30
ENSG00000119682	4776	4794	GCATTACCTGAATTGGGG	39	+	S30
ENSG00000148484	60743	60761	GCAACACATGGGTTGCGG	39	+	S30
ENSG00000150687	82923	82941	GCAATTCAGGGCTTGGGG	39	-	S30
ENSG00000170919	3180	3198	GCAGGACATGGATGGGGG	39	-	S30
ENSG00000122547	111154	111172	GCAAAACATGGAGGGGGG	39	-	S30
ENSG00000136205	139791	139809	GCATTACCTGGCTTGGGG	39	+	S30
ENSG00000149177	73717	73735	GCAACACAGGGACTAGGG	39	-	S30
ENSG00000169084	240842	240860	GCAAGGCATGGGTTGGGG	39	+	S30
ENSG00000126217	71201	71219	GCCAGCCATGGATTGGGG	39	-	S30
ENSG00000100479	23349	23367	GCATTACGTGAATTGGGG	39	+	S30
ENSG00000119685	301392	301410	ACAATACAGGGGTTGGGG	39	-	S30
ENSG00000146143	222036	222054	GCAACACCTGGATTTGGG	39	-	S30
ENSG00000101266	61374	61392	GCAGTGCAGGGATTGGGG	39	+	S30
ENSG00000245694	39657	39675	ACAATACATGGACTGGGT	39	+	S30
ENSG00000143786	161855	161873	GCACTTCATGGATTGGAG	39	-	S30
ENSG00000139793	17682	17700	GCAACCCCTGGACTGGGG	39	-	S30
ENSG00000116260	9263	9281	GCAATACATGGATGGGAA	39	-	S30
ENSG00000074054	303881	303899	GCAGTGCATGGTTTGGGG	39	+	S30
ENSG00000108773	220	238	GCAGCACAGGGACTGGGG	39	+	S30
ENSG00000061676	125349	125367	GCATCACATGGTGTGGGG	38	+	S30
ENSG00000122729	13278	13296	GCATGACATAGACTGGGG	38	-	S30
ENSG00000197555	9502	9520	GCAATACAAGGACAGAGG	38	-	S30
ENSG00000172349	47234	47252	GCAATCCACAGAATGGGG	38	-	S30
ENSG00000175137	1145	1163	GGAATACATGGGTGGGGG	38	+	S30
ENSG00000188211	12203	12221	GCAGTAGTTGGATTGGGG	38	-	S30
ENSG00000151693	43202	43220	ACAAAAAATGGATTGGGG	38	-	S30
ENSG00000095002	132547	132565	ACAATTCATGAATCGGGG	38	-	S30
ENSG00000198542	22262	22280	GCAATTCATGGACAAGGG	38	-	S30
ENSG00000131263	4568	4586	GCATTACATAGATTGGTG	38	+	S30
ENSG00000189403	7314	7332	GCAACACAGGGGTTAGGG	38	+	S30
ENSG00000153015	178835	178853	ACAACCCATGGATTGGGA	38	-	S30
ENSG00000175356	95290	95308	GGATGACATGGATTGGGG	38	+	S30
ENSG00000134490	57196	57214	GCAATACGTGGCTCGAGG	38	+	S30
ENSG00000167291	83269	83287	GCAGTGCACGGCTTGGGG	38	+	S30
ENSG00000069020	26413	26431	GCAACCCATGGATTAAGG	38	-	S30
ENSG00000178950	25747	25765	GCCACACATGGACTGTGG	38	+	S30
ENSG00000119514	38532	38550	GCCACACAAGGCTTGGGG	38	-	S30
ENSG00000153814	333838	333856	GCAATCTATGGATTAGGG	38	+	S30
ENSG00000185420	532939	532957	GGATGACATGGATTGGGG	38	+	S30
ENSG00000143543	806	824	GCACCACATGGAATGAGG	38	+	S30
ENSG00000107862	90678	90696	GCAGCACCTGGAGTGGGG	38	-	S30
ENSG00000100731	171158	171176	AAAAAACATGGATTGGGG	38	-	S30
ENSG00000120647	50681	50699	GCAATTCATGGATGGTGG	38	-	S30
ENSG00000163359	68892	68910	GCTTTACATGGATTGGTG	38	+	S30
ENSG00000073711	45069	45087	ACAAGATATGGATTGGGG	38	-	S30
ENSG00000110427	12396	12414	GCAATAAGTGGATTGGAG	38	-	S30
ENSG00000131269	33749	33767	GCAACCCATGGAATGGGA	38	+	S30
ENSG00000161204	4769	4787	ACAATACATGGCCTGAGG	38	-	S30
ENSG00000197756	68219	68237	GCAATACATGGCTGGGTG	38	-	S30
ENSG00000248098	20993	21011	GCCTCACATGGATGGGGG	38	-	S30
ENSG00000160271	29265	29283	GCCATTCCTGGATCGGGG	38	+	S30
ENSG00000145526	96800	96818	GCCATATATGGTTTGGGG	38	+	S30
ENSG00000141905	61670	61688	GCAAAGCCTGGACTGGGG	38	-	S30
ENSG00000163866	125124	125142	GCAATCCTTGGATTGTGG	38	+	S30
ENSG00000186153	89704	89722	TCATTGCATGGATTGGGG	38	-	S30
ENSG00000155511	190577	190595	GCAGTACCTGGATCAGGG	38	-	S30
ENSG00000135241	94731	94749	GCAGCCCATGGGTTGGGG	38	+	S30
ENSG00000144524	7889	7907	GCAACACATGTCCTGGGG	38	-	S30
ENSG00000178188	875	893	GAATTACATGGAATGGGG	38	-	S30
ENSG00000173406	618352	618370	GCTATACATGTATGGGGG	38	+	S30
ENSG00000091157	27601	27619	GCAATACATAGGCAGGGG	38	-	S30
ENSG00000164659	59082	59100	ACAACACATGGAGTGGAG	38	+	S30
ENSG00000171735	778249	778267	GCAATACGTGCATGGGGG	38	-	S30
ENSG00000145147	169925	169943	GCAACACAAGGAAAGGGG	38	-	S30
ENSG00000104365	44696	44714	GCAAAACATGGATGGGTG	38	-	S30
ENSG00000152061	520716	520734	TCATTACATGGCTTGGGG	38	-	S30
ENSG00000166949	35099	35117	GCAACACTTGGATTAAGG	38	-	S30
ENSG00000006125	33897	33915	GCAAGCCATGGACTGGGA	38	-	S30
ENSG00000175467	3552	3570	GCGAGACATGGAGCGGGG	38	-	S30
ENSG00000134882	160650	160668	GCAATACATGGAAGGGGT	38	-	S30
ENSG00000235257	54880	54898	GCAAAGCAAGGACTGGGG	38	+	S30
ENSG00000125826	16177	16195	GCATCACCTGGAGTGGGG	38	-	S30
ENSG00000196878	2610	2628	GTACTACACGGACTGGGG	38	+	S30
ENSG00000112695	5444	5462	GGAAGACATGAATTGGGG	38	+	S30
ENSG00000075651	78457	78475	GCAGCACATGGTTTGGAG	38	+	S30
ENSG00000285283	121180	121198	GGATAACATGGATTGGGG	38	-	S30
ENSG00000083544	77214	77232	GCAACACATGGGATGGGA	38	-	S30
ENSG00000114268	44072	44090	GCATTACGAGGACTGGGG	38	+	S30
ENSG00000103064	16839	16857	ACAACACATGGACTGGTG	38	-	S30
ENSG00000010270	46727	46745	GAAATACATGGCTTGGGA	38	-	S30
ENSG00000151067	169652	169670	GTAATACAGAGATTGGGG	38	-	S30
ENSG00000285641	9364	9382	GCACCACATGGAATGAGG	38	+	S30
ENSG00000171889	53665	53683	GCAATACACGGACGGGGC	38	+	S30
ENSG00000153246	41938	41956	GCATCACATGGAGAGGGG	38	+	S30
ENSG00000169398	231642	231660	GCAATAAGGGGATTGGGG	38	+	S30
ENSG00000049323	379302	379320	GCAATCCAGGGATTTGGG	38	-	S30
ENSG00000136040	114882	114900	GCAGAACATGAACTGGGG	38	-	S30
ENSG00000142798	53473	53491	GCACTGCCTGGACTGGGG	38	+	S30
ENSG00000145982	424526	424544	GAATCACATGGACTGGGG	38	-	S30
ENSG00000140104	21131	21149	GCAATACTTGGTCTGAGG	38	-	S30
ENSG00000187231	99229	99247	GCAGTTCATGGCCTGGGG	38	+	S30
ENSG00000105662	13022	13040	ACAACACGGGGATTGGGG	38	-	S30
ENSG00000092140	3259	3277	GCAAAACACAGATTGGGA	38	-	S30
ENSG00000065485	48000	48018	GCCAAACACGGACCGGGG	38	-	S30
ENSG00000103061	17873	17891	ACAACACATGGACTGGTG	38	+	S30
ENSG00000134313	90705	90723	TCAATACATGGGATGGGG	38	+	S30
ENSG00000137563	5995	6013	GCTATACATGTTTTGGGG	38	+	S30
ENSG00000230615	3568	3586	ACAACCCATGGAATGGGG	38	-	S30
ENSG00000106244	8276	8294	GCACTACGTGGGCTGGGG	38	+	S30
ENSG00000162434	107079	107097	GCAGCCCATGGATTGGAG	38	+	S30
ENSG00000172830	2244	2262	GCAATACCTGGAGTGTGG	38	-	S30
ENSG00000101752	94666	94684	GCAATACATGGTGCAGGG	38	-	S30
ENSG00000134201	52636	52654	GCAGCACATGGTTGGGGG	38	-	S30
ENSG00000138688	89148	89166	GCAACCCATGGAATGGGA	38	-	S30
ENSG00000144668	120290	120308	GCAAAGCAAGGACTGGGG	38	-	S30
ENSG00000147364	59847	59865	GCAATCCACGGAATGGGA	38	-	S30
ENSG00000066629	95494	95512	GCAGCACATGGGGTGGGG	38	-	S30
ENSG00000153317	94027	94045	GCAACACTTGGGTTGAGG	38	+	S30
ENSG00000240303	96069	96087	GGAAAACATGGATTGGAG	38	+	S30
ENSG00000086200	11846	11864	GCCACGCATGGATGGGGG	38	-	S30
ENSG00000067113	74879	74897	ACAATGCAGGGACTGGGG	38	+	S30
ENSG00000235535	99802	99820	GCAGCACAGGGGTTGGGG	38	-	S30
ENSG00000149090	16346	16364	GCTTTACATGGACTGGAG	38	+	S30
ENSG00000076716	85783	85801	GAAATACATGGGTGGGGG	38	+	S30
ENSG00000198947	864635	864653	GCAACCCATGGAGTGGGA	38	+	S30
ENSG00000196535	46711	46729	GCTAGAGATGGATTGGGG	38	+	S30
ENSG00000148498	287150	287168	GCAATTTGTGGATTGGGG	38	+	S30
ENSG00000102471	29524	29542	ACAATACACGGGTTAGGG	38	-	S30
ENSG00000156831	7526	7544	GCAGTACAGGGGCTGGGG	38	-	S30
ENSG00000143198	30757	30775	GCCACACATGGGTAGGGG	38	-	S30
ENSG00000060982	117733	117751	ACAACACAGGGATTAGGG	38	+	S30
ENSG00000157216	177462	177480	GCCACACTTGGATTGGAG	38	+	S30
ENSG00000025039	34992	35010	ACAACACAGGGGTTGGGG	38	+	S30
ENSG00000100243	30788	30806	GCAACACAAGGGGTGGGG	38	+	S30
ENSG00000106554	192830	192848	GCCATACATTGAATGGGG	38	+	S30
ENSG00000166575	166578	166596	ACAACCCATGGATTGGGA	38	-	S30
ENSG00000229140	4181	4199	GCAGTACATGGTTTGGGC	38	+	S30
ENSG00000235501	13507	13525	GCAATTCATGAATTGGGC	38	-	S30
ENSG00000186501	8915	8933	GCACTACATGGATGGCGG	38	-	S30
ENSG00000075188	15701	15719	GCAACCCATAGAATGGGG	38	+	S30
ENSG00000235954	28944	28962	GCAGTACATGGAGTGGGC	38	-	S30
ENSG00000157404	37352	37370	GCCTCACAGGGATTGGGG	38	-	S30
ENSG00000151576	16717	16735	GCAATTCATGAACTGGGA	38	-	S30
ENSG00000265479	45991	46009	TCAATACATGAATTAGGG	38	-	S30
ENSG00000171703	8261	8279	GCCACAAATGGACTGGGG	38	-	S30
ENSG00000205758	42616	42634	GCAATACAGGGGCTGGAG	38	+	S30
ENSG00000174891	188978	188996	GCAAGACAAGGACTGGGA	38	-	S30
ENSG00000137478	84479	84497	GCAATACATTGTTTGGGA	38	+	S30
ENSG00000153956	264607	264625	GAATTACATGGATTAGGG	38	+	S30
ENSG00000173210	13750	13768	GGAAGGCATGGATTGGGG	38	-	S30
ENSG00000106829	56259	56277	GCTATACATGCAGTGGGG	38	-	S30
ENSG00000078808	12792	12810	GCCATCCATGTATTGGGG	38	+	S30
ENSG00000157570	156736	156754	GCAACCCATGGAATGGGA	38	-	S30
ENSG00000151327	43540	43558	ACAACCCATGGATTGGGA	38	-	S30
ENSG00000153944	22455	22473	GCAATACATAGACTAAGG	38	-	S30
ENSG00000023318	91253	91271	GCATTACATGGGTTGGGT	38	+	S30
ENSG00000239605	96966	96984	GCAACACAGGCACTGGGG	38	+	S30
ENSG00000135541	94808	94826	ACAACACAGGGATTAGGG	38	+	S30
ENSG00000116649	2278	2296	GCAAGACAGGGGCTGGGG	38	+	S30
ENSG00000235531	83833	83851	GCAAAACAAGGACTGGAG	38	-	S30
ENSG00000008018	16503	16521	ACAACACGGGGATTGGGG	38	+	S30
ENSG00000198873	139131	139149	GCAACACACGTCTTGGGG	38	-	S30
ENSG00000164292	64932	64950	GCAACACAAGGCTTGGAG	38	-	S30
ENSG00000132792	146979	146997	GCAAGACATGAACTGGGA	38	-	S30
ENSG00000255730	67600	67618	GCCTCACATGGATGGGGG	38	-	S30
ENSG00000137819	7194	7212	GCAAAACCTGGATCGGAG	38	-	S30
ENSG00000089094	129536	129554	ACAACACAAGGGTTGGGG	38	+	S30
ENSG00000112759	12589	12607	GCAATAAATGGGGTGGGG	38	-	S30
ENSG00000111271	47090	47108	GCAAAATATGGCTTGGGG	38	-	S30
ENSG00000111907	65277	65295	GTAATACATGAATTGGGA	38	-	S30
ENSG00000186187	1511	1529	GCAGTAAATGGATTGGGA	38	-	S30
ENSG00000080503	35515	35533	GCAAGACAGGGAACGGGG	38	-	S30
ENSG00000204469	11206	11224	GCAAAACATGAATTGGGT	38	-	S30
ENSG00000197467	5988	6006	GCAATACATGGGGTGGGT	38	-	S30
ENSG00000068724	49214	49232	GCAACACAGGCACTGGGG	38	-	S30
ENSG00000112699	33114	33132	GCAAAACATGGGTTTGGG	38	+	S30
ENSG00000156011	18604	18622	GCAATTCATGAATTGGGC	38	+	S30
ENSG00000115107	15064	15082	GCAAAGCATGGACGGGGG	38	-	S30
ENSG00000138640	104697	104715	GCCAGACAAGGACCGGGG	37	+	S30
ENSG00000173926	111648	111666	GCACCACACAGATTGGGA	37	+	S30
ENSG00000067141	251974	251992	GAAGCACATGGATTAGGG	37	-	S30
ENSG00000160209	7996	8014	GGAATCCACGGAGTGGGG	37	-	S30
ENSG00000130939	125458	125476	GCAATACTAGAATTGGGA	37	-	S30
ENSG00000074410	4468	4486	GCAGTACATGGTTAGGGA	37	+	S30
ENSG00000134369	46199	46217	GCAAGACAAGGTTGGGGG	37	-	S30
ENSG00000135185	2575	2593	TCAGCACATAGATTGGGG	37	+	S30
ENSG00000117114	420404	420422	GCAACACATGAATTTGAG	37	-	S30
ENSG00000135945	33449	33467	GCCAAACATGGATTAGAG	37	+	S30
ENSG00000153310	54400	54418	GCAATACCCCGAGTGGGG	37	+	S30
ENSG00000151612	1769	1787	GCAAAACCCGGGCTGGGG	37	+	S30
ENSG00000188994	3110	3128	GCACTACTTGGTTTGGGA	37	-	S30
ENSG00000188641	736719	736737	GCAAAGCATGAAGTGGGG	37	+	S30
ENSG00000171291	20228	20246	GCTATACATAGCTTGAGG	37	-	S30
ENSG00000160256	4623	4641	GCAATACAGGGGCCAGGG	37	-	S30
ENSG00000071054	25374	25392	GCAACACATGCTTGGGGG	37	-	S30
ENSG00000071242	6569	6587	TCAACACAGGAATTGGGG	37	+	S30
ENSG00000163697	206683	206701	GTAATACATAGATTGGTG	37	+	S30
ENSG00000180902	21036	21054	ACAATGCCTGGGTTGGGG	37	-	S30
ENSG00000029363	19562	19580	GCAATACCTGAATTGAGA	37	+	S30
ENSG00000130052	12103	12121	GCATTACCTGACTTGGGG	37	-	S30
ENSG00000166987	4165	4183	GCAGCTCAGGGACTGGGG	37	-	S30
ENSG00000266028	66758	66776	GCACAACATGGTGTGGGG	37	-	S30
ENSG00000012660	72084	72102	GGAACACAAGAATTGGGG	37	+	S30
ENSG00000136631	54625	54643	GAAACACATGAGTTGGGG	37	-	S30
ENSG00000196312	113467	113485	GCAATGCAGAGGTTGGGG	37	+	S30
ENSG00000160007	85461	85479	GCTCTACATGGTTTAGGG	37	-	S30
ENSG00000150637	15368	15386	GCAACACATGGGTTCAGG	37	+	S30
ENSG00000058091	18677	18695	ACAATGCAGGGGTTGGGG	37	-	S30
ENSG00000144455	306213	306231	GCATTACTGGGCTTGGGG	37	+	S30
ENSG00000214189	14127	14145	ACAATGCATGAAATGGGG	37	-	S30
ENSG00000186635	4110	4128	GCTCTGCTTGGATTGGGG	37	+	S30
ENSG00000019144	9877	9895	GCATTGCTTGGGTTGGGG	37	-	S30
ENSG00000054967	860	878	TCAACACATGGAAGGGGG	37	-	S30
ENSG00000169604	215989	216007	ACATGACATGGATGGGGG	37	-	S30
ENSG00000081913	24618	24636	GCAAGACATGAAATGGAG	37	-	S30
ENSG00000139687	133822	133840	GCAACTCACAGAATGGGG	37	-	S30
ENSG00000119042	150561	150579	ACAATGCAAGGATAGGGG	37	+	S30
ENSG00000257218	10933	10951	GAAATAGCTGGATTGGGG	37	-	S30
ENSG00000165138	40073	40091	GCAGGACTGGGATTGGGG	37	+	S30
ENSG00000182718	48585	48603	GGCGTACATGGACTGGGG	37	+	S30
ENSG00000251003	239137	239155	GCATTACTGGGCTTGGGG	37	+	S30
ENSG00000184903	29678	29696	GCCATACATGGGCTGTGG	37	+	S30
ENSG00000149639	69000	69018	GCAGCACACGGACCAGGG	37	+	S30
ENSG00000237036	62432	62450	ACAACACACAGAGTGGGG	37	+	S30
ENSG00000128789	2171	2189	GCCATGCAAAGATTGGGG	37	-	S30
ENSG00000048052	104078	104096	ACAATACCTGGTTTGGGA	37	-	S30
ENSG00000171723	352035	352053	GAAATACACGGATAGAGG	37	-	S30
ENSG00000111906	28788	28806	GCGACACCTGGGCTGGGG	37	+	S30
ENSG00000122786	97347	97365	GCAGTACTTAGTTTGGGG	37	-	S30
ENSG00000116117	199139	199157	GCAAAACATGGAATAGGA	37	-	S30
ENSG00000131558	331107	331125	GCATCACATGGGCAGGGG	37	-	S30
ENSG00000101624	10239	10257	GCCATGCAAAGATTGGGG	37	+	S30
ENSG00000149636	20995	21013	GCCATACATGGATCTGGA	37	+	S30
ENSG00000175866	81220	81238	GCAGTACCAGGCTTGGGG	37	-	S30
ENSG00000167065	14798	14816	GCAATACTTGGTTAGGGA	37	+	S30
ENSG00000257923	67596	67614	GGAATACGTGGACTGGAG	37	-	S30
ENSG00000132840	8878	8896	GCAATGAATGGATCAGGG	37	-	S30
ENSG00000257261	92937	92955	GAAAGACATGGACTGGAG	37	-	S30
ENSG00000138942	34529	34547	ACAATACATGGCTGGGAG	37	-	S30
ENSG00000100577	4597	4615	GCCATGCAGGGATGGGGG	37	-	S30
ENSG00000103226	8209	8227	CCAAGCCATGGACTGGGG	37	-	S30
ENSG00000136830	28266	28284	GCCATACTGGGATTGGAG	37	+	S30
ENSG00000119596	62431	62449	GCAATACGCAGATTGGTG	37	-	S30
ENSG00000259345	154056	154074	GAAATAGAAGGATTGGGG	37	+	S30
ENSG00000157036	45530	45548	ACAATGCATGGTTTGGAG	37	-	S30
ENSG00000184661	27727	27745	GTAACACATGGCTTGGAG	37	-	S30
ENSG00000213121	113598	113616	GCAATGCAGGGAAGGGGG	37	-	S30
ENSG00000121897	20635	20653	GCTATACATGGGCTGGGC	37	-	S30
ENSG00000120149	5751	5769	GCAAATCACGGACTGGGA	37	-	S30
ENSG00000105429	7892	7910	GCAAAACCTGGATTGGAA	37	-	S30
ENSG00000110841	97882	97900	GCCATCCAGGGATTGGAG	37	-	S30
ENSG00000141556	98634	98652	GCAACACACAGCTTGAGG	37	-	S30
ENSG00000262576	135115	135133	GCAACACATAGATTGTAG	37	-	S30
ENSG00000198590	8720	8738	GCATTACTGGGCTTGGGG	37	-	S30
ENSG00000133315	99167	99185	GCAGCACCTGGGCTGGGG	37	+	S30
ENSG00000203965	29046	29064	GCAATTCATGAAATGGGA	37	-	S30
ENSG00000053254	27641	27659	GCTGCTCATGGACTGGGG	37	+	S30
ENSG00000122386	644	662	GCCACACATGGCTTGTGG	37	-	S30
ENSG00000059378	16754	16772	GCAATTCTTGGATAGAGG	37	+	S30
ENSG00000175048	56008	56026	ACAATCCAAGGATGGGGG	37	-	S30
ENSG00000158805	8614	8632	GCAGCACACGGGCCGGGG	37	-	S30
ENSG00000187736	26710	26728	GCAATTCATGGTCTTGGG	37	+	S30
ENSG00000141376	640304	640322	GCAAAACATGGAATGAAG	37	-	S30
ENSG00000144468	56901	56919	GCAAGACATGAAAAGGGG	37	-	S30
ENSG00000105711	175	193	GCATTACAGGGAGGGGGG	37	-	S30
ENSG00000003436	89560	89578	GCATTACATGGATCTGAG	37	+	S30
ENSG00000162779	12488	12506	ACAGGACATGGGTTGGGG	37	-	S30
ENSG00000125744	743	761	GCCATCCGTGGTTTGGGG	37	+	S30
ENSG00000109762	80176	80194	GCAATCCATAGAAAGGGG	37	-	S30
ENSG00000112245	27015	27033	GCAACCCATGGATCAAGG	37	-	S30
ENSG00000165124	23600	23618	GCCTGACATGGAGTGGGG	37	+	S30
ENSG00000127511	703	721	CCAACACACGGATTGTGG	37	-	S30
ENSG00000055483	8266	8284	GCAGCACATTGTTTGGGG	37	+	S30
ENSG00000213853	13373	13391	GCGAGACCTGGAGTGGGG	37	+	S30
ENSG00000204604	28172	28190	GCAATCCATGGTGTAGGG	37	+	S30
ENSG00000213341	17026	17044	CCAACCCATGGATTGGGA	37	+	S30
ENSG00000108469	5924	5942	GCCACACATGGGCTAGGG	37	+	S30
ENSG00000196504	11498	11516	GTCACACATGGCTTGGGG	37	+	S30
ENSG00000166900	66331	66349	ACAAGACAGAGATTGGGG	37	-	S30
ENSG00000173692	35958	35976	GCATTTCATGGTGTGGGG	37	-	S30
ENSG00000060069	11653	11671	GCAGAGCCTGGATTGGGG	37	-	S30
ENSG00000141503	18521	18539	GCAAGTCATGGCTGGGGG	37	-	S30
ENSG00000115239	251033	251051	GAAACACATGAAATGGGG	37	+	S30
ENSG00000206527	28073	28091	GCAGCCCAGGGACTGGGG	37	+	S30
ENSG00000050438	48900	48918	ACAATACCTGGGGTGGGG	37	-	S30
ENSG00000147251	19156	19174	ACAGAACATGGATGGGGG	37	-	S30
ENSG00000159216	42956	42974	ACAAAACAAAGATTGGGG	37	+	S30
ENSG00000131149	314672	314690	GCGGAACATGGATGGGGG	37	-	S30
ENSG00000148082	170941	170959	GGACCACAGGGATTGGGG	37	+	S30
ENSG00000133805	77505	77523	GCAAAACAAGGCTGGGGG	37	-	S30
ENSG00000215386	713447	713465	GCAAAACAGGAAATGGGG	37	-	S30
ENSG00000144451	478464	478482	GCATTACTGGGTTTGGGG	37	-	S30
ENSG00000165633	89626	89644	GGAACACAGGGTTTGGGG	37	+	S30
ENSG00000140548	29828	29846	GCAACATATGGTGTGGGG	37	-	S30
ENSG00000109339	405930	405948	GCAACCCACAGAATGGGG	37	+	S30
ENSG00000081377	90785	90803	GTAACCCATGGATTGGGA	37	+	S30
ENSG00000159459	97490	97508	GCCATTCCTGGCTTGGGG	37	+	S30
ENSG00000157881	6134	6152	GCAGCACATGGGGCGGGG	37	+	S30
ENSG00000058673	1503	1521	GCAACACTTGAATTTGGG	37	-	S30
ENSG00000083535	57875	57893	ACGATACAGGGGTTGGGG	37	-	S30
ENSG00000167553	29030	29048	GCAATACATGATTTGAGA	37	-	S30
ENSG00000100036	2551	2569	GCAATACTTGGTTAGGGA	37	-	S30
ENSG00000162627	18587	18605	GGAACACATAGAATGGGG	37	-	S30
ENSG00000065029	34449	34467	GCAAGACCTGGAGTGGGA	37	-	S30
ENSG00000100201	9545	9563	GCCATACTTGGAAAGGGG	37	+	S30
ENSG00000218336	501445	501463	CCTACACATGGAATGGGG	37	-	S30
ENSG00000012963	21340	21358	TCAAAACATGGACTGAGG	37	-	S30
ENSG00000166435	18464	18482	GGGATACATGGACAGGGG	37	+	S30
ENSG00000136960	71606	71624	GCAAGAGGCGGATTGGGG	37	+	S30
ENSG00000150760	25241	25259	ACGATGCATGGACCGGGG	37	-	S30
ENSG00000142655	7073	7091	GCACCTGATGGATTGGGG	37	-	S30
ENSG00000075292	35817	35835	GCAACACACAGAATGGGA	37	-	S30
ENSG00000142856	50811	50829	GCAATTCATGAAATGGGA	37	+	S30
ENSG00000144366	71866	71884	GCATTACTGGGCTTGGGG	37	-	S30
ENSG00000140455	20181	20199	GCTATTCATGGTTTGAGG	37	-	S30
ENSG00000058063	41285	41303	GCAGCACATAAACTGGGG	37	-	S30
ENSG00000109452	793639	793657	GGAATACCTGAATCGGGG	37	+	S30
ENSG00000136936	22227	22245	GCAAACCCTAGATTGGGG	37	+	S30
ENSG00000173482	133722	133740	GCAATACATGAATGGAGA	37	-	S30
ENSG00000105559	4751	4769	GCAGTACATGGGCTGGGC	37	+	S30
ENSG00000138442	83312	83330	ACAATGCAGGAATTGGGG	37	+	S30
ENSG00000248587	39293	39311	GCAGTCCAGGGACCGGGG	37	-	S30
ENSG00000169925	28569	28587	GCAGTGCTGGGATTGGGG	37	+	S30
ENSG00000176438	59248	59266	GCACCACCTGGGCTGGGG	37	+	S30
ENSG00000174547	1678	1696	GCAGTACTGGGATTGGAG	37	+	S30
ENSG00000167220	30659	30677	GCCACCCATGGATCAGGG	37	+	S30
ENSG00000240230	23529	23547	GCAAGACCTGGGTGGGGG	37	+	S30
ENSG00000099194	3713	3731	GCCACACATACATTGGGG	37	-	S30
ENSG00000105738	93347	93365	GCTAAACATGAAATGGGG	37	-	S30
ENSG00000089177	221382	221400	GCAAACCATGGAGAGGGG	37	+	S30
ENSG00000177283	842	860	GCACAGCATGGAGTGGGG	37	+	S30
ENSG00000106603	34119	34137	TCAACACATGAATTGAGG	37	+	S30
ENSG00000156273	43957	43975	GCCATACATGGAAAGAGG	37	-	S30
ENSG00000130787	12870	12888	GCAATACTTGGTTCTGGG	37	-	S30
ENSG00000166925	12581	12599	GCAGTAGACGGCTTGGGG	37	+	S30
ENSG00000166741	40431	40449	GCCACACATGTAGTGGGG	37	-	S30
ENSG00000154545	1143	1161	GGACCACAGGGATTGGGG	37	-	S30
ENSG00000184304	438523	438541	GCCACCCAAGGACTGGGG	37	+	S30
ENSG00000108840	26121	26139	GCACTTCACGGGCTGGGG	37	+	S30
ENSG00000100154	103748	103766	GTATTACACGGAATGGGG	37	+	S30
ENSG00000068383	153142	153160	GCAAGCCACAGACTGGGG	37	-	S30
ENSG00000138829	346450	346468	GCAACACCGAGATCGGGG	37	+	S30
ENSG00000111817	51302	51320	GCAATAAAAGGGCTGGGG	37	-	S30
ENSG00000008517	10598	10616	GCACTGCATGGACCAGGG	37	-	S30
ENSG00000184347	130487	130505	GCAACACAGGGTTTGGTG	37	+	S30
ENSG00000196155	1292	1310	GCAGTGCGTGGGTTGGGG	37	-	S30
ENSG00000143776	73270	73288	GCACTGCCTGGGTTGGGG	37	+	S30
ENSG00000164162	245989	246007	GCATTCCATGGGTTGAGG	37	+	S30
ENSG00000082068	345445	345463	GCAAGCCATGGAGGGGGG	37	-	S30
ENSG00000088812	82449	82467	ACAATATATGGATTGGTG	37	-	S30
ENSG00000153914	322	340	GCAAAACATGAATGAGGG	37	-	S30
ENSG00000112787	62496	62514	GCACCACATGGGCTGGGA	37	-	S30
ENSG00000153130	68096	68114	GCAACAAATGGAGTGGGA	37	-	S30
ENSG00000152700	7235	7253	TCAACACTTGGCTTGGGG	37	+	S30
ENSG00000131067	12445	12463	GCCATCCCTGGCTTGGGG	37	+	S30
ENSG00000149577	3614	3632	GCAAGGCATGAAATGGGG	37	-	S30
ENSG00000147130	179	197	GCAGGACCTGGTTTGGGG	37	+	S30
ENSG00000138162	171499	171517	GCCAGGCATGGAGTGGGG	37	-	S30
ENSG00000100714	34724	34742	GCAAGTCATGCATCGGGG	37	-	S30
ENSG00000132906	2717	2735	ACAATTCATGAATTGGAG	37	+	S30
ENSG00000087245	40913	40931	GCAGCCCATGGATCGAGG	37	-	S30
ENSG00000101104	5042	5060	ACAAAACATGGTATGGGG	37	-	S30
ENSG00000178882	61483	61501	GAAATGCATGGCTCGGGG	37	-	S30
ENSG00000110090	15513	15531	GCAGCAGATGGACCGGGG	37	+	S30
ENSG00000162512	10464	10482	GCAGCACATTGATAGGGG	37	+	S30
ENSG00000123200	79239	79257	GCATTTCATGGATAAGGG	37	+	S30
ENSG00000132128	24443	24461	GCAAGACAAGGGATGGGG	37	+	S30
ENSG00000104419	668	686	GCAGTACAGGAATGGGGG	37	+	S30
ENSG00000127527	21776	21794	GAATGACATGGACTGGGG	37	+	S30
ENSG00000072195	18301	18319	GCCACACATGGGTCAGGG	37	-	S30
ENSG00000115904	24499	24517	GCATCACTTGAACTGGGG	37	+	S30
ENSG00000142168	5575	5593	GCATCAGATGGATTAGGG	37	-	S30
ENSG00000184154	11002	11020	GGAAGACATGGAGCGGGG	37	-	S30
ENSG00000166396	37769	37787	GCTATACATAGTTTGGGA	37	-	S30
ENSG00000157870	17	35	GCAGTACCTGGACCGGAG	37	-	S30
ENSG00000197157	2572	2590	GCAGAGCAAGGATTGGGG	37	-	S30
ENSG00000084676	28748	28766	GCAACTTATGGATTGGGA	37	-	S30
ENSG00000005893	39053	39071	GCAGTGCATAGATGGGGG	37	+	S30
ENSG00000074842	16098	16116	GCAGTCCCTGGATTGGAG	37	+	S30
ENSG00000079308	155381	155399	GCAAGACATGGCTAAGGG	37	+	S30
ENSG00000105963	3337	3355	GCAAGACCTGGGTGGGGG	37	+	S30
ENSG00000198853	48770	48788	GCAATCCATGGAATAGGA	37	-	S30
ENSG00000115233	71636	71654	TCAATGCATGGTCTGGGG	37	-	S30
ENSG00000148655	24144	24162	GCCAAACATGGAATGGGA	37	-	S30
ENSG00000268350	31088	31106	ACAGTACAGGGATTGGGA	37	+	S30
ENSG00000102302	48759	48777	GCACTACATGGAGAAGGG	37	+	S30
ENSG00000132670	162871	162889	GCAATCCATGGATGGGAA	37	-	S30
ENSG00000076685	72621	72639	GCAATACATGAATGAGAG	37	+	S30
ENSG00000092068	24607	24625	GCAACACAGAGAACGGGG	37	+	S30
ENSG00000196510	22459	22477	GAAATACATGGAATTGGG	37	+	S30
ENSG00000162733	31821	31839	GCAAGGCAGGGATTAGGG	37	-	S30
ENSG00000058600	177	195	GCAGCACATGGTCTAGGG	37	-	S30
ENSG00000137266	118833	118851	GCAATACATGATTTGAGA	37	+	S30
ENSG00000159079	14386	14404	GCAACACAAGTAGTGGGG	37	+	S30
ENSG00000107902	122832	122850	GCAATCCAGGGACCAGGG	37	-	S30
ENSG00000157680	144294	144312	ACAAGCCATGGAATGGGG	37	+	S30
ENSG00000148737	171693	171711	GCAAAACATGAATTAAGG	37	-	S30
ENSG00000153823	111933	111951	ACAACACATAGATTGGTG	37	+	S30
ENSG00000263072	18141	18159	GCCACACATGGCTTGTGG	37	+	S30
ENSG00000185238	51587	51605	GCAAAACAGGAAGTGGGG	37	-	S30
ENSG00000180957	32532	32550	GCACCCCATGGATTGGGT	37	+	S30
ENSG00000140285	51541	51559	ACAACACATGGACTAGGA	37	-	S30
ENSG00000181804	138045	138063	GCAGCACATGGGTTGTGG	37	+	S30
ENSG00000109065	315	333	GGAATCCCTGGACTGGGG	37	+	S30
ENSG00000171862	82713	82731	GCAACACATGGATCAAAG	37	-	S30
ENSG00000184497	42269	42287	GCTACACAGGGACAGGGG	37	-	S30
ENSG00000174839	56885	56903	ACAATACAGGGATTAGGA	37	+	S30
ENSG00000197603	71885	71903	ACAATACATGATTTAGGG	37	+	S30
ENSG00000075223	6423	6441	GCAAGACATGGATGAGGA	37	+	S30
ENSG00000185033	23360	23378	GCACCACACGGATAGAGG	37	-	S30
ENSG00000197063	6652	6670	GCATTACAGGGATGAGGG	37	+	S30
ENSG00000148344	6266	6284	GCACTCCAGGGGTTGGGG	37	+	S30
ENSG00000130349	204	222	GCAATGCATGCCCTGGGG	37	-	S30
ENSG00000146007	3232	3250	GCAGCACATGGTTTGGGT	37	-	S30
ENSG00000036549	95265	95283	ACAACACAGGGATTGGGC	37	+	S30
ENSG00000086065	2038	2056	GCAACCCATGGACCTGGG	37	-	S30
ENSG00000087842	33659	33677	GCAACTCACGGAATGGGA	37	+	S30
ENSG00000139971	64467	64485	ACAATGCAGGGATTAGGG	37	+	S30
ENSG00000136840	4597	4615	GCTCTACATGGTGTGGGG	37	+	S30
ENSG00000162407	141414	141432	AGAATACTTGGACTGGGG	37	+	S30
ENSG00000035664	106842	106860	GCATTACTGGGCTTGGGG	37	+	S30
ENSG00000182985	18249	18267	GCAACAGATAGTTTGGGG	37	+	S30
ENSG00000145623	54732	54750	GCAAGGCAAGGCTTGGGG	37	-	S30
ENSG00000112584	92896	92914	GCAGTACCTGAATTGAGG	37	-	S30
ENSG00000149292	55561	55579	GCAATACAAGGAGTGGAA	37	-	S30
ENSG00000158158	32045	32063	GCAAAACACAAACTGGGG	37	-	S30
ENSG00000085832	115410	115428	GAAATACATGTATTGGAG	37	+	S30
ENSG00000007923	33962	33980	GGAACTCATGGTTTGGGG	37	+	S30
ENSG00000109466	41479	41497	GCACAACATGATTTGGGG	37	-	S30
ENSG00000107957	122396	122414	GCCAGACAAGGAATGGGG	37	+	S30
ENSG00000109501	4749	4767	GCACTACAGGGTTTGAGG	37	-	S30
ENSG00000163393	36646	36664	ACAATCCCTGGTTTGGGG	37	-	S30
ENSG00000137809	57612	57630	GCCCTCCATGGCTTGGGG	37	+	S30
ENSG00000113327	30158	30176	GCAATGCATAGGGTGGGG	37	-	S30
ENSG00000145555	200286	200304	GCAGTACCTGGAAAGGGG	37	+	S30
ENSG00000121898	123092	123110	TCAATACATGGGCTGGAG	37	+	S30
ENSG00000100068	9830	9848	GCAAGACATGTTCTGGGG	37	+	S30
ENSG00000133816	92224	92242	ACAATACACAGTCTGGGG	37	-	S30
ENSG00000008394	71924	71942	GCAATGCAGGGACTGTGG	37	-	S30
ENSG00000181381	46712	46730	GCGATACAAGGAATGGAG	37	+	S30
ENSG00000272369	48263	48281	GAAAGACATGGACTGGAG	37	-	S30
ENSG00000079432	20438	20456	GCCATACCAGGAATGGGG	37	-	S30
ENSG00000198848	19018	19036	GCAACACATGAGTTGGGC	37	+	S30
ENSG00000248698	4513	4531	GCAATTCATGGAAGGGAG	37	-	S30
ENSG00000066933	269740	269758	GCAACACATGGAATAGTG	37	+	S30
ENSG00000128654	5457	5475	GCAATCCCTGGAGTGGGA	37	-	S30
ENSG00000122707	54765	54783	GCAATGCAGGCACTGGGG	37	-	S30
ENSG00000187720	175044	175062	GCAAGGCATGGCATGGGG	37	-	S30
ENSG00000111860	845	863	GCAGCACTTAGACTGGGG	37	+	S30
ENSG00000171310	70600	70618	TCAACACATGAATTAGGG	37	-	S30
ENSG00000054356	14451	14469	GCAACGCGGGGACTGGGG	37	+	S30
ENSG00000198171	1819	1837	GCAGTTCCTGGAGTGGGG	37	+	S30
ENSG00000134283	28404	28422	GCAACACAGGGACAGGGA	37	-	S30
ENSG00000198538	17622	17640	GCAATCCATGGTATAGGG	37	+	S30
ENSG00000144357	156140	156158	TAAACACATGGACTGGGG	37	-	S30
ENSG00000108175	232579	232597	GCCCCACATGAACTGGGG	37	-	S30
ENSG00000122692	13116	13134	GCAGTTCAGGGGTTGGGG	37	+	S30
ENSG00000122970	30952	30970	GCAACACACAGAATGGGA	37	-	S30
ENSG00000196663	130476	130494	GCCACACATGGACAGGGA	37	-	S30
ENSG00000168477	5839	5857	GCTAGACAGGGAGTGGGG	37	+	S30
ENSG00000074964	29735	29753	GCAATACAGGAGGTGGGG	37	-	S30
ENSG00000116198	31240	31258	ACATCACAGGGACTGGGG	37	+	S30
ENSG00000124209	27269	27287	GCAAATCATGGGTTGGAG	37	-	S30
ENSG00000068366	55122	55140	AGAATACCTGGACTGGGG	37	+	S30
ENSG00000151789	39405	39423	GCAATAAATACATTGGGG	37	+	S30
ENSG00000152104	43648	43666	GCAACCCATGGATCAAGG	37	+	S30
ENSG00000144535	299885	299903	GCAATACTGGGAGTGGGA	37	-	S30
ENSG00000155816	367512	367530	TCAATATATGGCTTGGGG	37	-	S30
ENSG00000136878	24172	24190	TCAATACCTGGGCTGGGG	37	-	S30
ENSG00000170310	5378	5396	ACAACACAAGGACTGGAG	37	+	S30
ENSG00000196154	1255	1273	GCATCTCATGGGCTGGGG	37	+	S30
ENSG00000152977	110500	110518	GCAACAGGTGGAGTGGGG	37	-	S30
ENSG00000144711	9823	9841	GCAGTTCTTGGAATGGGG	37	+	S30
ENSG00000050165	22676	22694	GCTGGACATGGATAGGGG	37	+	S30
ENSG00000063978	10188	10206	GCAATGCACAGGCTGGGG	37	-	S30
ENSG00000149948	110126	110144	ACAATGCAGGGGTTGGGG	37	-	S30
ENSG00000145743	185816	185834	GCCTCACATGGCCTGGGG	37	+	S30
ENSG00000127955	457301	457319	GCAATACATGGCTAGAGA	37	-	S30
ENSG00000143344	233907	233925	GCCACACAAGCATTGGGG	37	-	S30
ENSG00000104728	37354	37372	GCAAGGCAAGGATGGGGG	37	-	S30
ENSG00000196689	19834	19852	ACAAGACATGGGGTGGGG	37	+	S30
ENSG00000128487	70397	70415	GCAAGACCTGGAGTGGGA	37	-	S30
ENSG00000132485	6450	6468	GCAGTGCAGGGTTTGGGG	37	+	S30
ENSG00000186073	57838	57856	GCTATTCATGGAATAGGG	37	-	S30
ENSG00000103512	8535	8553	CCAAGCCATGGACTGGGG	37	-	S30
ENSG00000196233	57382	57400	GCAATAGATGGCCAGGGG	37	-	S30
ENSG00000198130	105276	105294	GCAACTCACGGAATGGGA	37	+	S30
ENSG00000237596	128907	128925	GCATCACATGGAATTGGG	37	+	S30
ENSG00000124788	13109	13127	GCAAGGCATGGCTTGGAG	37	+	S30
ENSG00000084234	13084	13102	GAAATACTTGGACAGGGG	37	-	S30
ENSG00000100266	31354	31372	ACAATACATAGTTTAGGG	37	+	S30
ENSG00000168487	4088	4106	GCAGAACCTGGGTTGGGG	37	-	S30
ENSG00000113719	26387	26405	GCAACACAAGGATTGAGC	37	-	S30
ENSG00000182150	73185	73203	GCATTTCAGGGAATGGGG	37	-	S30
ENSG00000214530	4192	4210	GCTCTGCTTGGATTGGGG	37	+	S30
ENSG00000145431	101074	101092	GCAATACATGGGTAAGAG	37	+	S30
ENSG00000135842	21867	21885	GCAATCCATGGCCTGTGG	37	+	S30
ENSG00000228106	3781	3799	GCAATACTTAAAATGGGG	37	-	S30
ENSG00000164176	249431	249449	ACAATACCTGGATTAGAG	37	+	S30
ENSG00000239704	33700	33718	GCAGTACCTGGCATGGGG	37	+	S30
ENSG00000133243	6406	6424	GCCATGCAGGGCTTGGGG	37	+	S30
ENSG00000178234	44843	44861	GCCATACAGGGATAGGAG	37	-	S30
ENSG00000006451	38639	38657	ATAACACAGGGATTGGGG	37	-	S30
ENSG00000136770	234840	234858	GCATCTCATGGACAGGGG	37	+	S30
ENSG00000065534	33337	33355	GCAATAAATGGTTTTGGG	37	+	S30
ENSG00000143952	18457	18475	GCATTACTGGGCTTGGGG	37	+	S30
ENSG00000167232	18073	18091	ACATTACATAGAGTGGGG	37	+	S30
ENSG00000171298	3580	3598	GCCACACATGGATGTGGG	37	-	S30
ENSG00000115594	28194	28212	GCAATATATGCAATGGGG	37	-	S30
ENSG00000007545	43790	43808	GCAACACAGGGGCTGAGG	37	-	S30
ENSG00000267228	56484	56502	GCCACCCATGGATCAGGG	37	+	S30
ENSG00000132329	15235	15253	GCAATTTACGGATGGGGG	37	-	S30
ENSG00000152767	296558	296576	GCAATGCAAGGAAAGGGG	37	-	S30
ENSG00000147459	23067	23085	GCAGCTCATGGATCAGGG	37	-	S30
ENSG00000198055	1102	1120	GCCAAACATGGCTTAGGG	37	-	S30
ENSG00000140937	2354	2372	GCAGGACGCGGACTGGGG	37	+	S30
ENSG00000151413	30943	30961	GCATTACTAGGTTTGGGG	37	-	S30
ENSG00000154217	280730	280748	GCAATACATGGGCTGGAC	37	-	S30
ENSG00000107185	8916	8934	GCAATTCAGGGATGGGGA	37	-	S30
ENSG00000111962	34701	34719	GCCTGACATGGAGTGGGG	37	-	S30
ENSG00000102144	401	419	GCAATACATGAACCAGGA	37	-	S30
ENSG00000014138	43096	43114	GCACCTCATGGAGCGGGG	37	-	S30
ENSG00000165072	121951	121969	GCAATAACCGGCTTGGGG	37	-	S30
ENSG00000176463	76473	76491	ACATTCCTTGGATTGGGG	37	-	S30
ENSG00000253953	102442	102460	GCAACACATAGATTGTAG	37	-	S30
ENSG00000127603	328829	328847	GCAACACGGGGTCTGGGG	37	-	S30
ENSG00000131374	763057	763075	CCAATCCATGGCCTGGGG	37	+	S30
ENSG00000146376	52402	52420	GCAATTCACTGATTAGGG	37	+	S30
ENSG00000148908	2009	2027	GAGATACATGGATTTGGG	37	+	S30
ENSG00000116918	7778	7796	GCCTTACATGGAAAGGGG	37	-	S30
ENSG00000181090	198499	198517	GCAACACCAGGGCTGGGG	37	-	S30
ENSG00000198363	127444	127462	ACATTACAGGGATTAGGG	37	+	S30
ENSG00000028116	81292	81310	GTATCACATAGATTGGGG	37	-	S30
ENSG00000164244	1527	1545	GCAATACATGAAGGAGGG	37	-	S30
ENSG00000158467	38709	38727	GCATTACTGGGTTTGGGG	37	-	S30
ENSG00000073111	2397	2415	GCTATACCTGGACTGGGT	37	-	S30
ENSG00000008311	58781	58799	AAAAAACATGGACTGGGG	37	+	S30
ENSG00000177733	1584	1602	GCAAAACCTGGGTGGGGG	37	+	S30
ENSG00000170677	5865	5883	GCAATACACAGATTGATG	37	-	S30
ENSG00000144724	18263	18281	AAAATAGATGGATTGGGG	37	-	S30
ENSG00000163006	29782	29800	GCAAGACATAGATAGGGA	37	-	S30
ENSG00000164300	136625	136643	GCACTGCTTAGATTGGGG	37	+	S30
ENSG00000152377	488368	488386	GCAAAACATGGGGTGAGG	37	+	S30
ENSG00000161996	16404	16422	GCCTGACATGGCTTGGGG	37	-	S30
ENSG00000061936	80020	80038	GCAACAGACGGGCTGGGG	37	-	S30
ENSG00000273088	8775	8793	GCAATCCTGGGATGGGGG	37	+	S30
ENSG00000164597	325572	325590	ACAACCTATGGATTGGGG	37	+	S30
ENSG00000125676	116187	116205	GCAATACATGGATTTTAG	37	+	S30
ENSG00000156052	584	602	GCAGCACAGGGGTCGGGG	37	+	S30
ENSG00000048740	212873	212891	GCACTTCATGAATTGGGA	37	-	S30
ENSG00000187676	79328	79346	GCAATACAGAGACTGGTG	37	-	S30
ENSG00000010803	76319	76337	ACAACACACAGATTGGGA	37	+	S30
ENSG00000166398	83335	83353	GCAAATCTTGGAATGGGG	37	-	S30
ENSG00000170871	40915	40933	GCACCACCAGGATCGGGG	37	-	S30
ENSG00000138756	120677	120695	GCAACCCACAGAGTGGGG	37	-	S30
ENSG00000087502	14338	14356	GAAATACACGGGTTGAGG	37	+	S30
ENSG00000171943	66795	66813	GCACAACATGGTGTGGGG	37	-	S30
ENSG00000087903	157484	157502	GCAGTACGTGGAAGGGGG	37	+	S30
ENSG00000163399	20975	20993	AGAACACAGGGATTGGGG	37	-	S30
ENSG00000164889	7210	7228	GCATAACCTGGATGGGGG	37	-	S30
ENSG00000126218	2101	2119	GCAGAACACGGTCTGGGG	37	-	S30
ENSG00000131966	385	403	ACAATGCAGGGATTAGGG	37	-	S30
ENSG00000124225	38098	38116	GCAAGACATAGACCGAGG	37	+	S30
ENSG00000140750	28031	28049	GCCATCCTTGGGTTGGGG	37	+	S30
ENSG00000132561	50217	50235	GCAATAAATGAACTAGGG	37	-	S30
ENSG00000133794	62470	62488	GCAATGCATAAGTTGGGG	37	-	S30
ENSG00000125821	46380	46398	ACAATACATGGATTGGTC	37	-	S30
ENSG00000124356	12833	12851	GCAATCCATCGATTGTGG	37	-	S30
ENSG00000164808	167152	167170	GCAACACATGCAGTGAGG	37	-	S30
ENSG00000187531	261	279	GCATTACAGGGATGAGGG	37	+	S30
ENSG00000158270	164981	164999	ACAGTACACGGACTGGGA	37	+	S30
ENSG00000044115	234111	234129	GAACCACATGGAATGGGG	37	-	S30
ENSG00000196569	350161	350179	GGAAAACATGGACTGAGG	37	-	S30
ENSG00000113810	11131	11149	ACAATCCAAGGAATGGGG	37	-	S30
ENSG00000179562	12591	12609	GCTAAACCTGGGTTGGGG	37	+	S30
ENSG00000171408	4472	4490	GCATCACATGGAATTGGG	37	-	S30
ENSG00000184588	362078	362096	GCAATACAGGGATAAGAG	37	-	S30
ENSG00000038427	100949	100967	GCAATACTTAGATAGGGA	37	-	S30
ENSG00000186469	98486	98504	GCTATACAAGGAGTGGGA	37	-	S30
ENSG00000197381	41321	41339	GAACTACATTGATTGGGG	37	-	S30
ENSG00000196950	148708	148726	GCAATACATAAAATGGGA	37	-	S30
ENSG00000028277	64522	64540	GCAATCCTTGGATAAGGG	37	+	S30
ENSG00000087095	135153	135171	ACAAGACTAGGATTGGGG	37	-	S30
ENSG00000013561	6174	6192	ACAATACATGGAATAAGG	37	-	S30
ENSG00000115525	2848	2866	GCAGAACATGGATTAGGA	37	+	S30
ENSG00000011198	14752	14770	GGAATACAGGGGCTGGGG	37	-	S30
ENSG00000100523	35404	35422	GCAACACAGGGGTCAGGG	37	+	S30
ENSG00000124224	64507	64525	GTAAGACCTGGACTGGGG	37	+	S30
ENSG00000156103	118445	118463	ACAATTCAGGGATTAGGG	37	+	S30
ENSG00000158019	419934	419952	CCAGCACATGGATTGGGA	37	-	S30
ENSG00000184178	482920	482938	GCAACACACGAAGTGGGA	37	+	S30
ENSG00000227036	90368	90386	GCTAGGCAGGGATTGGGG	37	+	S30
ENSG00000099139	128113	128131	GCAGTTCATGGATTAAGG	37	-	S30
ENSG00000101464	130934	130952	GCAAGACCTGGGTGGGGG	37	+	S30
ENSG00000183098	45727	45745	ACATTACAGGAATTGGGG	37	-	S30
ENSG00000248360	268261	268279	TCACCCCATGGATTGGGG	37	+	S30
ENSG00000213020	30359	30377	GCAATTCATGGTGTAGGG	37	+	S30
ENSG00000167766	37745	37763	GCAATCCATGGTATAGGG	37	+	S30
ENSG00000114127	58180	58198	GCAACCCATGGACTAAGG	37	+	S30
ENSG00000173064	112849	112867	GGACCTCATGGATTGGGG	37	+	S30
ENSG00000143624	8210	8228	GCAACACATGGCTGGTGG	37	-	S30
ENSG00000099875	3738	3756	GCAAGACACGGCTTGGGC	37	+	S30
ENSG00000026297	8605	8623	ACAATACATGGACTATGG	37	+	S30
ENSG00000112062	21306	21324	GCATGACCGGGATTGGGG	37	-	S30
ENSG00000215067	133555	133573	ACAATGCATGAAATGGGG	37	+	S30
ENSG00000127481	104610	104628	GGAATCCATGGATCAGGG	37	+	S30
ENSG00000132478	33041	33059	GCAACAAATGGCTTGGGA	37	-	S30
ENSG00000074416	354655	354673	GCAGAACAAGAATTGGGG	37	+	S30
ENSG00000148848	159698	159716	GCAGAGCATGGTTTGGGG	37	+	S30
ENSG00000139173	223244	223262	GCAACCCATGGATCAAGG	37	-	S30
ENSG00000140598	57590	57608	GCTATTCATGATTTGGGG	37	+	S30
ENSG00000119865	20703	20721	TCACCACATGAATTGGGG	37	+	S30
ENSG00000172869	154041	154059	GCTAGTCATGGAGTGGGG	37	-	S30
ENSG00000128739	37255	37273	GCAACACACAGAATGGGA	37	-	S30
ENSG00000188015	491	509	GCATCTCATGGGCTGGGG	37	+	S30
ENSG00000115841	2313	2331	GCAAAACATAGGTTGAGG	37	-	S30
ENSG00000151338	221801	221819	ACAATTCATGGAATGGGA	37	-	S30
ENSG00000117586	224	242	GTAATTCAGGGACTGGGG	37	+	S30
ENSG00000128805	19739	19757	GCAACCCATGGATTCAGG	37	+	S30
ENSG00000196268	459	477	ACAATGCATGAAATGGGG	37	-	S30
ENSG00000088035	24404	24422	GCAACACACAGAATGGGA	37	-	S30
ENSG00000283154	161374	161392	GAAATACAGGGATTGGGT	37	-	S30
ENSG00000047346	80536	80554	GCCACACAGGTATTGGGG	37	+	S30
ENSG00000111674	4880	4898	GCAATACAGGTGTCGGGG	37	-	S30
ENSG00000198382	228913	228931	GAAATACATGGATGGTGG	37	-	S30
ENSG00000158796	1118	1136	GCAATACAAGAGTGGGGG	37	+	S30
ENSG00000205213	35188	35206	GCATTACAAGGATTGGAA	37	+	S30
ENSG00000157657	89332	89350	CCAATACCTAGACTGGGG	37	-	S30
ENSG00000154229	237731	237749	GCAATAGAAGGATCAGGG	37	-	S30
ENSG00000143207	226952	226970	GCAAAACTTGGCTTGGGA	37	+	S30
ENSG00000144642	458528	458546	GCAAAACATGCACTGGGA	37	-	S30
ENSG00000116478	3615	3633	GCAATACGAGGTTTGGAG	37	-	S30
ENSG00000003402	7529	7547	ACAATCCATGGAATGGGA	37	-	S30
ENSG00000189337	836319	836337	GCATTACTAGGCTTGGGG	37	-	S30
ENSG00000175309	5700	5718	TCAACACATAAATTGGGG	37	+	S30
ENSG00000160460	74999	75017	GCAAAACAAGGTCGGGGG	36	-	S30
ENSG00000081177	38628	38646	GCAATTCACAGAATGGGA	36	-	S30
ENSG00000120705	12230	12248	CCAACACATGAATTTGGG	36	+	S30
ENSG00000162390	32693	32711	GCATCTCAGGGATGGGGG	36	-	S30
ENSG00000047230	115461	115479	GAAAAACAAGGAATGGGG	36	+	S30
ENSG00000184220	68669	68687	GCAGTACATGATTTGGTG	36	-	S30
ENSG00000117625	15538	15556	GCATTACATGGATTAATG	36	-	S30
ENSG00000169122	140702	140720	GCAACACAAAGAGTGGAG	36	-	S30
ENSG00000147526	7898	7916	ACAATACAGGAATCGGAG	36	-	S30
ENSG00000219545	110658	110676	ACATTACTTGGCCTGGGG	36	-	S30
ENSG00000197302	6042	6060	GCAACCCACGGATCGGAA	36	-	S30
ENSG00000119522	119451	119469	CCAACCCATGGCCTGGGG	36	+	S30
ENSG00000129515	8454	8472	GTAATACATGGGCTGGGC	36	+	S30
ENSG00000140829	17297	17315	GCTGAACATGGATCGGAG	36	-	S30
ENSG00000101040	28623	28641	GCAATACCTATAATGGGG	36	+	S30
ENSG00000103647	61609	61627	GTAAGACTGGGATTGGGG	36	-	S30
ENSG00000277053	9256	9274	GCTACAGATGGATCAGGG	36	+	S30
ENSG00000139218	5569	5587	GCAAAACTAGGATTGTGG	36	+	S30
ENSG00000176788	92749	92767	TCAACATATGAATTGGGG	36	-	S30
ENSG00000206538	111178	111196	CCAACATATGAATTGGGG	36	+	S30
ENSG00000124802	16066	16084	CCTATCCATGGTTTGGGG	36	+	S30
ENSG00000109323	111304	111322	GCAAGCCACAAATTGGGG	36	+	S30
ENSG00000166025	46391	46409	GCCATACACAGCTGGGGG	36	-	S30
ENSG00000083642	9338	9356	GGGATACATGGGTGGGGG	36	-	S30
ENSG00000173933	6428	6446	GCATCACTTGAATTGGAG	36	-	S30
ENSG00000143156	23222	23240	GCAATACATAGAATGGAT	36	+	S30
ENSG00000018610	24750	24768	GTAGTACCAGGATTGGGG	36	+	S30
ENSG00000177084	44163	44181	GCAGCACATTGGCTGGGG	36	+	S30
ENSG00000137936	275911	275929	ACTGTACCTGGACTGGGG	36	+	S30
ENSG00000087495	234367	234385	GGAATACCTGGGTGGGGG	36	-	S30
ENSG00000005007	27549	27567	GCCACACACGGCTCGGGA	36	-	S30
ENSG00000111799	45746	45764	GAAAATCATGAATTGGGG	36	+	S30
ENSG00000169087	25578	25596	GCAGTTCATGGCCTGAGG	36	+	S30
ENSG00000073417	47018	47036	ACAACACATGGGCCAGGG	36	-	S30
ENSG00000197857	7914	7932	GTAATTCTTGGAATGGGG	36	+	S30
ENSG00000099968	14616	14634	ACAACAAATTGATTGGGG	36	-	S30
ENSG00000178585	14044	14062	GCATCACCAGAATTGGGG	36	+	S30
ENSG00000270231	3497	3515	ACACCACATGGAGAGGGG	36	-	S30
ENSG00000171843	116771	116789	GCAATACAGGCATAGAGG	36	+	S30
ENSG00000127948	24008	24026	GCAAGGCTGGGACTGGGG	36	-	S30
ENSG00000108039	53906	53924	GCTTCACATGATTTGGGG	36	+	S30
ENSG00000160352	1193	1211	AAAATACATAGTTTGGGG	36	-	S30
ENSG00000156873	6673	6691	GCCATACATGGAGGTGGG	36	-	S30
ENSG00000108946	23786	23804	GTGAAGCATGGATTGGGG	36	-	S30
ENSG00000140391	17973	17991	GCATTACAGGGACTGGAA	36	+	S30
ENSG00000197757	13223	13241	GCAGCACATGGGCTGGGT	36	-	S30
ENSG00000136928	213607	213625	GAAGTACCTGGAGTGGGG	36	+	S30
ENSG00000042317	52121	52139	GCAGGACATGAACTGGGA	36	-	S30
ENSG00000184719	246759	246777	GCAAGAAAAGGAGTGGGG	36	+	S30
ENSG00000174628	15902	15920	GCTCCCCAGGGATTGGGG	36	-	S30
ENSG00000141580	11199	11217	GTACCACAAGGACTGGGG	36	+	S30
ENSG00000144560	40228	40246	GCACTACATGCAGTAGGG	36	+	S30
ENSG00000009307	40071	40089	GGCATACAAGGCTTGGGG	36	+	S30
ENSG00000174939	1062	1080	GCAACTCCTGAAATGGGG	36	-	S30
ENSG00000143183	49501	49519	AGAACACATGGACAGGGG	36	+	S30
ENSG00000126226	5414	5432	ACCTTGCATGGACTGGGG	36	+	S30
ENSG00000129116	62538	62556	AAAGAACATGGATTGGGG	36	-	S30
ENSG00000101911	16005	16023	ACAATAGAAGGATTGGGA	36	-	S30
ENSG00000197782	4645	4663	ACAAGACATTGGTTGGGG	36	+	S30
ENSG00000139496	22340	22358	GCAAAACATGTATTAAGG	36	-	S30
ENSG00000172296	60697	60715	GCAATGGATGGGTTGAGG	36	-	S30
ENSG00000164754	27334	27352	GCAACACCTGGACCAAGG	36	+	S30
ENSG00000183604	20788	20806	AGAATACTTGGATTGGGA	36	+	S30
ENSG00000173950	117285	117303	GCTCTTCAGGGATCGGGG	36	+	S30
ENSG00000115760	187255	187273	TCAATACAAGAATTGGGA	36	-	S30
ENSG00000164330	50106	50124	GCAATTCTGGGGCTGGGG	36	+	S30
ENSG00000254093	54064	54082	TCCTTACATGGAGTGGGG	36	+	S30
ENSG00000152558	43502	43520	GCAATAAATGGGGGGGGG	36	+	S30
ENSG00000152990	85970	85988	GCCTTACATGGATGGTGG	36	+	S30
ENSG00000214113	71098	71116	GAAAACCCTGGATTGGGG	36	+	S30
ENSG00000164828	12793	12811	GCAACACGTGGCCCAGGG	36	-	S30
ENSG00000134030	297991	298009	ACAATGCACGGAATGGGA	36	-	S30
ENSG00000047249	116080	116098	ACAAAACATGGAATGGGC	36	+	S30
ENSG00000139726	3936	3954	GCAATAAAAAAATTGGGG	36	-	S30
ENSG00000243137	1797	1815	GCATCACCTGGAAGGGGG	36	+	S30
ENSG00000068024	164887	164905	GCATTTCATTGTTTGGGG	36	+	S30
ENSG00000169071	31216	31234	GCATGACAAGGACAGGGG	36	+	S30
ENSG00000104064	25626	25644	GAAATACATGAAGTAGGG	36	+	S30
ENSG00000144674	73253	73271	ACAATACATGGGCCGGGC	36	-	S30
ENSG00000067208	223388	223406	ACAACACAGGGATTAAGG	36	+	S30
ENSG00000164307	31006	31024	ACAATACATGAATTGTAG	36	+	S30
ENSG00000182957	165798	165816	ACCATACAGGGACTGAGG	36	-	S30
ENSG00000069667	702930	702948	ACAGCACCTGGCTTGGGG	36	+	S30
ENSG00000134352	21365	21383	GCAATATTCAGACTGGGG	36	+	S30
ENSG00000204580	4718	4736	GGAAGACGTGGCTTGGGG	36	-	S30
ENSG00000072682	21139	21157	GCCAGACATGATCTGGGG	36	+	S30
ENSG00000215375	2808	2826	TCAGCACAGGGACTGGGG	36	-	S30
ENSG00000187446	274	292	GCAACCCAGAGGTTGGGG	36	-	S30
ENSG00000073969	21247	21265	GCCACGCAGGGATTAGGG	36	-	S30
ENSG00000104435	35880	35898	TCAACAGATGGAATGGGG	36	-	S30
ENSG00000166889	2052	2070	GCATTTCAGGGACTGGGA	36	+	S30
ENSG00000173914	10751	10769	GCATCACTTGAATTGGAG	36	+	S30
ENSG00000011028	32827	32845	GCCCTACATGGGCTAGGG	36	-	S30
ENSG00000213614	13884	13902	GAAATACTAGGTTTGGGG	36	+	S30
ENSG00000114738	35833	35851	GCTAGACCTGGACTGGGA	36	-	S30
ENSG00000076706	3474	3492	GGAAGACATGGGGTGGGG	36	+	S30
ENSG00000075391	358978	358996	TCAACATATGAATTGGGG	36	-	S30
ENSG00000204152	2795	2813	GCAGCACACAGAACGGGG	36	-	S30
ENSG00000090316	26929	26947	GCTCCACACGGGCTGGGG	36	-	S30
ENSG00000134717	2352	2370	ACAACACCAGGATGGGGG	36	-	S30
ENSG00000007384	18255	18273	CCAATAAATGGACTGGGA	36	+	S30
ENSG00000258982	25716	25734	GCAAGGCCTGGGCTGGGG	36	+	S30
ENSG00000054965	168019	168037	CCAACACTCGGATTGAGG	36	+	S30
ENSG00000100994	12010	12028	GCGTCACAGGGCTTGGGG	36	-	S30
ENSG00000126107	7121	7139	ACAGCACAGGGGTTGGGG	36	+	S30
ENSG00000023171	251298	251316	GCAACTCATGGGGTGGGA	36	-	S30
ENSG00000068400	2470	2488	GCAAGACCCTGACTGGGG	36	+	S30
ENSG00000157483	97379	97397	GTAATACATAGTATGGGG	36	+	S30
ENSG00000126705	1968	1986	GCAACCCAGAGTTTGGGG	36	+	S30
ENSG00000086015	206	224	GCCATACCTGGACTGGAA	36	-	S30
ENSG00000123384	78214	78232	GCCTCACAGGGATTGGGA	36	-	S30
ENSG00000093217	16331	16349	GCACTACAAGTAATGGGG	36	-	S30
ENSG00000173120	42408	42426	TCAACACATGAACTGGGA	36	-	S30
ENSG00000170485	115266	115284	ACAATCCACAGAATGGGG	36	-	S30
ENSG00000197905	56557	56575	GCGGCTCATGGAATGGGG	36	-	S30
ENSG00000147679	43345	43363	GCAACACCTGGACCAAGG	36	-	S30
ENSG00000123983	46406	46424	CCAAAACTTGGAATGGGG	36	-	S30
ENSG00000138029	15540	15558	GCATTACATGGGCAGGAG	36	-	S30
ENSG00000177674	861	879	GCAATCCCTGAGCTGGGG	36	-	S30
ENSG00000106392	29169	29187	GCATCACATGGCATGAGG	36	-	S30
ENSG00000284879	223495	223513	TCAATACCGGGGTTGGGG	36	-	S30
ENSG00000111912	54293	54311	GCAAAATATGGACTGTGG	36	-	S30
ENSG00000119471	9488	9506	TCAACAAATGAATTGGGG	36	-	S30
ENSG00000105325	17222	17240	GGAATGCATGGATGAGGG	36	-	S30
ENSG00000233901	17327	17345	GCAGCACATGGCCTGGTG	36	-	S30
ENSG00000198677	42918	42936	ACAATACCTGGATTGTAG	36	+	S30
ENSG00000143919	390906	390924	ACAGTACACAGATTGGGA	36	-	S30
ENSG00000125868	3710	3728	GCAAAACATGGAATAGTG	36	-	S30
ENSG00000144504	3834	3852	GCCATGCAGGGCCTGGGG	36	+	S30
ENSG00000160310	8653	8671	GCCATTCACGGCTTGGGA	36	-	S30
ENSG00000132716	14699	14717	ACAATGTATGGATTGAGG	36	+	S30
ENSG00000086712	56519	56537	GCAATCCACAGACTGGGC	36	-	S30
ENSG00000100997	94644	94662	GCGTCACAGGGCTTGGGG	36	+	S30
ENSG00000143797	22345	22363	AAACTACATGGAATGGGG	36	+	S30
ENSG00000140025	9390	9408	GCAATACTTGGAAAGTGG	36	+	S30
ENSG00000180628	38262	38280	GCAAAACAAGCCTTGGGG	36	-	S30
ENSG00000260914	16591	16609	GCAATTCAAGGATTATGG	36	-	S30
ENSG00000145781	211380	211398	GCTATGCATGCATAGGGG	36	-	S30
ENSG00000250320	74371	74389	GAAATGAATGGACTGGGG	36	-	S30
ENSG00000151240	34636	34654	ACAAAACATGGGCTGGAG	36	+	S30
ENSG00000259380	73108	73126	GCAATTCAGGGACTAAGG	36	+	S30
ENSG00000064932	4254	4272	GCAGTCCACAGATGGGGG	36	+	S30
ENSG00000148019	7502	7520	GCACTACATGTATGGGAG	36	-	S30
ENSG00000185532	41830	41848	ACAACACATGGAAAGAGG	36	-	S30
ENSG00000100485	65197	65215	GCTACTCAGGGGTTGGGG	36	+	S30
ENSG00000147324	33770	33788	ACAATGCAGGCATTGGGG	36	+	S30
ENSG00000076513	212	230	ACAACCCATGGAATGGGA	36	-	S30
ENSG00000115561	32353	32371	GCAACTCATAGAATGGGA	36	+	S30
ENSG00000156110	298202	298220	GAAATACATGGATCAGGC	36	-	S30
ENSG00000106571	85042	85060	GCAATATGTGGAGTGGAG	36	+	S30
ENSG00000112425	62011	62029	ACTACACAGGGGTTGGGG	36	+	S30
ENSG00000123552	24867	24885	GCTATGCATGTGTTGGGG	36	+	S30
ENSG00000137171	25446	25464	GTGATACATGGGGTGGGG	36	-	S30
ENSG00000118257	31272	31290	GCAATTGAGGAATTGGGG	36	-	S30
ENSG00000099821	7142	7160	GCTATACATGGCTGGGCG	36	+	S30
ENSG00000239521	33574	33592	GCTGTGCTTGGACTGGGG	36	+	S30
ENSG00000159685	28534	28552	GAAATGCAGGGACCGGGG	36	-	S30
ENSG00000137941	86836	86854	GAAACACATTGATTGGGA	36	+	S30
ENSG00000134508	1437	1455	GCAAGAAAAGGCTTGGGG	36	-	S30
ENSG00000128510	26501	26519	TCTATACTTGGATTGGGA	36	-	S30
ENSG00000114062	4173	4191	GCAGTACATGGATAGATG	36	+	S30
ENSG00000244625	7748	7766	GCAAGTGATGGAATGGGG	36	-	S30
ENSG00000214900	82086	82104	ACAACTCTTGGAGTGGGG	36	+	S30
ENSG00000113048	9016	9034	GCATCACATGGCGAGGGG	36	+	S30
ENSG00000130558	4906	4924	GCAGCACCTGGAGAGGGG	36	-	S30
ENSG00000148634	111442	111460	GCAAGACTTGAACTGAGG	36	+	S30
ENSG00000180329	1767	1785	GCAGTTCATAGATTGGGT	36	+	S30
ENSG00000145284	153158	153176	GGCTTACTTGGATTGGGG	36	+	S30
ENSG00000203805	62546	62564	GCAACACCTGAATTGAAG	36	-	S30
ENSG00000196405	108320	108338	GCCATACAAGAATTGGTG	36	-	S30
ENSG00000125675	9761	9779	GAAATAAATGGATTGTGG	36	-	S30
ENSG00000183666	6498	6516	ACAACACAAGGTTTAGGG	36	-	S30
ENSG00000175115	165868	165886	GCAATACTCAGGTTGGGA	36	-	S30
ENSG00000236287	6614	6632	ACAAAAAATGGAATGGGG	36	+	S30
ENSG00000197283	13718	13736	AGAATACACGGACTAGGG	36	-	S30
ENSG00000188352	158679	158697	GGGACACATGGATTTGGG	36	-	S30
ENSG00000108509	14552	14570	GGAATGCAGGGAGTGGGG	36	+	S30
ENSG00000198162	46354	46372	GAAATACATAAATTAGGG	36	-	S30
ENSG00000139428	8638	8656	GCAAGACAGGGCCTAGGG	36	+	S30
ENSG00000109794	2077	2095	GCAACACCTGGGCTGGGC	36	-	S30
ENSG00000144283	146895	146913	GCAGGACCTGGCCTGGGG	36	-	S30
ENSG00000133121	96911	96929	GCCATACATTGAAGGGGG	36	+	S30
ENSG00000222011	20818	20836	GCCACACATGGGTAGAGG	36	-	S30
ENSG00000180694	145178	145196	GCCGCTCACGGACTGGGG	36	+	S30
ENSG00000166439	24454	24472	TCCAAACATGGATTGGAG	36	-	S30
ENSG00000096872	3405	3423	GCAATTCATGAATTAGGC	36	-	S30
ENSG00000144036	490407	490425	CCAAGTCATGGATTGGGA	36	+	S30
ENSG00000141542	16390	16408	GTATTTCATGGTTTGGGG	36	+	S30
ENSG00000170624	613459	613477	GGAATACATGGTTTGAAG	36	-	S30
ENSG00000164741	82689	82707	ACAATACACAGACTGGTG	36	+	S30
ENSG00000142330	12794	12812	TCAATACAAGGCTTAGGG	36	-	S30
ENSG00000054793	72930	72948	GCAGTACAGAAACTGGGG	36	+	S30
ENSG00000127922	100513	100531	TCAATGCATGGTATGGGG	36	+	S30
ENSG00000054611	126488	126506	GCCATACATGGGCTGAGA	36	-	S30
ENSG00000124357	9467	9485	GCAAAACAGGAACTGGGA	36	-	S30
ENSG00000167491	114799	114817	GAAACACATGGAATGGTG	36	-	S30
ENSG00000148985	10693	10711	CCAATCCAAGGTTTGGGG	36	-	S30
ENSG00000170275	7083	7101	GCATCGCTGGGATTGGGG	36	-	S30
ENSG00000133773	123137	123155	GCACAACAGGGACTAGGG	36	+	S30
ENSG00000154678	254105	254123	GTAAAACATGGCTGGGGG	36	+	S30
ENSG00000134627	20778	20796	GCAATACATAATTTGGGT	36	-	S30
ENSG00000073792	116324	116342	GCAATCCATGCTTTGAGG	36	+	S30
ENSG00000154174	1889	1907	ACAATACTGGGATTGGGT	36	+	S30
ENSG00000177570	5372	5390	ACAACCCAGGGGTTGGGG	36	+	S30
ENSG00000249884	189996	190014	GCAACTCATAGAATGGGA	36	+	S30
ENSG00000123992	12079	12097	GCCAAACATGGGGCGGGG	36	+	S30
ENSG00000206149	79088	79106	GCACTGCAGGGGCTGGGG	36	-	S30
ENSG00000115170	60028	60046	ACGATGCACGGCTTGGGG	36	+	S30
ENSG00000134444	55198	55216	ACTATACCTGGATCGGGA	36	-	S30
ENSG00000169926	74572	74590	GCACACCACGGTTTGGGG	36	-	S30
ENSG00000072134	27062	27080	CCAATGCATGGATAGGGA	36	-	S30
ENSG00000100084	7918	7936	GCAATCCACAGAATGGGA	36	+	S30
ENSG00000104142	2889	2907	GAAACTCACGGAATGGGG	36	-	S30
ENSG00000170043	1319	1337	GTTATACAAGGTTTGGGG	36	+	S30
ENSG00000116199	14227	14245	GCAGCCCAGGGGTTGGGG	36	-	S30
ENSG00000166451	10546	10564	GCAATAGCTGAATTGGAG	36	-	S30
ENSG00000119139	11287	11305	GCAGCACCTGGGCCGGGG	36	-	S30
ENSG00000130340	19973	19991	GCCATACTTGGCCTGAGG	36	-	S30
ENSG00000083099	10787	10805	ACAATACATGGAATGAGT	36	+	S30
ENSG00000103479	46170	46188	GCACCACACCGAATGGGG	36	-	S30
ENSG00000141867	47899	47917	GCAGTGCATGGAATGGGT	36	+	S30
ENSG00000164619	43350	43368	TCAACACATGTCTTGGGG	36	-	S30
ENSG00000162461	3442	3460	GCAAGCCATGGACAGAGG	36	-	S30
ENSG00000133195	263938	263956	GCAGCACCTGGACCAGGG	36	+	S30
ENSG00000196696	59663	59681	GCAATGCAAGCAATGGGG	36	+	S30
ENSG00000260916	51297	51315	GGAATTCAAGGTTTGGGG	36	+	S30
ENSG00000111252	22120	22138	GCAGTGCAGGAACTGGGG	36	-	S30
ENSG00000213625	2046	2064	GCACTAGAGGGTTTGGGG	36	-	S30
ENSG00000152942	2599	2617	GCTATGCATGTGTTGGGG	36	-	S30
ENSG00000198964	286065	286083	GCATTACAGAGACTAGGG	36	+	S30
ENSG00000172939	22216	22234	GCAACCCACAGACTGGGA	36	-	S30
ENSG00000159733	11921	11939	GCATCACAGGGAGTGGAG	36	+	S30
ENSG00000145833	86432	86450	GCCAGACATGAATTGGTG	36	-	S30
ENSG00000182118	2230	2248	GCAAAACAAGAACTGGGA	36	+	S30
ENSG00000135537	80460	80478	GCATCACATGGCGAGGGG	36	-	S30
ENSG00000160392	9266	9284	GCAATACATGAAATGATG	36	+	S30
ENSG00000135074	30248	30266	GCAACGCATAGAATGAGG	36	+	S30
ENSG00000155660	25367	25385	GCAAACCAAGGGCTGGGG	36	+	S30
ENSG00000032219	40963	40981	GTAATTCAGGGTTTGGGG	36	-	S30
ENSG00000112118	4945	4963	ACAATGCATGGCTTTGGG	36	+	S30
ENSG00000259112	24653	24671	GCCGCAGATGGACTGGGG	36	+	S30
ENSG00000070814	3724	3742	GCAAGTCACAGAGTGGGG	36	-	S30
ENSG00000163531	50743	50761	ACAATTCTTGGCCTGGGG	36	-	S30
ENSG00000176222	3874	3892	GCAATTCCTGAACTGGAG	36	+	S30
ENSG00000105778	60295	60313	ACAGCACAGGGAATGGGG	36	-	S30
ENSG00000140395	3178	3196	GCAAGACTTGGCCTGGGA	36	+	S30
ENSG00000055208	82334	82352	ACAATACACAGAATGGGA	36	-	S30
ENSG00000131759	2823	2841	AAAACACATGAACTGGGG	36	-	S30
ENSG00000163539	204425	204443	GCAACTCATAGAATGGGA	36	+	S30
ENSG00000223797	120758	120776	GCAATACTAGGCTCAGGG	36	+	S30
ENSG00000214517	80985	81003	ACAACCCATGGAATGGGA	36	-	S30
ENSG00000241058	84106	84124	GTCACACATGGCCTGGGG	36	+	S30
ENSG00000081087	24260	24278	GGGATACAAGGGTTGGGG	36	+	S30
ENSG00000262246	55115	55133	GGTCTACATGGATTAGGG	36	+	S30
ENSG00000178605	4459	4477	GCTACACGCGGAGCGGGG	36	+	S30
ENSG00000105063	8672	8690	CCAACCCCTGGATCGGGG	36	+	S30
ENSG00000117593	12072	12090	GCATTACAGGGATCAAGG	36	-	S30
ENSG00000269743	42584	42602	GCTACACTTAGGTTGGGG	36	+	S30
ENSG00000149932	10769	10787	AGAGCACATGGACTGGGG	36	-	S30
ENSG00000168071	12772	12790	GCAGTACATGGGCAGGGA	36	-	S30
ENSG00000100749	41271	41289	GCAGCACATTGACTGAGG	36	-	S30
ENSG00000151778	2472	2490	GCCACACAGGGAGTGGGA	36	-	S30
ENSG00000173281	1196	1214	GCAAAAGAGGGAGTGGGG	36	+	S30
ENSG00000224078	249720	249738	TCCATACAGGGAATGGGG	36	-	S30
ENSG00000078043	3903	3921	GCAAGAGATGGGATGGGG	36	+	S30
ENSG00000182667	484489	484507	TCAAAACAAGGATTGAGG	36	-	S30
ENSG00000140948	56038	56056	AAAATACATGGATTAGAG	36	+	S30
ENSG00000163510	43400	43418	GCAAAACATTGGTTGGGA	36	+	S30
ENSG00000175198	362453	362471	ACAACTCATGGAATGGGA	36	-	S30
ENSG00000178105	107528	107546	ACAACACAGGAATTAGGG	36	-	S30
ENSG00000100348	7659	7677	GCTACGCAGGGAGTGGGG	36	+	S30
ENSG00000070785	35300	35318	GTAACAAATGGATTGAGG	36	+	S30
ENSG00000163644	7660	7678	GGAGTACATGGGGTGGGG	36	+	S30
ENSG00000116667	51513	51531	GCAACACAGAGTTTGGAG	36	-	S30
ENSG00000177548	1636	1654	GCAATGTGTGGATTGAGG	36	+	S30
ENSG00000104219	53197	53215	GTATTACTGGGATTGGGG	36	-	S30
ENSG00000002822	93229	93247	GCAGGGCAGGGACTGGGG	36	+	S30
ENSG00000071205	175274	175292	CCATTTCATGAATTGGGG	36	-	S30
ENSG00000075151	203057	203075	GGAGTACAAGGAGTGGGG	36	+	S30
ENSG00000163291	1848	1866	GCTATACATGGCCTGGAA	36	+	S30
ENSG00000158163	36963	36981	GCAGAACATGGAGTGGGT	36	+	S30
ENSG00000086232	9624	9642	GCCACAGATGGACTGGGA	36	+	S30
ENSG00000177119	94773	94791	GAAATACATGGATTCCGG	36	-	S30
ENSG00000079739	21710	21728	TCAGTACCTGGAATGGGG	36	-	S30
ENSG00000154447	167109	167127	GCATTTCAGGGAGCGGGG	36	+	S30
ENSG00000168036	64582	64600	GCTATTTATGGATTGGGA	36	-	S30
ENSG00000071564	36610	36628	GCTACACATGGCGTGAGG	36	+	S30
ENSG00000163625	51847	51865	GCAACTCAGGGCTTAGGG	36	+	S30
ENSG00000064102	26598	26616	ACAATACATAGACTAGAG	36	+	S30
ENSG00000237765	296	314	GCAATCCACAAATTGGGA	36	-	S30
ENSG00000196284	124466	124484	GCTAGAGATGGAATGGGG	36	+	S30
ENSG00000095787	27464	27482	GCATTACAGGAACAGGGG	36	-	S30
ENSG00000100504	75260	75278	GAAAAACAGGGAATGGGG	36	+	S30
ENSG00000171992	40576	40594	GCCCTACACGGTTGGGGG	36	-	S30
ENSG00000089597	19973	19991	GCAAAACATGCTGTGGGG	36	+	S30
ENSG00000159423	16585	16603	GCAGACCTTGGACTGGGG	36	+	S30
ENSG00000164168	34062	34080	ACAATACATTGATTAGGA	36	-	S30
ENSG00000140650	45720	45738	GCAATAAAAGGACTGGTG	36	-	S30
ENSG00000162980	22182	22200	ACAAAAGAAGGATTGGGG	36	+	S30
ENSG00000122085	1452	1470	ACAACACAGGGGTTAGGG	36	+	S30
ENSG00000145012	8229	8247	GCAACACCTGGACTGCGA	36	-	S30
ENSG00000197702	26941	26959	GCTATAGATGGGGTGGGG	36	-	S30
ENSG00000163788	33898	33916	GTAACAGATAGATTGGGG	36	-	S30
ENSG00000178440	5308	5326	GCAGCACACAGAACGGGG	36	-	S30
ENSG00000166888	32319	32337	GCGACTCAGAGATTGGGG	36	+	S30
ENSG00000182606	58958	58976	ACAGTGCATGGACTGAGG	36	-	S30
ENSG00000101134	157533	157551	GCAATACATGGTTTGATA	36	-	S30
ENSG00000090863	14250	14268	TCAACACTTGTATTGGGG	36	+	S30
ENSG00000140263	10480	10498	GCAACTCAGGCACTGGGG	36	-	S30
ENSG00000148468	73640	73658	GAGATGCAGGGATTGGGG	36	+	S30
ENSG00000105176	46011	46029	GCAGTACATGGAGCAGAG	36	-	S30
ENSG00000178209	19442	19460	GTGATCCATGAATTGGGG	36	+	S30
ENSG00000131323	39699	39717	ACAGTGCATGGACTGAGG	36	-	S30
ENSG00000092607	6928	6946	GCAATGCCTAAACTGGGG	36	+	S30
ENSG00000147065	131911	131929	CCAATTCCTGGGTTGGGG	36	-	S30
ENSG00000163864	14228	14246	GCAGTACTTGAGCTGGGG	36	+	S30
ENSG00000276550	78728	78746	GCACTGCAGGGGCTGGGG	36	-	S30
ENSG00000018699	19459	19477	GCCATACATGGCTAGTGG	36	-	S30
ENSG00000111144	24017	24035	GCAATAAACTAATTGGGG	36	+	S30
ENSG00000134871	87552	87570	GCAATCCTTGAATTGGGC	36	-	S30
ENSG00000140945	867899	867917	GGAATCCTTGGCTTGGGG	36	-	S30
ENSG00000127863	41636	41654	CCAACACAGGTATTGGGG	36	-	S30
ENSG00000141522	519	537	GCGACGCGGGGATTGGGG	36	+	S30
ENSG00000182983	6145	6163	ACAACACAAGGGTAGGGG	36	-	S30
ENSG00000222041	74818	74836	TCAATACCGGGGTTGGGG	36	-	S30
ENSG00000103051	30200	30218	GCCACACATGGCTGAGGG	36	+	S30
ENSG00000114982	29202	29220	CCAACACAAAGACTGGGG	36	+	S30
ENSG00000112773	177090	177108	GCAATACAGGGATCAGAA	36	+	S30
ENSG00000172530	1738	1756	GCACTGCATGGCCAGGGG	36	-	S30
ENSG00000115839	59812	59830	GCAACCCATGAATGGGAG	36	-	S30
ENSG00000138134	52899	52917	TCAACACATGAATTTGGG	36	-	S30
ENSG00000172164	66776	66794	ACAACACGGGGCTTGGGG	36	+	S30
ENSG00000141837	199092	199110	TCAATACATGGAGTAGAG	36	+	S30
ENSG00000116962	24845	24863	GCAGGACAAGGACAGGGG	36	+	S30
ENSG00000130313	2609	2627	CCACTACAGGGAGTGGGG	36	-	S30
ENSG00000102580	110411	110429	TCAACATATGAATTGGGG	36	-	S30
ENSG00000159217	9811	9829	GGAGCACATGGGCTGGGG	36	-	S30
ENSG00000176658	65479	65497	GGAACACATGGCTTGGTG	36	+	S30
ENSG00000066557	58496	58514	GCCACACATTGATTTGGG	36	+	S30
ENSG00000083093	10484	10502	GCAATACACTGTTTTGGG	36	+	S30
ENSG00000172943	52996	53014	GCAAGATAGGGATTGAGG	36	+	S30
ENSG00000110047	26999	27017	GTGCTACATGGGTTGGGG	36	+	S30
ENSG00000140386	168179	168197	GCAGTCCATGGATCAAGG	36	+	S30
ENSG00000100284	23328	23346	ACAATGCCAGGACTGGGG	36	-	S30
ENSG00000142230	64581	64599	GCCCTAAATGGAGTGGGG	36	-	S30
ENSG00000113721	19667	19685	GCAATGCAGGAACTGGAG	36	+	S30
ENSG00000078124	94869	94887	GCAGAAAATGGGTTGGGG	36	-	S30
ENSG00000144580	22099	22117	TCAACACGTGGATTTGGG	36	-	S30
ENSG00000240747	69976	69994	ACAACACAAGGGTAGGGG	36	-	S30
ENSG00000183826	425461	425479	GCAAAATATGGGTTGGGA	36	+	S30
ENSG00000165006	35696	35714	GCAATAAAAGGAAAGGGG	36	-	S30
ENSG00000137216	14747	14765	GCCAGGCCTGGACTGGGG	36	-	S30
ENSG00000237276	8380	8398	GCAGTACATAGATTCAGG	36	+	S30
ENSG00000258989	52924	52942	GCTATACACAGACTGGTG	36	-	S30
ENSG00000112640	25969	25987	GCAAAAGTAGGATTGGGG	36	-	S30
ENSG00000135823	27750	27768	GTAAGACAAGGAATGGGG	36	+	S30
ENSG00000169857	133170	133188	GCAATTCATGTATAGGAG	36	+	S30
ENSG00000104375	265871	265889	GCAATAATTGGTTTAGGG	36	+	S30
ENSG00000130159	21486	21504	GCAAAGCATGTGTTGGGG	36	+	S30
ENSG00000103423	7636	7654	GCGAAGCTTGGACTGGGG	36	-	S30
ENSG00000110931	49092	49110	AAAAATCATGGATTGGGG	36	+	S30
ENSG00000167632	555094	555112	GCATTTCAGGGATTGGTG	36	+	S30
ENSG00000166922	10690	10708	GCTACACAAGGAATGGGA	36	-	S30
ENSG00000274847	60563	60581	GCAGGTCATGGGTCGGGG	36	+	S30
ENSG00000182095	30186	30204	GCCAGCCATGGGCTGGGG	36	+	S30
ENSG00000183580	30609	30627	TAAACACATGAATTGGGG	36	-	S30
ENSG00000132819	240	258	ACTATACATGCAGTGGGG	36	-	S30
ENSG00000257815	143181	143199	GCAAGACATGAACTGAGA	36	+	S30
ENSG00000156709	12441	12459	GCAATTCCTGTATTGGGA	36	+	S30
ENSG00000023228	44289	44307	CCAACACATGAATTGTGG	36	+	S30
ENSG00000101972	370209	370227	GCAATGGAGGGATTGAGG	36	-	S30
ENSG00000175701	32990	33008	GCGCTACTTGGACTGGAG	36	+	S30
ENSG00000148824	2669	2687	GGAGCACAGGGACTGGGG	36	-	S30
ENSG00000265794	345	363	GCAATAACTGGATTAGGA	36	-	S30
ENSG00000152348	75659	75677	ACAAAAAAAGGATTGGGG	36	-	S30
ENSG00000009413	83051	83069	ACAAGTCATGGACTGGGA	36	+	S30
ENSG00000144810	25490	25508	GCCATACATGGCTAGTGG	36	-	S30
ENSG00000100592	65077	65095	ATAAAACATGGATGGGGG	36	-	S30
ENSG00000129682	78192	78210	GCAGTATAAGGATGGGGG	36	+	S30
ENSG00000156113	18862	18880	GTAACCCATGGATTGTGG	36	+	S30
ENSG00000101966	4142	4160	GCACCAAATGGATTGGGT	36	-	S30
ENSG00000108474	78659	78677	GAGAGACATAGATTGGGG	36	-	S30
ENSG00000145362	94939	94957	AAAATGCATGGTTTGGGG	36	-	S30
ENSG00000135218	57478	57496	ACCATACATACATTGGGG	36	-	S30
ENSG00000242779	1372	1390	ACAATCCAGTGATTGGGG	36	+	S30
ENSG00000184857	5724	5742	GCAATAAAAGGACTGGTG	36	+	S30
ENSG00000196470	13789	13807	GCAATAGTTGGATTGAGA	36	+	S30
ENSG00000127990	83561	83579	ACAAAACATGCAATGGGG	36	+	S30
ENSG00000169554	146506	146524	GGAAAACATGAATTGGGA	36	+	S30
ENSG00000142599	165373	165391	GCCACACATGGTTTGGAA	36	+	S30
ENSG00000144824	15013	15031	GTAATACAGGATTTGGGG	36	-	S30
ENSG00000073712	51005	51023	GCAGTACCTAGATTGGTG	36	+	S30
ENSG00000162869	22276	22294	GCATTACAAGGAACAGGG	36	-	S30
ENSG00000123096	109662	109680	GCATGGCATGGACTGGAG	36	-	S30
ENSG00000123094	21863	21881	GCAATGCATGGATGGAGT	36	-	S30
ENSG00000184575	3190	3208	GCAATACCCAGACCAGGG	36	-	S30
ENSG00000075407	16211	16229	GGCATACATGGGTTAGGG	36	-	S30
ENSG00000118873	45664	45682	TCAACATATGAATTGGGG	36	+	S30
ENSG00000130508	9404	9422	GCAGCCCATGAATTAGGG	36	+	S30
ENSG00000100425	13171	13189	GCACCACCTGGCATGGGG	36	+	S30
ENSG00000141252	76260	76278	GCAATGCACAGAATGGGA	36	+	S30
ENSG00000154175	219330	219348	TCAAATCAAGGATTGGGG	36	+	S30
ENSG00000138764	49306	49324	GCTATACATGGATTCAGA	36	-	S30
ENSG00000183426	26490	26508	ACAAAACAGGGGCTGGGG	36	-	S30
ENSG00000166974	164628	164646	CCTATTCATGGCTTGGGG	36	-	S30
ENSG00000124588	39505	39523	GTAACACATGAACTGGGA	36	-	S30
ENSG00000136295	23123	23141	CCCACACATGGGCTGGGG	36	-	S30
ENSG00000116171	120970	120988	TCAATTCATGGTTTGAGG	36	-	S30
ENSG00000171130	5267	5285	ACAGTACCTGGGTCGGGG	36	-	S30
ENSG00000111275	3166	3184	GCAGAACATAGATTGGTG	36	-	S30
ENSG00000101974	134497	134515	AAAACATATGGATTGGGG	36	+	S30
ENSG00000125266	20019	20037	ACCACTCAAGGATTGGGG	36	+	S30
ENSG00000104723	18874	18892	TCAACACACAGTTTGGGG	36	-	S30
ENSG00000151148	24640	24658	GCAGTGTTTGGATTGGGG	36	-	S30
ENSG00000107758	51325	51343	GCCTCAGATGGACTGGGG	36	+	S30
ENSG00000119487	10407	10425	GCGATTCATGAATTGGGC	36	+	S30
ENSG00000124098	1276	1294	GCAGGACATGGATTCGAG	36	-	S30
ENSG00000247081	132567	132585	GCAAGACATGGAGTGGCA	36	+	S30
ENSG00000164707	43585	43603	TCTCTACATGGATTGGGA	36	+	S30
ENSG00000198466	1156	1174	GCAACACAGGGAGTAGAG	36	-	S30
ENSG00000137693	84078	84096	TATACACATGGATTGGGG	36	-	S30
ENSG00000243449	862	880	GCACCCCATGGCGTGGGG	36	-	S30
ENSG00000134278	87329	87347	ACAACACATGGAATAGGA	36	+	S30
ENSG00000186001	60216	60234	ACAATAGATGGATGGGAG	36	-	S30
ENSG00000260456	231692	231710	GCAAAACCCAAATTGGGG	36	+	S30
ENSG00000219438	117672	117690	GAATCACACGGAGTGGGG	36	-	S30
ENSG00000006534	6968	6986	GCATGGCATGGTCTGGGG	36	-	S30
ENSG00000142089	3383	3401	GCCATACCTGGAATGGTG	36	+	S30
ENSG00000168476	1797	1815	GCAAGCCATGGGTCAGGG	36	+	S30
ENSG00000137501	115900	115918	CCAATACTTGGATTGAAG	36	+	S30
ENSG00000155304	1188	1206	GCTATTCCTGGTCTGGGG	36	+	S30
ENSG00000147050	102694	102712	GCAGCCCAGGGGTTGGGG	36	-	S30
ENSG00000148843	44519	44537	GCCACACACAGGCTGGGG	36	-	S30
ENSG00000168216	164912	164930	GCATTTCATGGTTTTGGG	36	+	S30
ENSG00000112339	125374	125392	GCAATACATTTATTTGGG	36	+	S30
ENSG00000121775	4465	4483	GCATCTCCTGGACCGGGG	36	-	S30
ENSG00000113578	16381	16399	GCTGTATATGGTTTGGGG	36	+	S30
ENSG00000163710	57856	57874	GCATCACATGGCAAGGGG	36	+	S30
ENSG00000169372	209556	209574	GCAATACGAGGGACGGGG	36	-	S30
ENSG00000261105	23519	23537	ACAACACAGAGAATGGGG	36	+	S30
ENSG00000113312	8762	8780	CCATTACATGGATGGAGG	36	-	S30
ENSG00000134986	334458	334476	GCAATACCTGGTTTAGTG	36	+	S30
ENSG00000116991	35397	35415	GCACTACAGGGACTAGGA	36	+	S30
ENSG00000075213	95354	95372	GCAATGCATAGATTTGAG	36	+	S30
ENSG00000157168	1122331	1122349	GCACCTCACAGACTGGGG	36	-	S30
ENSG00000164815	50643	50661	GCTATACATGAATTTAGG	36	+	S30
ENSG00000187079	92662	92680	CCAATACAGAGTTTGGGG	36	-	S30
ENSG00000148180	5998	6016	GCCTTCCAAGGACTGGGG	36	-	S30
ENSG00000165475	68160	68178	CCATTTCATGGATTAGGG	36	+	S30
ENSG00000161813	13695	13713	GCACCACCAGGATTGGAG	36	-	S30
ENSG00000082805	490059	490077	GCCATACATGGCTAGTGG	36	-	S30
ENSG00000138639	237500	237518	AACATACATGGATAGGGG	36	-	S30
ENSG00000113790	38927	38945	GAAATACATGGGTGGAGG	36	+	S30
ENSG00000196369	66832	66850	GCAACACATGAGAAGGGG	36	+	S30
ENSG00000101596	67718	67736	GCTTTACATGGATAGTGG	36	-	S30
ENSG00000111247	15414	15432	GCCACACATGGCTAGAGG	36	-	S30
ENSG00000126267	967	985	GCTACACAGGGATGGGAG	36	-	S30
ENSG00000204054	25483	25501	GCAATAGAGGGAGTGAGG	36	-	S30
ENSG00000243156	16167	16185	ACTACACATGGCTTGGGA	36	+	S30
ENSG00000173517	47110	47128	GAAATACCTGGACTGGGT	36	+	S30
ENSG00000197622	17115	17133	GCCTCACAAGGCTTGGGG	36	+	S30
ENSG00000111371	49768	49786	GAAATACATGGAAAAGGG	36	+	S30
ENSG00000164180	20198	20216	TCAATACCTGGCTTAGGG	36	+	S30
ENSG00000119650	32881	32899	GCAGCTCCTGGAGTGGGG	36	-	S30
ENSG00000081923	35915	35933	GCCACACATGGCTCGTGG	36	+	S30
ENSG00000121957	9955	9973	TCCACACACGGATGGGGG	36	-	S30
ENSG00000116288	5038	5056	GCTATGCATGGCCAGGGG	36	-	S30
ENSG00000171453	25965	25983	GTAAGGCATGGAGTGGGG	36	-	S30
ENSG00000106665	28199	28217	GCCCCACAGGGAATGGGG	36	-	S30
ENSG00000040341	44412	44430	GCAATGTGGGGATTGGGG	36	+	S30
ENSG00000111911	2871	2889	GAAATGCATGGATTAGAG	36	-	S30
ENSG00000204842	107350	107368	GCCATACATGCATTAGAG	36	+	S30
ENSG00000257591	14042	14060	GCAAGACAGACATTGGGG	36	+	S30
ENSG00000100292	1673	1691	GCAATCCACGGCTGGGAG	36	-	S30
ENSG00000049759	35267	35285	GCAACACAGGGCTTGAGA	36	-	S30
ENSG00000166035	122061	122079	GCCTCACAGGGCTTGGGG	36	-	S30
ENSG00000197102	82044	82062	GCCATAAATGGACTGGGC	36	-	S30
ENSG00000152457	16190	16208	GCATTCCCTGAACTGGGG	36	+	S30
ENSG00000164902	290	308	GGAACACAAGGATCAGGG	36	-	S30
ENSG00000115966	17070	17088	GAAAAACATGGAATGGGA	36	+	S30
ENSG00000150347	94784	94802	GCAGTCCATGGATCAAGG	36	-	S30
ENSG00000077454	1458	1476	GCAACACTTGAGATGGGG	36	+	S30
ENSG00000112697	6685	6703	GCAACACAGGGTTAGAGG	36	+	S30
ENSG00000047579	94088	94106	ACAACACAGGGGTTGAGG	36	+	S30
ENSG00000109320	55292	55310	ACGATGCCTGGACTGGGG	36	-	S30
ENSG00000114353	15690	15708	GCAGAGCATGGATCGGGA	36	-	S30
ENSG00000120656	41339	41357	GGAACACAGGAATCGGGG	36	+	S30
ENSG00000151466	164583	164601	GCAATGCACAGAGTAGGG	36	+	S30
ENSG00000131378	184357	184375	GGAATACGGGGATGGGGG	36	+	S30
ENSG00000178104	238112	238130	ACAATACAGGGATTCAGG	36	-	S30
ENSG00000172977	3472	3490	ACAAGAGATGGTTTGGGG	36	-	S30
ENSG00000139546	706	724	GTCATACTTGGATTGAGG	36	-	S30
ENSG00000111206	8531	8549	TCTATACGTGGATTGAGG	36	+	S30
ENSG00000075240	62188	62206	GAGAAACAGGGATTGGGG	36	-	S30
ENSG00000169519	26208	26226	GCACTCCAAGGATCAGGG	36	-	S30
ENSG00000143569	127	145	GGAACACACGGTGTGGGG	36	-	S30
ENSG00000106615	44415	44433	GCAATGCTTGGATTGGAT	36	+	S30
ENSG00000168067	13888	13906	GCAATAACTGGACCAGGG	36	+	S30
ENSG00000112357	34147	34165	GCAAGACAGGGTTTGGGC	36	-	S30
ENSG00000058453	35226	35244	GCAAGACAGGGCCTGGAG	36	-	S30
ENSG00000180747	27280	27298	AGAATACTTGGATTGGGA	36	+	S30
ENSG00000163513	14694	14712	GCTTTACATGGTCTAGGG	36	-	S30
ENSG00000116459	8800	8818	GCAATACTTGGGTATGGG	36	-	S30
ENSG00000203485	10861	10879	GCAGTGCGGGGACTGGGG	36	-	S30
ENSG00000166833	26319	26337	GCAATAAAAGGATTAGAG	36	-	S30
ENSG00000128050	1989	2007	GCAATATAAGGACTGTGG	36	-	S30
ENSG00000282057	390	408	GCAATCCACGGAGAAGGG	36	+	S30
ENSG00000135749	269647	269665	GCTATACAAGGACAGGGA	36	+	S30
ENSG00000159335	312	330	GCCACACAGGGATCTGGG	36	-	S30
ENSG00000153976	19575	19593	TCAATACATTGATTTGGG	36	+	S30
ENSG00000009335	57240	57258	GCATAAAATGGTTTGGGG	36	-	S30
ENSG00000175324	9904	9922	GCTACTCATGGGTTGGGA	36	+	S30
ENSG00000153113	121873	121891	ACAATACATGAATTGTAG	36	-	S30
ENSG00000115232	74156	74174	ACAGCCCAGGGATTGGGG	36	-	S30
ENSG00000135093	5331	5349	CCAATCCATGGACTTGGG	36	-	S30
ENSG00000204673	9076	9094	ACACTACGGGGACTGGGG	36	+	S30
ENSG00000169375	61666	61684	GGAATTCCTGGAGTGGGG	36	+	S30
ENSG00000204220	2331	2349	GCAGTGCCTGGACTGAGG	36	-	S30
ENSG00000091039	133450	133468	ACGATTCATGGATTGGGC	36	+	S30
ENSG00000183054	6427	6445	ACAGTACATGGACCCGGG	36	+	S30
ENSG00000103544	23905	23923	GCATTCCAGGGATTGGTG	36	-	S30
ENSG00000174705	27508	27526	GTATTACCTGGGTTGGGG	36	+	S30
ENSG00000152193	1224	1242	GGAGATCATGGATTGGGG	36	+	S30
ENSG00000138411	350217	350235	GCAATAAATGGTCTGGCG	36	+	S30
ENSG00000104324	199191	199209	GCAACCCATAGAATGGGA	36	-	S30
ENSG00000070423	15475	15493	GCCATGCATGGTTTGTGG	36	+	S30
ENSG00000187955	230292	230310	GCAATACATTGGTTAAGG	36	-	S30
ENSG00000102218	16935	16953	GCAAGAAATGGATTAAGG	36	-	S30
ENSG00000188818	28906	28924	ATAATACAAGGATTGGGA	36	+	S30
ENSG00000048828	105137	105155	GCCAGGCATGGCCTGGGG	36	-	S30
ENSG00000164944	18573	18591	GCAATATATGGATCAGTG	36	+	S30
ENSG00000113593	18910	18928	GCTATGCATGTGTTGGGG	36	-	S30
ENSG00000102226	8271	8289	GGAAACCATGGCTTGGGG	36	-	S30
ENSG00000230124	64983	65001	GCAGCCCAGGGGTTGGGG	36	+	S30
ENSG00000136827	1002	1020	GCAGCACAGGGGTTAGGG	36	+	S30
ENSG00000088970	4680	4698	ACACCACATGAAATGGGG	36	-	S30
ENSG00000104738	10745	10763	GCAAAGCATAGCCTGGGG	36	-	S30
ENSG00000100605	39248	39266	GCAGTGGATGGGTTGGGG	36	+	S30
ENSG00000185651	857	875	GCACTTCCTGGAGCGGGG	36	-	S30
ENSG00000175106	24864	24882	GCATAACATGGATAGGGT	36	+	S30
ENSG00000120549	703273	703291	GTAATACATGGATCTGGA	36	-	S30
ENSG00000154124	18363	18381	GCAATGATTGGAGTGGGG	36	-	S30
ENSG00000137710	115655	115673	GTGATACCTGGAATGGGG	36	+	S30
ENSG00000167258	100396	100414	GCAACTCTTGGGTGGGGG	36	-	S30
ENSG00000116641	32198	32216	GTGATACAAAGATTGGGG	36	+	S30
ENSG00000230373	3078	3096	GCCACACATGCCCTGGGG	36	+	S30
ENSG00000135801	414	432	GCTACACCTGGACTGGCG	36	+	S30
ENSG00000104408	172509	172527	GCAGTAGATGAAATGGGG	36	+	S30
ENSG00000135931	64887	64905	GCTAAACCTGGATTGTGG	36	-	S30
ENSG00000261130	27586	27604	GCAATGCAAGCAATGGGG	36	-	S30
ENSG00000158470	45085	45103	GCAATTCAGGGACAGGGA	36	+	S30
ENSG00000169288	71739	71757	GCAACACATGGAACCAGG	36	-	S30
ENSG00000163947	97511	97529	ACAACACTTGGATTAAGG	36	+	S30
ENSG00000108829	16861	16879	GCTACGCTTGGCTTGGGG	36	+	S30
ENSG00000112139	20600	20618	GCAATCCAAGCAGTGGGG	36	+	S30
ENSG00000197535	200437	200455	GCAAGAGATGAATTAGGG	36	+	S30
ENSG00000164975	197	215	ACAATACACAGATGGGAG	36	-	S30
ENSG00000172466	8828	8846	GGAACACCTTGATTGGGG	36	+	S30
ENSG00000072110	41435	41453	GCCATACTTGTATGGGGG	36	+	S30
ENSG00000183431	5097	5115	GCAATACATAGCGCGGAG	36	+	S30
ENSG00000109670	73616	73634	ACTATACATGCATAGGGG	36	+	S30
ENSG00000055163	19789	19807	GCAATGCCTGGCTTGGTG	36	-	S30
ENSG00000157613	41336	41354	TCAATACCTGGAGTGAGG	36	-	S30
ENSG00000121022	40485	40503	GCTATCCATGGATTGATG	36	+	S30
ENSG00000172115	2760	2778	GCCAGACATGGACAGAGG	36	+	S30
ENSG00000157985	540017	540035	GACATACATGGCTGGGGG	36	-	S30
ENSG00000132549	597272	597290	GCAGCCCATGGATTAGGA	36	-	S30
ENSG00000160075	29866	29884	GCTATACACAGAATGGGA	36	+	S30
ENSG00000228486	25823	25841	GCCACACAAGCACTGGGG	36	-	S30
ENSG00000104490	20131	20149	GAAGCACATGGACTGGGA	36	+	S30
ENSG00000198301	272	290	GGAAAGCATGGAGTGGGG	36	+	S30
ENSG00000114480	40767	40785	GCAATACAAGGCTTAGGT	36	+	S30
ENSG00000147099	64461	64479	GCATCACATGGCAAGGGG	36	+	S30
ENSG00000100023	5235	5253	GGAATACAGAGGTTGGGG	36	-	S30
ENSG00000186716	17204	17222	GCAAGACAGGGCCAGGGG	36	-	S30
ENSG00000173641	3786	3804	GCAGGACAGGGGTCGGGG	36	+	S30
ENSG00000123106	35421	35439	GCAAGACACGGGGTGGGA	36	-	S30
ENSG00000143815	6097	6115	GCCACACAAAAATTGGGG	36	+	S30
ENSG00000173230	48505	48523	GCTTCACATGGTTTGGAG	36	+	S30
ENSG00000196922	11770	11788	GCAACCCATGGAGAGGGA	36	+	S30
ENSG00000151694	46616	46634	ACAACTCATGAATTGGGA	36	+	S30
ENSG00000107077	123568	123586	TCAAAACATGGGGTGGGG	36	-	S30
ENSG00000050748	19259	19277	GAAACACATGCATAGGGG	36	+	S30
ENSG00000137804	10492	10510	GCAGTAGATGGAATGAGG	36	-	S30
ENSG00000152422	8744	8762	GCATCACATGGCAAGGGG	36	-	S30
ENSG00000182752	98760	98778	ACAACACATGGACAGTGG	36	-	S30
ENSG00000160563	95835	95853	GCAACACAGAGGATGGGG	36	+	S30
ENSG00000152242	1137	1155	GGAGAACAGGGATTGGGG	36	-	S30
ENSG00000010244	14174	14192	GCAATAACTGGATTAGGA	36	-	S30
ENSG00000165406	45277	45295	CCAATACATGAACTTGGG	36	+	S30
ENSG00000142173	18928	18946	GTAATGCAGGGATTGGAG	36	-	S30
ENSG00000103942	96236	96254	GGCATTCAGGGATTGGGG	36	+	S30
ENSG00000197182	5843	5861	GCTAGCCCTGGACTGGGG	36	-	S30
ENSG00000197124	38987	39005	GCAATACATGGCAGTGGG	36	+	S30
ENSG00000048707	244247	244265	GCAATGCCTGGACTAAGG	36	-	S30
ENSG00000228794	8550	8568	GCCACACCTGGGATGGGG	36	-	S30
ENSG00000175470	42637	42655	ACAACTCATGGAATGGGA	36	-	S30
ENSG00000111961	257884	257902	GAAACACATGTTTTGGGG	36	-	S30
ENSG00000027001	119215	119233	GCAGGACATGGTCTGAGG	36	+	S30
ENSG00000166923	23031	23049	ACAATACAAAGATTTGGG	36	-	S30
ENSG00000148341	13733	13751	GCCATGCATGGCTCAGGG	36	+	S30
ENSG00000148090	88158	88176	CCAATGCCTGGTTTGGGG	36	+	S30
ENSG00000283149	724	742	GCATCACATGGTGAGGGG	36	-	S30
ENSG00000273136	34021	34039	ACACCACATGGAGAGGGG	36	-	S30
ENSG00000038382	149352	149370	GCAATACAAAGACAAGGG	36	-	S30
ENSG00000185104	172948	172966	ACAATACCTGAATTTGGG	36	+	S30
ENSG00000185164	8217	8235	CCAGTCCATGGCTTGGGG	36	+	S30
ENSG00000140443	2507	2525	GAATCACTTGGACTGGGG	36	-	S30
ENSG00000154721	3851	3869	GGAATACCTGAAATGGGG	36	-	S30
ENSG00000067057	11676	11694	GCCACCCATAGATTGAGG	36	-	S30
ENSG00000070961	104004	104022	CCAACACATGAATTTGGG	36	+	S30
ENSG00000168038	365411	365429	GCAACAGAGAGACTGGGG	36	+	S30
ENSG00000147912	20556	20574	GCAAACCACAGATTGGGA	36	+	S30
ENSG00000144677	109317	109335	GCCATCCACGGTTTGGGA	36	-	S30
ENSG00000197386	188840	188858	GATACACACGGAGTGGGG	36	-	S30
ENSG00000059145	12620	12638	TCAGCACATGGTCTGGGG	36	+	S30
ENSG00000131652	1528	1546	GCAAAACAGGGCTCAGGG	36	-	S30
ENSG00000175600	193397	193415	GCAGCAGATGGACTGAGG	36	-	S30
ENSG00000167693	171698	171716	GCAACAGGTGGATCAGGG	36	+	S30
ENSG00000115944	73589	73607	GCATTCCATGGATTAGTG	36	+	S30
ENSG00000162402	21018	21036	CCAATTCTTGGCTTGGGG	36	+	S30
ENSG00000138398	5825	5843	GCAATTCATTGAGTAGGG	36	-	S30
ENSG00000230417	93180	93198	GCCACACCTGGCTAGGGG	36	-	S30
ENSG00000125977	19562	19580	GCTACACTTGGTGTGGGG	36	+	S30
ENSG00000248049	108105	108123	CCAGGACATGGAGTGGGG	36	-	S30
ENSG00000121281	53829	53847	GCAAGACATGAATGGGGC	36	-	S30
ENSG00000100003	22978	22996	ACATCTCAGGGATTGGGG	36	-	S30
ENSG00000165671	113938	113956	GTAACACAAGGATTGGTG	36	-	S30
ENSG00000108854	1631	1649	GGAAAACCTGGATTGGAG	36	+	S30
ENSG00000126464	4	22	GGAATCCAAGGATGGGGG	36	-	S30
ENSG00000140718	370186	370204	GCAATACACAGATTGTGT	36	-	S30
ENSG00000137834	14388	14406	GCCACACATGGCATGGAG	36	-	S30
ENSG00000183354	25328	25346	GCATCACATGGTGAGGGG	36	+	S30
ENSG00000171045	68930	68948	ACAATTCATGAATTGGGC	36	+	S30
ENSG00000177106	31872	31890	GCAAACCATGGACCCGGG	36	-	S30
ENSG00000168807	56293	56311	GCTACACTTGGATGGGAG	36	-	S30
ENSG00000118260	25066	25084	GCTATCCATGGAGTTGGG	36	-	S30
ENSG00000131848	1624	1642	GCAGTTCATGAATTGGGC	36	+	S30
ENSG00000115504	366930	366948	GCAGCCCATGGGCCGGGG	36	-	S30
ENSG00000151835	60696	60714	GCAAAGCATGGATATGGG	36	+	S30
ENSG00000160360	4347	4365	GCCATGCGTGGTCTGGGG	36	-	S30
ENSG00000117036	3286	3304	GTGAAACATGGATTGGAG	36	+	S30
ENSG00000149571	71604	71622	GCAACACGTGTCCTGGGG	36	+	S30
ENSG00000169914	4023	4041	GCAATTCCTGGCCGGGGG	36	-	S30
ENSG00000196743	2968	2986	GAAATCCATGGATTGAGA	36	-	S30
ENSG00000136152	39726	39744	GCAATGCATGACCTGGGA	36	-	S30
ENSG00000198718	92705	92723	ACAACACAGGGGTTAGGG	36	-	S30
ENSG00000122877	37192	37210	GCCACACTTGGAGGGGGG	36	+	S30
ENSG00000154240	368595	368613	GCAATATATGGATTAAGA	36	+	S30
ENSG00000204406	277234	277252	GCAATTAATGGGTTAGGG	36	-	S30
ENSG00000164924	2901	2919	GCGATACGCGGACCGGAG	36	+	S30
ENSG00000120800	86292	86310	GCTACACATGGATGGAGA	36	-	S30
ENSG00000183621	31701	31719	GAAATACCTGAAATGGGG	36	+	S30
ENSG00000184635	22457	22475	GGCATTCATGGATTAGGG	36	-	S30
ENSG00000183889	2724	2742	ACAAAACAGGGGCTGGGG	36	-	S30
ENSG00000184787	3051	3069	GCAGCCCATGGATCCGGG	36	+	S30
ENSG00000164366	11158	11176	ACACCACCTGGGTTGGGG	36	+	S30
ENSG00000181404	21899	21917	GCAATTTATAGTTTGGGG	36	+	S30
ENSG00000182185	693897	693915	GCAAGTCCTGGATTGGGC	36	-	S30
ENSG00000130844	18132	18150	GCAGCACATAAAATGGGG	36	-	S30
ENSG00000141568	6462	6480	GTACCACAAGGACTGGGG	36	-	S30
ENSG00000113758	17442	17460	GCAATAAATGGCTCGTGG	36	+	S30
ENSG00000168405	178346	178364	GCAAAACAATGATAGGGG	36	+	S30
ENSG00000162600	72251	72269	GCAACACAGGAGTTAGGG	36	+	S30
ENSG00000133216	203626	203644	GCATTTCATGGGCTGGAG	36	-	S30
ENSG00000196550	5927	5945	GCTATACTTGTATTGAGG	36	+	S30
ENSG00000047578	90242	90260	GAAATTCTGGGATTGGGG	36	-	S30
ENSG00000223745	14385	14403	GCAATGCATGTATAGAGG	36	+	S30
ENSG00000122484	6079	6097	GCAATGCAGGCATTAGGG	36	-	S30
ENSG00000149380	69729	69747	ACAACCCATGGAATGGGA	36	+	S30
ENSG00000141429	48723	48741	GAAAGACATGGTTTGAGG	36	-	S30
ENSG00000157514	44985	45003	GCAACACTGGGAAGGGGG	36	+	S30
ENSG00000137200	4270	4288	CCAACACCTGGACTGAGG	36	-	S30
ENSG00000105894	54414	54432	GCAACACTTGGATTCGTG	36	+	S30
ENSG00000186814	37117	37135	GTAATGCCAGGATTGGGG	36	+	S30
ENSG00000146648	1937	1955	GCAATTAATGGAATGGGA	36	-	S30
ENSG00000048471	474626	474644	GCATCACATGAATCCGGG	36	-	S30
ENSG00000073169	4237	4255	GCAGCACATGGAAAGGAG	36	-	S30
ENSG00000106034	17806	17824	GCTACTCAGGGATTGAGG	36	-	S30
ENSG00000101665	9853	9871	GCAGCTCCTGGCTTGGGG	36	+	S30
ENSG00000134058	16709	16727	GCATTACTGGGTTCGGGG	36	-	S30
ENSG00000078747	30350	30368	GCAAAACCTGGACAGGAG	36	-	S30
ENSG00000164574	82697	82715	GCAAGCCACAGATTGGGA	36	-	S30
ENSG00000100568	10523	10541	GAAATTCATAGAATGGGG	36	+	S30
ENSG00000178031	398478	398496	GCTATACATGGCTTCGGA	36	-	S30
ENSG00000184465	87906	87924	GCAGCACAGGGAAAGGGG	36	+	S30
ENSG00000169251	25525	25543	GCAATACAAGAAATGGGT	36	-	S30
ENSG00000171097	2159	2177	GCAACACCCGTCTTGGGG	36	+	S30
ENSG00000169016	2617	2635	ACGACTCAGGGATTGGGG	36	+	S30
ENSG00000124164	7282	7300	GCCATAGAGGGAATGGGG	36	-	S30
ENSG00000166689	152120	152138	GCAATACTCCGATTTGGG	36	+	S30
ENSG00000237352	159774	159792	GCAAGAGAGGGAGTGGGG	36	-	S30
ENSG00000231290	48310	48328	GCGACACATGGACTGAGT	36	-	S30
ENSG00000116353	20118	20136	GCATTTCACAGATTAGGG	36	+	S30
ENSG00000237298	240971	240989	GCAACACACAGATCGAGA	36	-	S30
ENSG00000203325	748	766	GCATCTCCTGGACCGGGG	36	+	S30
ENSG00000113595	21155	21173	GAAATTCATGAATTAGGG	36	+	S30
ENSG00000135390	36386	36404	GCATCACATGGTGAGGGG	36	+	S30
ENSG00000198814	36390	36408	GGAATACCTGAAATGGGG	36	-	S30
ENSG00000188596	384787	384805	TCAAAACATGACTTGGGG	36	-	S30
ENSG00000187742	29848	29866	GCAGCCCAGGGGTTGGGG	36	-	S30
ENSG00000177200	46735	46753	GCAACCCACAGACTGGGA	36	-	S30
ENSG00000074621	33693	33711	GCTACACATGGATGGAGA	36	-	S30
ENSG00000162929	17176	17194	GCAAGGCATAGACTAGGG	36	-	S30
ENSG00000157106	20856	20874	AGAATACTTGGATTGGGA	36	+	S30
ENSG00000243317	19501	19519	TCTCTACATGGATTGGGA	36	-	S30
ENSG00000185262	1230	1248	AACATACATGGAATGGGG	36	-	S30
ENSG00000174943	16304	16322	GCAACTCCTGAAATGGGG	36	+	S30
ENSG00000072609	127563	127581	GCAGTGCATGGGCGGGGG	36	+	S30
ENSG00000135315	31750	31768	ACAAGACATAGATTTGGG	36	+	S30
ENSG00000198689	8357	8375	GAAATACAGGGATTGGAA	36	-	S30
ENSG00000176124	194122	194140	GCATCCCTTGGATTGGAG	36	-	S30
ENSG00000243701	23450	23468	GCATTACTATGATTGGGG	36	-	S30
ENSG00000075945	22913	22931	GCAATGTAGGGTTTGGGG	36	+	S30
ENSG00000141076	34075	34093	GCTACACTTGGATGGGAG	36	-	S30
ENSG00000166171	2876	2894	GCAAGAGATGGGTGGGGG	36	-	S30
ENSG00000169855	940662	940680	GAAACACATGGATTGAGT	36	+	S30
ENSG00000226688	209512	209530	GCCACACATGGGTCTGGG	36	+	S30
ENSG00000151388	78121	78139	GCAAGCCACAGATTGGGA	36	+	S30
ENSG00000182240	41065	41083	GCAATATTTGGGGTGGGG	36	-	S30
ENSG00000196562	17808	17826	GCAGTGCTGGGACTGGGG	36	+	S30
ENSG00000116016	574	592	GCCTCACATGGCTTGAGG	36	-	S30
ENSG00000109536	19890	19908	GCAACCCAGGGAATGGAG	36	-	S30
ENSG00000061273	36992	37010	GCCCTACCTGGGCTGGGG	36	+	S30
ENSG00000276291	133507	133525	GCAATTTATAGTTTGGGG	36	-	S30
ENSG00000163002	19222	19240	GAAATACTTGGTTTGGAG	36	-	S30
ENSG00000143382	890	908	GCGCCTCAGGGATTGGGG	36	-	S30
ENSG00000153815	16561	16579	GCAACACTTAGAATAGGG	36	-	S30
ENSG00000197808	11946	11964	ACAATACATGGATGGATG	36	+	S30
ENSG00000130706	3870	3888	GCAAAGCAGGGACGGGGG	36	-	S30
ENSG00000162777	13873	13891	CCAATACATGATTTGGGA	36	+	S30
ENSG00000204514	31033	31051	GCAACACAGGGAGTAGAG	36	+	S30
ENSG00000079805	29954	29972	GCTTCACCTGGAATGGGG	36	-	S30
ENSG00000173706	72047	72065	GTAAGGCAGGGATTGGGG	36	+	S30
ENSG00000106546	229679	229697	GCATTTCTTGGCTCGGGG	36	-	S30
ENSG00000065882	5589	5607	GCAACACCTGGCAAGGGG	36	-	S30
ENSG00000170145	50718	50736	GCAACGCATGACTGGGGG	36	-	S30
ENSG00000107021	1609	1627	GCAATACATAGCCAGGAG	36	-	S30
ENSG00000112715	2571	2589	GCACGACCTGGACTGGGA	36	-	S30
ENSG00000170832	10236	10254	ACCACACCTGGCTTGGGG	36	+	S30
ENSG00000186642	67149	67167	GCAACATCTGGGCTGGGG	36	+	S30
ENSG00000047621	49349	49367	ACATTTCATGGACTGGGA	36	+	S30
ENSG00000165675	131648	131666	GCAAAACTAGAACTGGGG	36	+	S30
ENSG00000156170	85763	85781	GCAATGCATTGCTTGGAG	36	-	S30
ENSG00000181852	11656	11674	GCCCCACATGGATAAGGG	36	+	S30
ENSG00000142207	35990	36008	GCAACAAACAGCTTGGGG	36	+	S30
ENSG00000185630	213818	213836	GCAAGACATGGAGTGGCA	36	-	S30
ENSG00000006634	3646	3664	GCAAAACACTGAACGGGG	36	-	S30
ENSG00000153904	503	521	GCAATCCACGGAGAAGGG	36	+	S30
ENSG00000141564	53575	53593	GCACTGCATGGACGGGGA	36	-	S30
ENSG00000175110	240614	240632	CCAATACATGGAGTGAGA	36	-	S30
ENSG00000119714	15358	15376	GCAATTCAGGGACAGGAG	36	+	S30
ENSG00000107554	88609	88627	GCAATCCAAGGACTAGAG	36	+	S30
ENSG00000164035	282458	282476	GCAAGCCATAGACTGGGA	36	+	S30
ENSG00000115306	42066	42084	ACCACACAGGGAATGGGG	36	-	S30
ENSG00000173821	57094	57112	ACAACACATAGAATGGGA	36	-	S30
ENSG00000159140	1528	1546	GCAACTCAGGCACTGGGG	36	-	S30
ENSG00000196700	5848	5866	ACAGCACAGGGATGGGGG	36	+	S30
ENSG00000123268	33258	33276	CCAATCCACGGCCTGGGG	36	-	S30
ENSG00000172340	267768	267786	GCAACACAGAGCTTGGGA	36	+	S30
ENSG00000170266	30801	30819	GCATCACATGGTGAGGGG	36	+	S30
ENSG00000284418	445604	445622	GCAATTCACGGACTCAGG	36	+	S30
ENSG00000130227	2345	2363	ACAGTGCATGGACTGGGA	36	-	S30
ENSG00000125818	46366	46384	ACAGAACATGGATTGTGG	36	-	S30
ENSG00000090905	192444	192462	TCAGCACATGGCCTGGGG	36	-	S30
ENSG00000134330	11703	11721	GCAATACACGGCCAGGTG	36	-	S30
ENSG00000157693	26768	26786	GCAACTCATGGCCTGTGG	36	-	S30
ENSG00000100014	134509	134527	GCACCACATGTACTGGAG	36	-	S30
ENSG00000121211	54862	54880	GCAAGGCCCGGGTTGGGG	36	-	S30
ENSG00000008405	12401	12419	GCTATACATGTATCTGGG	36	+	S30
ENSG00000156265	96200	96218	CCAAGACACAGACTGGGG	36	-	S30
ENSG00000111670	80056	80074	GCAATAGACGAACTGGGA	36	+	S30
ENSG00000131023	27142	27160	TCAGCATATGGATTGGGG	36	+	S30
ENSG00000089057	90978	90996	GCATCACCTGCACTGGGG	36	+	S30
ENSG00000242242	98300	98318	GCAATACAAGAATCAGAG	36	+	S30
ENSG00000184985	8275	8293	ACAATGCATGGCCTGGGA	36	-	S30
ENSG00000151414	123248	123266	GCACATCATGAACTGGGG	36	-	S30
ENSG00000101444	16125	16143	TCCACACGTGGATCGGGG	36	+	S30
ENSG00000088367	72734	72752	GCATTCCATGGCCAGGGG	36	-	S30
ENSG00000165029	50756	50774	TCAGTACTTGGATGGGGG	36	+	S30
ENSG00000164040	6919	6937	GCCATACAAAGATTGGGT	36	+	S30
ENSG00000137210	15482	15500	TCAAACCATGGAGTGGGG	36	-	S30
ENSG00000165699	42980	42998	ACAACACATGGGAAGGGG	36	+	S30
ENSG00000250303	60292	60310	GCAAAACTCGAATTAGGG	36	-	S30
ENSG00000143258	2485	2503	GCTGTACATGGGCAGGGG	36	-	S30
ENSG00000225138	8	26	GCAAGGCAGGGCCTGGGG	36	-	S30
ENSG00000111707	36502	36520	GCAGAACATGGTTTTGGG	36	-	S30
ENSG00000119630	9269	9287	GCAGGACCAGGACTGGGG	36	+	S30
ENSG00000123178	350	368	GCAGCACATGGGTAAGGG	36	+	S30
ENSG00000122965	141534	141552	GAGGTACTTGGATTGGGG	36	+	S30
ENSG00000099331	30012	30030	CCAGCACAGGGACTGGGG	36	-	S30
ENSG00000162836	36098	36116	GCACCCCATGGAATGGGA	36	+	S30
ENSG00000142192	196762	196780	TCAACATATGAATTGGGG	36	+	S30
ENSG00000080608	29717	29735	GCAACACATAGATTGGCC	36	+	S30
ENSG00000160767	3988	4006	GCACAGCACGGCTTGGGG	36	+	S30
ENSG00000168137	66042	66060	GCAATACAGGTTTTGGAG	36	-	S30
ENSG00000138772	32384	32402	TCAATGCTTAGATTGGGG	36	-	S30
ENSG00000101216	7201	7219	TCAGTTCAGGGATTGGGG	36	+	S30
ENSG00000183696	1612	1630	GCAAAAGATGAATTAGGG	36	-	S30
ENSG00000144857	22128	22146	AAAAGCCATGGATTGGGG	36	-	S30
ENSG00000136709	52069	52087	GCAACTTATGGACTGGGA	36	+	S30
ENSG00000115091	67162	67180	GCAATCCACAGAATGGGA	36	-	S30
ENSG00000173068	436695	436713	CCAAAACATGGTTTGAGG	36	+	S30
ENSG00000172348	156555	156573	ACAATACCTGAATTGGGT	36	+	S30
ENSG00000129657	36752	36770	GCATCACCTGGAGTGAGG	36	-	S30
ENSG00000185760	29615	29633	GGAAAACATAGTTTGGGG	36	-	S30
ENSG00000011376	90739	90757	ACAACTCATAGGTTGGGG	36	-	S30
ENSG00000184640	190530	190548	GCAATCCATGGAATGGCA	36	-	S30
ENSG00000180901	1878	1896	GCGATCCATGGAGTGGGT	36	-	S30
ENSG00000134070	24581	24599	GGGAGACATGGCTTGGGG	36	-	S30
ENSG00000166979	79050	79068	GCAATACCTGGAAGGTGG	36	-	S30
ENSG00000155324	63948	63966	GCAGAAGATGGATTGGGA	36	-	S30
ENSG00000110218	11214	11232	GCAACACCTTGATTGTGG	36	-	S30
ENSG00000204516	4163	4181	GCACAGCAGGGACTGGGG	36	-	S30
ENSG00000128829	97003	97021	GCCATACATGGCTAGTGG	36	-	S30
ENSG00000160293	171558	171576	GCTTTTCAAGGACTGGGG	36	+	S30
ENSG00000196588	53140	53158	ACAGGCCATGGACTGGGG	36	+	S30
ENSG00000145730	272285	272303	GCAATAGCTGGGGTGGGG	36	-	S30
ENSG00000185973	155313	155331	GGAAGACAGGGATGGGGG	36	+	S30
ENSG00000197183	18877	18895	GCAAAACAGGGACAGGAG	36	+	S30
ENSG00000048405	65959	65977	ACAATACCTGGCTCAGGG	36	+	S30
ENSG00000090020	50327	50345	ACAGTACAAAGACTGGGG	36	+	S30
ENSG00000184083	94187	94205	GGAATACCTGAAGTGGGG	36	+	S30
ENSG00000198796	79020	79038	GCAATGCCGGGATTGTGG	36	+	S30
ENSG00000100294	2336	2354	GGAGCACATGGACAGGGG	36	+	S30
ENSG00000171132	273474	273492	GCAGGACCTGGATTGTGG	36	-	S30
ENSG00000138642	3926	3944	GCATCACATGGTGAGGGG	36	-	S30
ENSG00000205339	2421	2439	GCAATGAATAGTTTGGGG	36	-	S30
ENSG00000133424	701187	701205	ACAGGCCATGGACTGGGG	36	+	S30
ENSG00000258466	26059	26077	GAAATTCATAGAATGGGG	36	+	S30
ENSG00000064666	939	957	GCACAACATGGGGCGGGG	36	-	S30
ENSG00000130592	17542	17560	CCAACACATGGAGTGCGG	36	-	S30
ENSG00000109911	226506	226524	GCAATTCATGGAGTGAGT	36	-	S30
ENSG00000183530	62421	62439	GCAGCACTTGAATTAGGG	36	+	S30
ENSG00000241288	37704	37722	GCAATCCTTGGCTTGTGG	36	+	S30
ENSG00000112983	14021	14039	GGAATACATGAACTGGTG	36	+	S30
ENSG00000188677	149096	149114	GCAATACATAGCATGGTG	36	-	S30
ENSG00000137821	170357	170375	GCAATAAAAGAATTGAGG	36	-	S30
ENSG00000177000	4623	4641	GCTGCACAGGGCTTGGGG	36	+	S30
ENSG00000126214	43677	43695	GCATGACACGGCGTGGGG	36	-	S30
ENSG00000196526	28692	28710	GGAATGCAGGGAGTGGGG	36	+	S30
ENSG00000099999	18271	18289	TCAAAGCATGGCTTGGGG	36	+	S30
ENSG00000173757	68045	68063	GGAAATCAGGGATTGGGG	36	+	S30
ENSG00000146374	2952	2970	ACATTACAGGGCCTGGGG	36	-	S30
ENSG00000186174	17069	17087	GCAAGACAGGGAATGGCG	36	+	S30
ENSG00000185442	57458	57476	GCAAGTCATGGATGGCGG	36	+	S30
ENSG00000166821	9825	9843	GCCATGCATGGTTTTGGG	36	+	S30
ENSG00000180229	112082	112100	ACAACCCATAGATTGGGA	36	+	S30
ENSG00000010278	8029	8047	GCAACCCATGAAATGGAG	36	-	S30
ENSG00000143643	272	290	GCAGTCCGGGGACTGGGG	36	+	S30
ENSG00000125991	12346	12364	GCAAGTCATGGACTAGGA	36	-	S30
ENSG00000101901	52463	52481	GCAATACTGGCATTAGGG	36	-	S30
ENSG00000227051	5395	5413	GCAACAGCTGGCTCGGGG	36	-	S30
ENSG00000164929	80888	80906	GCAAGACATGGAGTGGCA	36	-	S30
ENSG00000144040	22401	22419	GCAAGAGATGATTTGGGG	36	+	S30
ENSG00000187210	206664	206682	GCAATGGGTGGGTTGGGG	36	-	S30
ENSG00000107263	137534	137552	TCTATGCATGGAGTGGGG	36	+	S30
ENSG00000129083	55465	55483	GCTAAACATGGAGTGTGG	36	+	S30
ENSG00000108107	5402	5420	ACAATGTATGGAGTGGGG	36	-	S30
ENSG00000134775	444339	444357	GCAACTCAGGGACTGGGT	36	-	S30
ENSG00000155903	26042	26060	GCAGTACATGGCTTGCAG	36	-	S30
ENSG00000152601	110013	110031	GCAATTTCTGGATTGAGG	36	-	S30
ENSG00000186132	4452	4470	ACAACACAGGGGTTAGGG	36	+	S30
ENSG00000171530	100167	100185	GCAATACACAGATGAAGG	36	+	S30
ENSG00000067248	41417	41435	ACAACACAAGGACTGGGC	36	+	S30
ENSG00000272886	52705	52723	GAAAGGCAAGGATTGGGG	36	+	S30
ENSG00000104731	6081	6099	GCAACACCTGGGCTGGTG	36	+	S30
ENSG00000128928	29369	29387	CCAATTCATGGAGAGGGG	36	-	S30
ENSG00000248323	89099	89117	GCAATCCTTGGATTTGGA	36	+	S30
ENSG00000242259	8700	8718	GCAATCCACAGAATGGGA	36	+	S30
ENSG00000176978	4554	4572	GCTCCTCATGGAGTGGGG	36	+	S30
ENSG00000088179	17430	17448	GCATTACATGGATCTGTG	36	-	S30
ENSG00000268621	3856	3874	GCAAGACACGGTCCGAGG	36	+	S30
ENSG00000283907	2135	2153	GGAATGCAAGGCTTGGGG	36	-	S30
ENSG00000198860	66935	66953	GCCACCCATGGGTTGAGG	36	-	S30
ENSG00000145494	626	644	ACAACTCAGGGGTTGGGG	36	-	S30
ENSG00000171612	5872	5890	GAAAAACATGGTTTGAGG	36	-	S30
ENSG00000126091	29259	29277	GCAGTAAATGGAATGAGG	36	-	S30
ENSG00000165757	51195	51213	GCATCACATGGTGAGGGG	36	+	S30
ENSG00000268043	14257	14275	ACACCACATGGAGAGGGG	36	-	S30
ENSG00000283782	5122	5140	ACAATAAATTGACTGGGG	36	-	S30
ENSG00000170234	56783	56801	CCATTACATGGATGGAGG	36	+	S30
ENSG00000122783	66944	66962	ACAACACAAGGAATGGAG	36	+	S30
ENSG00000198753	13682	13700	GCACCACGTGGAGGGGGG	36	-	S30
ENSG00000154310	50767	50785	ACAATACAGGTAATGGGG	36	+	S30
ENSG00000115368	15717	15735	GCAGGACATGGGCTGGAG	36	-	S30
ENSG00000109667	204610	204628	GCAACACACAGGCTGGAG	36	+	S30
ENSG00000165868	23525	23543	GCTACACATTAACTGGGG	36	+	S30
ENSG00000103121	4675	4693	GCAATAGCTGAATTGGAG	36	+	S30
ENSG00000164169	17890	17908	GCAAAACACAGAGTAGGG	36	+	S30
ENSG00000169246	11986	12004	GCAATGCAAGCAATGGGG	36	+	S30
ENSG00000090615	117	135	GCAGTGCATGGGCGGGGG	36	+	S30
ENSG00000198589	140893	140911	GCACCACGTGGAATAGGG	36	+	S30
ENSG00000129636	42260	42278	AGAACACATGGACAGGGG	36	+	S30
ENSG00000160695	9469	9487	GCACCACTGAGATTGGGG	36	-	S30
ENSG00000185864	11978	11996	GCAATGCAAGCAATGGGG	36	+	S30
ENSG00000179094	5018	5036	GCCATCCTGGGACTGGGG	36	+	S30
ENSG00000024422	27871	27889	GCAACGCAGGGACCGGGA	36	-	S30
ENSG00000188786	40557	40575	GCATCACATGGCGAGGGG	36	+	S30
ENSG00000132383	30562	30580	GCAAGTCACAGATTGGGA	36	-	S30
ENSG00000172260	420151	420169	ACAATACACAGAATGGAG	36	+	S30
ENSG00000179295	919	937	GAAATACATGCTTCGGGG	36	-	S30
ENSG00000143751	11752	11770	GTAATACATGAATGAGGG	36	+	S30
ENSG00000108557	63651	63669	GCAATTCCTGGCTTGGGC	36	-	S30
ENSG00000101871	321049	321067	GCAACACATAGACTGTAG	36	+	S30
ENSG00000127334	3110	3128	GCAAAGCCTGGCCTGGGG	36	-	S30
ENSG00000100099	10696	10714	GGAAAACATGAATTGAGG	36	+	S30
ENSG00000110066	38068	38086	GGAATACTTAGTTTGGGG	36	+	S30
ENSG00000157193	55521	55539	GCTGTGCATGGCCTGGGG	36	+	S30
ENSG00000182463	70937	70955	TCTGCACACGGATTGGGG	36	-	S30
ENSG00000104067	126237	126255	GCAATTCCTGGCGCGGGG	36	+	S30
ENSG00000137207	528	546	GTAAGGCATGGAGTGGGG	36	+	S30
ENSG00000205534	20100	20118	AGAATACTTGGATTGGGA	36	+	S30
ENSG00000136925	13735	13753	GGAATCCAAGGATTAGGG	36	+	S30
ENSG00000114744	7253	7271	ACAGTTCATGGTCTGGGG	36	+	S30
ENSG00000118579	7576	7594	GCAAGACATTCACTGGGG	36	-	S30
ENSG00000213024	6085	6103	GAAATACCTAGAGTGGGG	36	+	S30
ENSG00000157869	37835	37853	ACAATCCATGGATCAGGA	36	+	S30
ENSG00000186453	3698	3716	GCGAAAAATGGATTGGAG	36	-	S30
ENSG00000165660	16079	16097	TAAATACATGGATTTGGG	36	-	S30
ENSG00000141627	212484	212502	ACAATACATGGTATGTGG	36	+	S30
ENSG00000184117	19900	19918	CCAACACCTAGACTGGGG	36	+	S30
ENSG00000285106	273625	273643	GGACAGCATGGATTGGGG	36	+	S30
ENSG00000066136	70217	70235	GAAAGACTTGGATTAGGG	36	-	S30
ENSG00000188917	10162	10180	GCATTACAAGGATTTGAG	36	+	S30
ENSG00000147202	677605	677623	ACCATACATAGATTTGGG	36	-	S30
ENSG00000271383	34625	34643	ACACCACATGGAGAGGGG	36	-	S30
ENSG00000280071	14529	14547	ACTACACTTGGAGTGGGG	36	+	S30
ENSG00000006530	31749	31767	GCTATATATAGATAGGGG	36	-	S30
ENSG00000162129	25426	25444	GCAATCCCCAGATAGGGG	36	+	S30
ENSG00000109606	25883	25901	GCACCTCATGGAATGGGA	36	+	S30
ENSG00000186812	22456	22474	GTAATGCCAGGATTGGGG	36	-	S30
ENSG00000104969	14861	14879	GCGACACCTGGATCCGGG	36	+	S30
ENSG00000118495	49495	49513	GCCATACATGGCTTATGG	36	+	S30
ENSG00000237781	6934	6952	GCGCCTCAGGGATTGGGG	36	+	S30
ENSG00000232774	11512	11530	GCTATACACAGACTGGTG	36	-	S30
ENSG00000240498	40011	40029	GCAGTGCATGGACAGGGA	36	-	S30
ENSG00000267169	11897	11915	GCACCTCATGGACCAGGG	36	-	S30
ENSG00000153395	11327	11345	GCCATACATAGCTCAGGG	36	+	S30
ENSG00000002016	28642	28660	TCAACACATGAATTTGGG	36	+	S30
ENSG00000172965	310899	310917	GGAATACATTGATTGGGT	36	+	S30
ENSG00000105926	44592	44610	GCAGCCCATGGATTAAGG	36	-	S30
ENSG00000119782	11662	11680	GTAATACAAGGACTTGGG	36	-	S30
ENSG00000039650	8968	8986	ACACTACGGGGACTGGGG	36	+	S30
ENSG00000084112	52553	52571	GCAGTATCTGGTTTGGGG	36	+	S30
ENSG00000091073	16671	16689	GCCACACAGGGCTGGGGG	36	-	S30
ENSG00000143486	5147	5165	AAAATACATGGCTTAGGG	36	+	S30
ENSG00000180376	7650	7668	GAAATACATGGGTAGAGG	36	-	S30
ENSG00000079102	104241	104259	GCATTACACATACTGGGG	36	+	S30
ENSG00000130826	276	294	GCAGCACGGGGCTTGGGG	36	-	S30
ENSG00000107882	18993	19011	GCAAGACATGGAGACGGG	36	-	S30
ENSG00000147905	197356	197374	ACAATACCTGGATTGGAT	36	-	S30
ENSG00000010219	347	365	GGAACACAAGGACAGGGG	36	-	S30
ENSG00000143493	27558	27576	GGAAAACGTGGATTAGGG	36	+	S30
ENSG00000197601	63040	63058	GCAATATCTGGATAGAGG	36	-	S30
ENSG00000005700	57430	57448	GCTACCCATGGTTTAGGG	36	+	S30
ENSG00000168386	26834	26852	GCAAACCAAAGACTGGGG	36	+	S30
ENSG00000099365	12513	12531	GGAATTCCCGGATCGGGG	36	+	S30
ENSG00000121067	59151	59169	GCAAGGCAAAGACTGGGG	36	+	S30
ENSG00000145819	387240	387258	GCCAAACCTGAACTGGGG	36	-	S30
ENSG00000170006	29379	29397	GCAGCCCATGGATTAAGG	36	+	S30
ENSG00000165102	26255	26273	ACAACCCATGGAATGGGA	36	-	S30
ENSG00000145685	217437	217455	TCAGTACATGGATTGAGA	36	+	S30
ENSG00000171724	16939	16957	GCAACCCATGGGTGGGGA	36	-	S30
ENSG00000196505	44252	44270	GGATTTCATGGTTTGGGG	36	+	S30
ENSG00000169991	52258	52276	GCATCACAGGGAAGGGGG	36	+	S30
ENSG00000173575	124652	124670	ACAACACATGGCTGGGAG	36	-	S30
ENSG00000151208	59048	59066	GAAGTGCATGGAGTGGGG	36	+	S30
ENSG00000243422	13126	13144	GCATTATATGGAATGGGA	36	+	S30
ENSG00000125046	78467	78485	GAAAAACATGGTTTGGGA	36	+	S30
ENSG00000116106	103968	103986	GCAACACTTGGACTTGGA	36	+	S30
ENSG00000169992	14565	14583	GCAAAGCAGGGAAGGGGG	35	-	S30
ENSG00000205659	28094	28112	GCAATAAATGGAAAGGTG	35	-	S30
ENSG00000117054	21223	21241	GGAGGACGTGGACTGGGG	35	-	S30
ENSG00000100567	26316	26334	GCAGTACAGGGAAAGGAG	35	-	S30
ENSG00000138738	69027	69045	GCAATACATATACTGGAA	35	+	S30
ENSG00000161551	49600	49618	GAAAGACATGGAGTGGTG	35	+	S30
ENSG00000182446	74652	74670	GCAATACGTGAAATGGAA	35	+	S30
ENSG00000113805	108460	108478	ACACTACATGGTTTGAAG	35	+	S30
ENSG00000104228	13339	13357	CCTTTCCATGGACTGGGG	35	+	S30
ENSG00000130119	13398	13416	GCAAAACATAAATAAGGG	35	-	S30
ENSG00000211460	30360	30378	CCAGTCCATGGCCTGGGG	35	-	S30
ENSG00000157978	13178	13196	GCACTCCTTGGACCAGGG	35	-	S30
ENSG00000075426	8588	8606	GCAGCCCAGGGGCTGGGG	35	-	S30
ENSG00000173715	23705	23723	GCAACACATGAACAAGGA	35	-	S30
ENSG00000100503	38467	38485	GCAGCACAGAGACAGGGG	35	+	S30
ENSG00000196876	159986	160004	GCCATACTTAGAGAGGGG	35	-	S30
ENSG00000166478	49508	49526	GCAATACACAGATAGTAG	35	-	S30
ENSG00000258773	2448	2466	GCAAGGCCTGGCATGGGG	35	+	S30
ENSG00000099250	66662	66680	GCAGTCCGAGGGTTGGGG	35	+	S30
ENSG00000162496	15457	15475	GCAACCCAGGGGCTGAGG	35	+	S30
ENSG00000102901	673	691	GCGACACATGGCCCGGGC	35	+	S30
ENSG00000119725	18853	18871	GCATTACACAGTTTGGTG	35	-	S30
ENSG00000112659	3329	3347	GCAAACCATGAATGAGGG	35	-	S30
ENSG00000249348	12681	12699	GCAGCATTTGGATTGGGA	35	-	S30
ENSG00000109787	13375	13393	GCAAAGCAGGGCTGGGGG	35	-	S30
ENSG00000131116	8118	8136	GCAGTGCAGGGGCCGGGG	35	+	S30
ENSG00000156671	11058	11076	GCCTCACATGAACTGAGG	35	-	S30
ENSG00000188092	16838	16856	ACTACACATGGTTTGGTG	35	-	S30
ENSG00000135437	2457	2475	GCAGTACCAGGGTGGGGG	35	-	S30
ENSG00000163171	79057	79075	ACCCTGCATGGATAGGGG	35	+	S30
ENSG00000277072	5067	5085	GCAACAGGTGGAGTGGAG	35	+	S30
ENSG00000197771	22601	22619	GCTACATGTGGATAGGGG	35	+	S30
ENSG00000054277	6750	6768	ACAGTCCATGGACTGGTG	35	+	S30
ENSG00000267322	17305	17323	TCCACACATGGATGAGGG	35	-	S30
ENSG00000158292	2121	2139	TCAACACATGGACAGGGT	35	+	S30
ENSG00000011454	145527	145545	GCAATACATGATTTGCTG	35	-	S30
ENSG00000115661	3272	3290	GGTAGACATGGTTCGGGG	35	-	S30
ENSG00000137831	49338	49356	GGACTAAATGGAATGGGG	35	+	S30
ENSG00000071051	53723	53741	GCTTTACAAGGATGGGAG	35	-	S30
ENSG00000117153	35480	35498	ACAAGACTTGGGTAGGGG	35	+	S30
ENSG00000171988	65460	65478	GCAATACAGGACTAGGAG	35	+	S30
ENSG00000128656	168661	168679	GATTCACATGGATTGGGA	35	+	S30
ENSG00000166250	3689	3707	ACATTACAGGGATAGGGA	35	+	S30
ENSG00000214944	8893	8911	GCAATACATGTAGAGTGG	35	-	S30
ENSG00000122126	36165	36183	GGCACACAGGGATAGGGG	35	-	S30
ENSG00000163520	66279	66297	GCAAGACTCGTCTTGGGG	35	-	S30
ENSG00000144681	11523	11541	GCAATAAACAGAATGGAG	35	-	S30
ENSG00000181722	138532	138550	CCATTACATAGATCAGGG	35	+	S30
ENSG00000188549	6946	6964	GCCCTACAGGGCTGGGGG	35	+	S30
ENSG00000167157	43919	43937	GCAGCACACAGTCCGGGG	35	-	S30
ENSG00000117713	47268	47286	GCCATGCCTGCACTGGGG	35	-	S30
ENSG00000227345	88991	89009	TCAATACATGTAAAGGGG	35	+	S30
ENSG00000143355	1858	1876	ACAGCACCCGGAATGGGG	35	-	S30
ENSG00000067066	87860	87878	GCAAACCATGGACTGTAG	35	-	S30
ENSG00000119559	2959	2977	GCCACACATGGCTGGTGG	35	+	S30
ENSG00000267575	53721	53739	GCCATACAGAGATAGGAG	35	-	S30
ENSG00000137500	19580	19598	GCTACACAGGGGTCAGGG	35	+	S30
ENSG00000138623	10728	10746	GCAGTGCAGGGGTGGGGG	35	+	S30
ENSG00000163872	1351	1369	GCTTCACGTGGACTGGAG	35	-	S30
ENSG00000144228	50777	50795	ACAAGACAAGGATTAGAG	35	-	S30
ENSG00000180573	4449	4467	GCATTTCAGAGATTGAGG	35	-	S30
ENSG00000115468	6275	6293	GCAAGGCCTGGGTGGGGG	35	-	S30
ENSG00000087303	45392	45410	GCTGCACTTGGATTTGGG	35	+	S30
ENSG00000176974	17370	17388	GCATTGCATGGTCTTGGG	35	+	S30
ENSG00000116815	20196	20214	GCAGCCCATGGATCAAGG	35	+	S30
ENSG00000138095	67198	67216	ACGGTACTTGGGTTGGGG	35	+	S30
ENSG00000150477	390168	390186	GCAATGCATAGAATGAGA	35	-	S30
ENSG00000110719	3141	3159	ACACCACATGGATTGGCA	35	-	S30
ENSG00000115677	45639	45657	GCTCTACACGTATTAGGG	35	+	S30
ENSG00000241990	852	870	GCCTTCCATGGGCCGGGG	35	-	S30
ENSG00000258472	63878	63896	GCCTTACAGGGATCTGGG	35	+	S30
ENSG00000242086	8334	8352	GCACCATCTGGGTTGGGG	35	-	S30
ENSG00000109118	11924	11942	GCCAGGCAGGGATAGGGG	35	+	S30
ENSG00000150764	47221	47239	GCTACACAGGGGTCAGGG	35	-	S30
ENSG00000143951	169130	169148	CCATTACACAGGTTGGGG	35	+	S30
ENSG00000153233	60180	60198	ACACTACATGGAGCTGGG	35	+	S30
ENSG00000136144	39591	39609	GCATTGCATGGGGTGGAG	35	+	S30
ENSG00000185947	14233	14251	GCGACCCAGGGACTGGGA	35	-	S30
ENSG00000006607	18315	18333	GCACCACCAGGACGGGGG	35	-	S30
ENSG00000170390	174740	174758	GCCATACATGCCCTAGGG	35	-	S30
ENSG00000148120	182066	182084	GCAAGCCAAGGAGTGAGG	35	-	S30
ENSG00000223546	46362	46380	TCCATACATGGCCTAGGG	35	-	S30
ENSG00000081059	6297	6315	GAAGCACATGGTGTGGGG	35	-	S30
ENSG00000025796	71380	71398	GCAACCCACAGAATGGGA	35	+	S30
ENSG00000211584	9627	9645	GCCACAACTGGAATGGGG	35	-	S30
ENSG00000121058	19099	19117	GCACTACAGGCCCTGGGG	35	+	S30
ENSG00000102893	216278	216296	GCAACACACAGACCAGGA	35	-	S30
ENSG00000074319	16042	16060	GCAAGACCTTGTCTGGGG	35	+	S30
ENSG00000125834	49031	49049	GGTTTACATGGACTGAGG	35	-	S30
ENSG00000080603	5943	5961	GCAGCACAGAGACAGGGG	35	-	S30
ENSG00000241878	42504	42522	GCAACAGAGGGAGTGGGA	35	+	S30
ENSG00000143801	13457	13475	GCAGGACATGGAGGGGAG	35	-	S30
ENSG00000170638	3640	3658	GCAGCTCAGGGGCTGGGG	35	-	S30
ENSG00000095951	58962	58980	GGAGTGCATGGTCTGGGG	35	-	S30
ENSG00000101210	9864	9882	GAAACACAGGAATTGAGG	35	+	S30
ENSG00000119383	28425	28443	GGCACACAAGGGTTGGGG	35	-	S30
ENSG00000079931	8309	8327	GCACTACTGAAATTGGGG	35	+	S30
ENSG00000162928	11448	11466	GCTACACAGGGGTCAGGG	35	-	S30
ENSG00000133107	106536	106554	GCCATACTTGGATTCGGT	35	+	S30
ENSG00000077549	99425	99443	GTAACACTTGGCTAGGGG	35	+	S30
ENSG00000134324	9881	9899	GCATTACACGTGTGGGGG	35	-	S30
ENSG00000115163	19309	19327	GCAATACATGATATAAGG	35	-	S30
ENSG00000138835	116028	116046	GCAGAACATGGAAAAGGG	35	-	S30
ENSG00000182872	8824	8842	GCAATACATGATCTTGGA	35	-	S30
ENSG00000156304	33502	33520	GCAACACCTAGATTAGTG	35	+	S30
ENSG00000137038	24953	24971	GAAAAACAAGCATTGGGG	35	+	S30
ENSG00000138101	260928	260946	GCTATCCAAGGAAAGGGG	35	+	S30
ENSG00000155313	27807	27825	GCAATATTTGGATTGTAG	35	-	S30
ENSG00000164402	22947	22965	GCCAGGCTTGGAGTGGGG	35	+	S30
ENSG00000153046	21000	21018	GCAAGACTCAGTCTGGGG	35	-	S30
ENSG00000249669	8300	8318	GCAAGCCCCGTATTGGGG	35	-	S30
ENSG00000141401	33277	33295	GTGACACACAGACTGGGG	35	-	S30
ENSG00000172380	73225	73243	GCAAAGCATAGATTAGAG	35	+	S30
ENSG00000185950	14657	14675	GCAAGTCGTGGATTAGAG	35	+	S30
ENSG00000166532	5268	5286	GAAAGACTTAGACTGGGG	35	-	S30
ENSG00000105486	46106	46124	GCTACACATGGCTGGTGG	35	+	S30
ENSG00000100412	18331	18349	GCTATAAACGAAATGGGG	35	-	S30
ENSG00000146350	11298	11316	GCATGACATGGTATGAGG	35	+	S30
ENSG00000140694	133986	134004	GCAACCCATAGTCTGGAG	35	+	S30
ENSG00000145908	8202	8220	GCAAAACAGTGACTGAGG	35	+	S30
ENSG00000197965	48810	48828	CCAATCCACAGAATGGGG	35	-	S30
ENSG00000103642	180	198	GCCATACAGAGATAGGAG	35	-	S30
ENSG00000130402	73023	73041	GAGACACAGGGCTTGGGG	35	-	S30
ENSG00000130204	3087	3105	GCGGCACAGGGAACGGGG	35	-	S30
ENSG00000181481	18366	18384	GCTTTACTGGGCTTGGGG	35	-	S30
ENSG00000140743	18730	18748	GAAATACAGGGCTTTGGG	35	+	S30
ENSG00000121680	4354	4372	GCACTCCAGGCACTGGGG	35	+	S30
ENSG00000107104	12916	12934	GCACCGCAGGGACAGGGG	35	-	S30
ENSG00000152359	38351	38369	CAAATACATGAAATGGGG	35	+	S30
ENSG00000108641	35445	35463	ACAGTCCAAGGATGGGGG	35	+	S30
ENSG00000015532	6770	6788	GCCATGCAAGGAGAGGGG	35	-	S30
ENSG00000106459	70079	70097	GCAGCCCATGGATCAAGG	35	-	S30
ENSG00000121741	8749	8767	GCAACATAAGGATAGGGA	35	-	S30
ENSG00000170525	2684	2702	GCAGTCCACAGCCTGGGG	35	-	S30
ENSG00000168813	23905	23923	GCCAGACATAGCATGGGG	35	-	S30
ENSG00000083799	30119	30137	GTAATCCATGGATTGTGA	35	-	S30
ENSG00000158747	32287	32305	CCAATACATGGATTAGTA	35	-	S30
ENSG00000170558	128083	128101	GTAACACATGAATTGGAA	35	+	S30
ENSG00000079246	2017	2035	GCAAGCCTTGAATGGGGG	35	-	S30
ENSG00000170113	1185	1203	GGAACACATGGATGGGAA	35	-	S30
ENSG00000117643	6453	6471	GCATCACATGGCCAGAGG	35	-	S30
ENSG00000106976	33808	33826	GCAAGACTGGAGTTGGGG	35	-	S30
ENSG00000161904	12093	12111	CCATTACGTGGACTGGGA	35	+	S30
ENSG00000172262	55831	55849	TCAATATATGAATTGGGA	35	-	S30
ENSG00000168014	121841	121859	GCAAGGCGTGGAGTGGAG	35	+	S30
ENSG00000047056	53444	53462	GCAATACTGAAATTAGGG	35	-	S30
ENSG00000213462	932	950	GCAACCCTAGGACTGGAG	35	+	S30
ENSG00000013288	20765	20783	GCAAGACAAGGATGAGGA	35	-	S30
ENSG00000018408	11340	11358	GCATTAGAAGAACTGGGG	35	+	S30
ENSG00000151532	283013	283031	GCAGCACACGGAGGGGGA	35	-	S30
ENSG00000089472	81643	81661	GCAATACCTAGAGGGAGG	35	-	S30
ENSG00000163517	16319	16337	GCATCACAGGGCCTGGGA	35	-	S30
ENSG00000074181	29974	29992	GCAAGACACGTTTTAGGG	35	+	S30
ENSG00000100220	23244	23262	GCATGACCTGATTTGGGG	35	+	S30
ENSG00000163214	71784	71802	GCAAAACTAGAAGTGGGG	35	+	S30
ENSG00000175727	2955	2973	ACAACACACACACTGGGG	35	-	S30
ENSG00000176171	8094	8112	GCAATAATGGGAACGGGG	35	+	S30
ENSG00000183258	2576	2594	GCAGGCCAGAGATTGGGG	35	+	S30
ENSG00000196460	58367	58385	GCGGTCCAAGGAGTGGGG	35	+	S30
ENSG00000140382	8231	8249	GCAAGCCACAGACTGGGA	35	-	S30
ENSG00000177311	3525	3543	GGAATGCATGGAGTGTGG	35	-	S30
ENSG00000151572	269522	269540	GCAACAAATGGTAGGGGG	35	-	S30
ENSG00000160345	3161	3179	GCAAGACCGGGCATGGGG	35	+	S30
ENSG00000134318	23121	23139	GCAACTCACGGATAAGGA	35	+	S30
ENSG00000183722	118590	118608	GCTATTCAAGGAAGGGGG	35	+	S30
ENSG00000107262	16218	16236	ACACTTCATGGCTTGAGG	35	+	S30
ENSG00000158669	2055	2073	GGCATACACGGAAAGGGG	35	-	S30
ENSG00000124198	8715	8733	GTAATAGATGAATTGAGG	35	-	S30
ENSG00000165806	13157	13175	GCAACCTATGGAATGGGA	35	-	S30
ENSG00000112893	73508	73526	GCAGTGCCAGGAATGGGG	35	-	S30
ENSG00000100968	4884	4902	GGAAGACCTGGACTGGAG	35	-	S30
ENSG00000173918	9437	9455	GAAATACATGGCTGGGTG	35	-	S30
ENSG00000144791	34590	34608	GCCAAACCTGAATGGGGG	35	-	S30
ENSG00000117616	7330	7348	GCAAGACAGGGAGAGAGG	35	+	S30
ENSG00000138375	43166	43184	GCAACTCAGGGGTCAGGG	35	-	S30
ENSG00000008513	14441	14459	GCAGAACCTGGATAGGAG	35	+	S30
ENSG00000110917	7544	7562	GCAAAACAAGGATTCTGG	35	-	S30
ENSG00000198648	85622	85640	GCTTTACATAGACTGGGC	35	+	S30
ENSG00000162618	26479	26497	GTAGCACATGGAATAGGG	35	+	S30
ENSG00000118689	4056	4074	GTAACACACAGACTGGGA	35	-	S30
ENSG00000167657	5070	5088	CCAACACTTGGGGTGGGG	35	+	S30
ENSG00000001631	27400	27418	GCAAATCATAGATAAGGG	35	+	S30
ENSG00000169021	7376	7394	GCACTCTTCGGATTGGGG	35	+	S30
ENSG00000283580	11488	11506	GCAACAGATGGGATGGGA	35	-	S30
ENSG00000139192	5836	5854	GCCATAGATGAGCTGGGG	35	-	S30
ENSG00000283515	13439	13457	GCCATACAGAGATAGGAG	35	-	S30
ENSG00000136717	32105	32123	GCAATCCTTGAGATGGGG	35	+	S30
ENSG00000127947	16201	16219	GCAGCCCATGGATCAAGG	35	-	S30
ENSG00000205670	28974	28992	GCAACATATGAACTTGGG	35	-	S30
ENSG00000143324	14794	14812	GCAACCCATTGAATGGGA	35	-	S30
ENSG00000128563	43695	43713	GCATTACATGACATGGGA	35	-	S30
ENSG00000145246	64272	64290	GCTACACAAGCATTGGGA	35	-	S30
ENSG00000135362	3274	3292	ACAGAACATGCACTGGGG	35	-	S30
ENSG00000077782	47098	47116	GCATTTCCAGGCTTGGGG	35	+	S30
ENSG00000158859	2236	2254	GCATTCCACGGTGCGGGG	35	+	S30
ENSG00000250151	20927	20945	GAAATACATGGTCAGGGA	35	-	S30
ENSG00000056097	27685	27703	GCAGTTCTTGGGGTGGGG	35	+	S30
ENSG00000153250	13148	13166	TCTATACATCAATTGGGG	35	+	S30
ENSG00000153786	6947	6965	GCTCCAGATGGAGTGGGG	35	+	S30
ENSG00000172889	2186	2204	GCAATGCCGGGGATGGGG	35	-	S30
ENSG00000142002	7192	7210	GCCAGGCTTGAATTGGGG	35	+	S30
ENSG00000267796	5099	5117	GCAACAAATGGCATGAGG	35	-	S30
ENSG00000133612	4392	4410	GCCACACACGGACATGGG	35	-	S30
ENSG00000184163	2856	2874	GCAGCATGTGGGTTGGGG	35	+	S30
ENSG00000114861	381817	381835	GCAAAACTTGTACTGGAG	35	+	S30
ENSG00000066279	28762	28780	GCAAAACAAAGATTGAGA	35	+	S30
ENSG00000115762	191315	191333	GCAATAGGTGGGCAGGGG	35	-	S30
ENSG00000206053	753	771	GCACCACACGGAACGCGG	35	-	S30
ENSG00000151892	57855	57873	GCAACCGATGGAATGGGA	35	+	S30
ENSG00000123179	29879	29897	GCACTACACTGTTTGAGG	35	+	S30
ENSG00000232677	11371	11389	GCTGTGCATAGATGGGGG	35	+	S30
ENSG00000132964	46405	46423	GCAACACAATGTTTGAGG	35	-	S30
ENSG00000197111	9296	9314	GCGATACAGGGGGAGGGG	35	-	S30
ENSG00000217555	8740	8758	ACAATATATGGTTCAGGG	35	-	S30
ENSG00000154001	139092	139110	ACTTTACATGGAATAGGG	35	+	S30
ENSG00000127837	3722	3740	GCAACACCTGGATGTGGA	35	+	S30
ENSG00000135018	36745	36763	GCAGCCCATGGATCAAGG	35	+	S30
ENSG00000162734	1415	1433	GCAATATAAGGAGTGGGT	35	-	S30
ENSG00000103657	8121	8139	GCTATACTCAGCCTGGGG	35	+	S30
ENSG00000177565	85210	85228	GAAATCCATGAATTGGTG	35	+	S30
ENSG00000103196	12214	12232	ACAGCTCTTGGACTGGGG	35	-	S30
ENSG00000197081	1086	1104	GTCACAGATGGACTGGGG	35	-	S30
ENSG00000175066	18879	18897	ACAAGTCATGGAATGGGA	35	+	S30
ENSG00000114767	6625	6643	GGGCTACATGGGCTGGGG	35	+	S30
ENSG00000171812	213	231	GCAAGACCTGGGCTGGGC	35	+	S30
ENSG00000112237	13877	13895	GCTATACATGTATATGGG	35	+	S30
ENSG00000205531	42434	42452	GTAAAGCAAGGACTGGGG	35	+	S30
ENSG00000175662	49560	49578	GCAATAAAAGCATTGGAG	35	+	S30
ENSG00000117305	3022	3040	GCAATAAATGGGCCGGGT	35	+	S30
ENSG00000113163	140537	140555	GCAGTACTTGGTTTGGAA	35	+	S30
ENSG00000172716	10879	10897	CCAATTCATGGATAGTGG	35	+	S30
ENSG00000107731	5606	5624	GCAATCCAAAGACTGTGG	35	-	S30
ENSG00000123240	13272	13290	GCAATCCCTGGCCTTGGG	35	-	S30
ENSG00000246067	10092	10110	GTAAAACATGGGCTGAGG	35	-	S30
ENSG00000048392	11084	11102	GCAGTTCCAGGATTGAGG	35	+	S30
ENSG00000174428	14221	14239	GCAGTAAATGGCTTGGTG	35	-	S30
ENSG00000281903	78340	78358	GCATTACATGACGTAGGG	35	+	S30
ENSG00000160712	23764	23782	GCAATGCGAGGATGAGGG	35	-	S30
ENSG00000140905	13903	13921	TCCATACCTGGATTTGGG	35	+	S30
ENSG00000102606	16328	16346	GCCAGACTTGGGGTGGGG	35	-	S30
ENSG00000136371	7605	7623	ACAATCCAAGGAGTGGAG	35	+	S30
ENSG00000136938	26347	26365	GCCACTCACAGATAGGGG	35	-	S30
ENSG00000185658	48302	48320	GAAATAAAGGGAATGGGG	35	+	S30
ENSG00000237489	52575	52593	ACTGCACATGGATTGTGG	35	+	S30
ENSG00000159346	15189	15207	GGAATACCTGGTTTGGTG	35	+	S30
ENSG00000169919	9462	9480	ACAATTCAGAGCTTGGGG	35	+	S30
ENSG00000091592	50645	50663	GCATTACTGGGCTTAGGG	35	+	S30
ENSG00000135318	25259	25277	GCATTTCAGGGCTTGAGG	35	-	S30
ENSG00000164237	4817	4835	ACAACTCAAAGATCGGGG	35	+	S30
ENSG00000259305	34006	34024	TCAAAACAGGGATTGGGC	35	+	S30
ENSG00000127663	44478	44496	GCAATCCAGAGACCGAGG	35	-	S30
ENSG00000070269	327	345	GCACCACATGGTTATGGG	35	-	S30
ENSG00000107290	70285	70303	GCAATTCTTGGGTTAGAG	35	+	S30
ENSG00000133048	25	43	GAAGTACAGGGCCTGGGG	35	+	S30
ENSG00000169032	11677	11695	GCAATAAATAATCTGGGG	35	-	S30
ENSG00000139514	51682	51700	GCCATGCCTGCACTGGGG	35	+	S30
ENSG00000168434	28654	28672	GCCTTACATGCTCTGGGG	35	+	S30
ENSG00000088832	8971	8989	ACCATAAATGGATTTGGG	35	+	S30
ENSG00000142875	23321	23339	GCCAAACATGGAGAGGAG	35	-	S30
ENSG00000253103	44009	44027	GCAAACCATGGTTAGGGA	35	+	S30
ENSG00000064042	178765	178783	GCAACACAGGAACTGAGA	35	-	S30
ENSG00000140092	10309	10327	GCATCACACGGTGAGGGG	35	+	S30
ENSG00000183287	167656	167674	GAAACTCTGGGATTGGGG	35	+	S30
ENSG00000139112	9416	9434	GCAATACCTGGAGGGAAG	35	-	S30
ENSG00000204685	6444	6462	GCAAAACTTTGATTGGTG	35	-	S30
ENSG00000111676	3685	3703	GCAAACCATGCATTTGGG	35	-	S30
ENSG00000181222	10987	11005	GCAAGACTGGGAAAGGGG	35	-	S30
ENSG00000197114	5472	5490	GCAAGAGATGGACAGAGG	35	-	S30
ENSG00000141458	19314	19332	ACAAGACACAGACTGGGA	35	+	S30
ENSG00000173548	9825	9843	GGAAAACAAGGACTGAGG	35	-	S30
ENSG00000196182	7036	7054	GCATTACTGAGTTTGGGG	35	+	S30
ENSG00000242267	21175	21193	GCTGTTCATGATTTGGGG	35	+	S30
ENSG00000055955	2496	2514	GCCACACAGGAACAGGGG	35	+	S30
ENSG00000138378	58326	58344	GCTACACAGGGGTCAGGG	35	+	S30
ENSG00000197497	3384	3402	GCCATACAGAGATAGGAG	35	+	S30
ENSG00000141367	22099	22117	GCAGGACAAGGTTAGGGG	35	-	S30
ENSG00000196313	66479	66497	GCCATACAGAGATAGGAG	35	-	S30
ENSG00000076321	6198	6216	ACAACCCACGGAGTGGGA	35	-	S30
ENSG00000122068	3837	3855	ACATTACAGGGATTAGGA	35	-	S30
ENSG00000213904	196803	196821	ACAATACCTGGATGAGAG	35	-	S30
ENSG00000077514	111398	111416	ACAACCCACAGAATGGGG	35	-	S30
ENSG00000122482	23996	24014	GCTACTCAGGGATCAGGG	35	+	S30
ENSG00000107771	182415	182433	ACAATAAATGGTTTGTGG	35	-	S30
ENSG00000144815	23559	23577	GCAACCTATGGAATGGGA	35	-	S30
ENSG00000166734	64213	64231	GCAACCCATGGAGCAAGG	35	-	S30
ENSG00000174177	2728	2746	GAATCACACGGGCTGGGG	35	-	S30
ENSG00000213658	65	83	GCTACTCACGGGATGGGG	35	-	S30
ENSG00000175567	1596	1614	CCAAGGCATGGATTGGGT	35	+	S30
ENSG00000100151	9814	9832	GCAACCCACAGAATGGGA	35	-	S30
ENSG00000142396	7593	7611	GCCATACAGAGATAGGAG	35	-	S30
ENSG00000148291	272	290	GCGATGCACTGATGGGGG	35	-	S30
ENSG00000231365	64304	64322	GCCAGATATGGTCTGGGG	35	-	S30
ENSG00000101639	79808	79826	GCAAGCCACAGACTGGGA	35	-	S30
ENSG00000105088	57070	57088	GCAAGAGAGAGACTGGGG	35	+	S30
ENSG00000198917	810	828	GCAGCACACAAAGTGGGG	35	+	S30
ENSG00000152944	150	168	ATAACACATGGAGTGAGG	35	-	S30
ENSG00000083168	43857	43875	GCCATACTTGGCTGAGGG	35	+	S30
ENSG00000075089	10377	10395	ACAAGACAGGGAATAGGG	35	-	S30
ENSG00000182197	648	666	TCAGTCCACGGCTTGGGG	35	+	S30
ENSG00000166710	607	625	TCAAGAGGTGGATTGGGG	35	-	S30
ENSG00000225470	5292	5310	GCAACCCACAGAATGGGA	35	-	S30
ENSG00000170855	1786	1804	GCAATACTTGGCGTGGAA	35	+	S30
ENSG00000172403	143847	143865	TCAATACCTGGATTTAGG	35	-	S30
ENSG00000253352	862	880	AAAACCCAAGGATTGGGG	35	-	S30
ENSG00000129933	21222	21240	TCAACACATAGCATGGGG	35	-	S30
ENSG00000132613	7899	7917	GCAGTCCCTGGCTGGGGG	35	+	S30
ENSG00000113851	2511	2529	AAAATACATGAACTGGGA	35	+	S30
ENSG00000242550	31362	31380	GAAAAACAAGGACAGGGG	35	-	S30
ENSG00000122863	15163	15181	GCAGCCCATGGATCAAGG	35	-	S30
ENSG00000110171	7555	7573	ACACTGCATGGAGTGGAG	35	+	S30
ENSG00000067596	98650	98668	ACAACACATGGTTTCAGG	35	-	S30
ENSG00000018189	39824	39842	ACTATCCTTGGCTTGGGG	35	-	S30
ENSG00000134644	82678	82696	GCAATACATGTTTAGTGG	35	+	S30
ENSG00000170417	11223	11241	CCCACACATGGCTTGGAG	35	-	S30
ENSG00000144152	2057	2075	GCAACATCTGGACTGGTG	35	-	S30
ENSG00000174233	1542	1560	GCAGTGCCTGGAGTGGAG	35	+	S30
ENSG00000182979	868	886	GCCACAGAAGAATTGGGG	35	-	S30
ENSG00000179222	75791	75809	TCAATAAGTGGTTTGGGG	35	-	S30
ENSG00000066468	57726	57744	GGATTACATGGCTTGGTG	35	+	S30
ENSG00000268643	13633	13651	AAAATACATGGCTTGGTG	35	+	S30
ENSG00000065559	25086	25104	GTGATACAGGGAGCGGGG	35	-	S30
ENSG00000078319	5645	5663	GCTCCACACGGAGAGGGG	35	+	S30
ENSG00000127054	3544	3562	GCAGCACAGGGGGCGGGG	35	+	S30
ENSG00000178467	14497	14515	GCAGCTCCTGGCTCGGGG	35	-	S30
ENSG00000173480	3157	3175	GCATTAGATGGACAGAGG	35	+	S30
ENSG00000135441	1685	1703	GCAGGTCGGGGATTGGGG	35	-	S30
ENSG00000082781	37909	37927	GGAACACATGGAATAGAG	35	+	S30
ENSG00000141756	6869	6887	GCAATACAAGGCGGGAGG	35	-	S30
ENSG00000150867	49629	49647	ACTTTTCATGGAGTGGGG	35	+	S30
ENSG00000075303	5836	5854	GCAATTCCAGGCTTGAGG	35	+	S30
ENSG00000147649	62879	62897	GCAAAACATGGCCAGGTG	35	-	S30
ENSG00000132912	32761	32779	GCAATGCATGTCTCGAGG	35	+	S30
ENSG00000250722	28432	28450	ACAATACATGGACAGGCA	35	+	S30
ENSG00000156531	25403	25421	GGAAAACATGGCCTGGAG	35	-	S30
ENSG00000198157	25944	25962	GCTACACAGGGGTCAGGG	35	+	S30
ENSG00000239264	9102	9120	GCAATACTTTGTTTGGGC	35	+	S30
ENSG00000077942	10225	10243	GCAAAAAGGGGACTGGGG	35	-	S30
ENSG00000168000	4243	4261	GCATCCCATGGCCAGGGG	35	+	S30
ENSG00000160801	1985	2003	GCCCTACTTGGGTTGAGG	35	-	S30
ENSG00000106399	74014	74032	ACAAAACAGAGATTGGAG	35	+	S30
ENSG00000103043	19435	19453	GCCAAACGTGGATTAGGA	35	+	S30
ENSG00000131018	440964	440982	GCAGTACTGGGCTTGGAG	35	+	S30
ENSG00000134014	19358	19376	GCGTCACATGGAGCAGGG	35	-	S30
ENSG00000183726	2601	2619	GTAAAAAATGGTTTGGGG	35	-	S30
ENSG00000152484	3057	3075	GCAATACCTTAATTGGGT	35	+	S30
ENSG00000146426	343517	343535	GCTTTACATGGTCTTGGG	35	-	S30
ENSG00000132600	27051	27069	GCCACACATGGGGCAGGG	35	-	S30
ENSG00000088930	23282	23300	GCAATACATAAATGGAGA	35	-	S30
ENSG00000137760	44893	44911	GCAACTCATAGATTCGGA	35	+	S30
ENSG00000163807	2442	2460	GCAGCCCATGGATCAAGG	35	+	S30
ENSG00000066651	22026	22044	GCAACCCACAGAATGGGA	35	-	S30
ENSG00000143228	2247	2265	GCAGCCCATGGATCAAGG	35	-	S30
ENSG00000124789	23436	23454	GCAGCCCATGGATCAAGG	35	+	S30
ENSG00000072135	14240	14258	ACAAAGCATGGAAAGGGG	35	-	S30
[truncated: 9,174 more rows]
